# Supplementary material for: Allosteric control of Ubp6 and the proteasome via a bidirectional switch
Source: Nat Commun. 2022 Feb 11;13:838. doi: 10.1038/s41467-022-28186-y (PMC8837689; doi:10.1038/s41467-022-28186-y)
Supplement: Supplementary file 5 — Source Data Files [file 41467_2022_28186_MOESM5_ESM.zip]

Archive with 13 entries (12 files):
- 5_Sourcedatafile/
- 5_Sourcedatafile/Fig2e3g4a4b4c4d.pdf
- __MACOSX/5_Sourcedatafile/._Fig2e3g4a4b4c4d.pdf
- 5_Sourcedatafile/Fig.2b2d_Fig.3e3f_Suppl.DataFig.7c8c.xlsx
- __MACOSX/5_Sourcedatafile/._Fig.2b2d_Fig.3e3f_Suppl.DataFig.7c8c.xlsx
- 5_Sourcedatafile/.DS_Store
- __MACOSX/5_Sourcedatafile/._.DS_Store
- 5_Sourcedatafile/Fig.2a_Suppl.DataFig7a.xlsm
- __MACOSX/5_Sourcedatafile/._Fig.2a_Suppl.DataFig7a.xlsm
- 5_Sourcedatafile/Fig.3a.xlsx
- __MACOSX/5_Sourcedatafile/._Fig.3a.xlsx
- 5_Sourcedatafile/Fig.2f_Suppl.DataFig.7f7g_USP14.xlsx
- __MACOSX/5_Sourcedatafile/._Fig.2f_Suppl.DataFig.7f7g_USP14.xlsx
