# Supplementary material for: Allosteric control of Ubp6 and the proteasome via a bidirectional switch
Source: Nat Commun. 2022 Feb 11;13:838. doi: 10.1038/s41467-022-28186-y (PMC8837689; doi:10.1038/s41467-022-28186-y)
Supplement: Supplementary file 5 — Source Data Files [file 41467_2022_28186_MOESM5_ESM.zip › 5_Sourcedatafile/Fig.2a_Suppl.DataFig7a.xlsm]

## Sheet: Raw-free
		Time	0		1		2		3		4		5		6		7		8		9		10	11	12	13	14	15	16	17	18	19	20	21	22	23	24	25	26	27	28	29	30	31	32	33	34	35	36
	F02	WT (1)	252257	0.0863807	292911	0.0851541	324250	0.084267	347192	0.0756481	377736	0.0534401	403317	0.0566619	436362	0.0592877	466701	0.0571721	488192	0.0628395	515511	0.0697459	533780	565018	579827	604875	638789	662531	689134	710039	729160	748180	781429	805344	824449	844466	871094	896054	920020	949938	970036	991265	1004879	1032895	1051670	1080209	1094875	1115829	1145514
	F03	WT (1)	264467		331021		365800		391189		420431		434995		472788		507544		529327		563454		589161	604686	640929	660589	691913	716681	735429	757120	784951	807981	837358	858185	888625	915141	940229	957376	982801	992907	1034218	1054023	1061413	1094132	1113178	1139085	1150730	1175045	1198344
	F04	WT (2)	183600	0.025864	212327	0.00628994	228426	0.0151422	241060	0.0171958	252052	0.0408951	265025	0.0272795	280595	0.0252944	293193	0.025889	305052	0.00873395	322245	0.0257845	337247	350430	361884	374902	395544	408080	418065	437455	443941	457379	478760	482251	496351	512989	532585	534879	551127	566317	579178	592849	616478	630044	630909	645487	665320	679694	694755
	F05	WT (2)	204935		220238		230467		246278		258257		280809		291633		303872		316429		326250		349773	355136	370608	387641	400972	419138	426427	439625	455001	476535	485282	498346	518354	530604	547212	555964	577543	585389	604544	621994	634660	648116	654244	677190	686996	708253	725800
	F06	WT (3)	250968	0.00047551	295823	0.0117062	324921	0.000165585	354399	0.00311286	385878	0.00535433	413993	0.0239343	437368	0.00994223	478647	0.0217514	496069	0.00261694	519719	0.00693951	535674	573313	601201	626398	652924	684015	697355	714905	746685	768505	803320	820255	846551	875170	907500	920094	933177	965090	996714	992606	1030999	1050853	1073800	1103168	1115465	1138090	1173272
	F07	WT (3)	131939		296022		330345		354482		384183		410870		452427		471964		511567		521646		540957	580854	605775	633723	654535	679289	703779	734815	761770	778411	796614	830618	845960	873438	904063	930886	962693	975049	981027	1016961	1038322	1062455	1082825	1110331	1132727	1155965	1190172
	F08	WT (4)	217650	0.0185058	241589	0.0046974	258868	0.00354419	278417	0.00735968	299683	0.0181951	318955	0.0297696	343248	0.0179584	364375	0.0118098	377401	0.00964435	396204	0.0258141	423182	439662	463036	479361	499605	513237	532434	560268	576521	595039	609725	623977	655537	671689	680424	703298	727848	746369	770882	785290	806864	818388	837992	860711	873946	904340	915369
	F09	WT (4)	215715		235348		257154		279816		296580		310852		329095		355237		371150		401645		408010	426752	454933	465559	489551	504194	532047	542338	557263	584862	592958	624777	639541	657991	667557	694068	714904	724395	755126	773159	800701	808485	828102	851919	854473	886504	905690
	F10	128	199764	0.00211366	237169	0.000543445	253628	0.0126574	280191	0.00641766	299393	0.0155733	317523	0.0161692	342972	0.00293298	361657	0.0204916	387634	0.0189087	408365	0.0138159	425177	442880	471333	491675	510679	531975	548695	571880	596101	619794	639609	658859	676608	690180	715660	746966	757963	780550	807823	807038	843709	861719	882408	896060	917613	934822	953919
	F11	128	216439		237879		253823		275220		296688		324594		335218		360160		376561		397589		416950	440032	460373	485713	497848	520895	541615	563339	583189	609712	636418	639699	673523	687307	712839	734121	750363	764729	792703	808177	816633	846106	862823	891273	918934	915292	943719
	F12	123	96799	0.000716528	199243	0.0163461	211878	0.0137266	222827	0.00434141	236730	0.00911001	239762	0.00390062	251104	0.00207016	263737	0.00478258	270830	0.0103471	278410	0.0165587	287150	302136	311720	319750	330048	346356	349865	366883	375702	389121	396322	405383	420470	425675	443822	444045	457782	472532	478236	492838	503985	516621	533691	534015	542556	558421	569906
	F13	123	96936		199445		207036		218543		235281		242871		252493		262966		272668		282514		293954	298271	317082	326720	339823	340911	356322	361851	377395	378657	397484	398613	416256	431058	444508	439164	461053	470566	482210	485122	510387	509019	530826	543323	543096	549152	573604
	F14	124	201117	0.00298951	244140	0.0174175	269805	0.000330753	288680	0.0261328	318738	0.0054067	333265	0.00505994	359951	0.00209527	382929	0.00777715	406184	0.0113282	420684	0.0089154	445293	463811	482653	508722	526220	555633	580135	592185	621537	637857	663814	687287	695403	723669	739331	765110	791681	812351	829633	851229	879982	895876	915822	943290	951891	969708	991506
	F15	124	191877		243110		263240		288545		307172		335823		362536		381796		401741		427478		450943	473040	489679	514660	535491	566203	581406	604231	634340	649263	664941	689087	708558	729026	754755	773061	810772	810516	842279	854324	877287	898645	920818	931137	953174	985563	1005716
	F16	109	164265	0.0257692	219615	0.0451509	232069	0.0167978	252400	0.0321826	265068	0.0303835	287415	0.0240834	311811	0.0049488	330617	0.00345831	350697	0.0149079	370620	0.0150437	378679	399199	418703	439052	457866	476034	494382	517549	525233	552440	559690	582195	612307	623329	643499	663338	677468	697391	725774	734249	751421	777913	802504	809889	841682	840740	869474
	F17	109	207763		227767		247376		258468		277413		300036		322615		332939		348986		378517		386822	403865	426950	448602	466543	490076	501104	520689	540318	557231	579493	593750	626710	635040	656804	680317	689439	716149	737579	752575	776671	798146	816436	832358	850921	866834	891803
	F18	110	135846	0.0101425	170412	0.0274137	174705	0.0198998	187288	0.0123305	193107	0.0225433	200695	0.0160813	206616	0.0210356	218789	0.015056	220849	0.00892559	233746	0.03288	229634	243466	251570	257353	263635	274274	281012	294948	295753	301507	316174	324925	338486	338792	351463	358027	363685	384272	388137	393423	408712	412128	426285	431333	438116	457473	461752
	F19	110	147507		172874		181612		192634		196504		207197		211369		225396		225602		230814		240566	246659	247476	261431	272044	277703	287565	291065	302455	314552	322898	331834	338906	347496	356202	369785	378440	378291	392964	397883	409841	423631	431395	435349	455294	456038	467538
	G01	126	71229	0.00508326	151911	0.00271759	151403	0.0320587	151457	0.0150285	156784	0.0257651	158972	0.016139	160910	0.028797	165666	0.0136804	168407	0.0194271	165992	0.0366293	165930	173875	174104	174815	175763	176859	181783	178378	182626	184952	180427	194394	190040	195284	198969	201212	198296	200585	203673	208396	209650	217553	212578	212106	222186	223432	225697
	G02	126	73829		153007		151986		158483		160152		164872		164625		172553		171697		170616		174754	177038	181284	181619	183327	185269	187151	187765	191559	196293	190479	195097	201124	202169	202022	205143	211316	211953	211290	214515	225492	220894	227510	224143	230329	230295	235917
	G03	101	80547	0.00053539	159869	0.00665434	166763	0.0275922	169633	0.0288211	170764	0.0271003	177610	0.0234216	183516	0.0337595	187832	0.0208144	187811	0.0118746	191669	0.0312158	191395	198857	201070	204756	207511	214157	220104	219327	224985	235194	234403	235987	239070	246084	245981	252541	260256	263356	264057	271195	268871	276749	277775	284603	288070	292174	294223
	G04	101	88725		159748		165201		176384		177869		184550		189697		197019		193422		194915		200035	202886	212041	215192	217149	218556	224760	220064	231060	237622	237374	237940	245665	252625	252929	258415	261632	266736	275015	272733	277566	281878	289267	291101	289811	298839	306427
	G05	117	89282	0.0186186	162469	0.00823574	170802	0.00996013	173344	0.00839935	182244	0.0191696	183135	0.00524955	193380	0.0197092	189833	0.0179131	199197	0.0427066	195546	0.0178035	202950	213069	212177	216478	222262	218541	227058	233778	233960	240438	242402	252336	256193	256745	264573	267518	277095	281610	281244	283853	287980	302679	298811	306286	304317	309849	315055
	G06	117	89044		166804		172803		175803		180092		188168		194821		195199		204308		207724		208125	209857	214643	217112	228830	225547	234361	235377	244271	247898	249245	248755	260956	262115	269725	273825	288078	281074	286182	287995	293481	297131	304794	308679	326438	322668	325207
	G07	102	93243	0.0350079	190189	0.0284338	206791	0.0310394	217596	0.0363495	232724	0.0404051	241950	0.0484451	259156	0.0226938	276080	0.0376451	279646	0.0270024	297325	0.0175504	305746	314689	337622	345152	356113	364310	373386	392901	402607	412917	419355	438340	452026	465962	471986	489535	505562	511449	527482	539900	547451	561213	562279	587077	591959	601923	621404
	G08	102	184824		199844		215277		227362		245003		256182		277541		285085		294941		308900		313430	331828	339580	356779	367039	380698	395008	404362	413225	430755	447813	456192	467621	483906	496601	510370	521651	524175	540426	555264	572632	579396	601640	611117	616748	632893	650179
	G09	118	111504	0.0144887	222585	0.0411456	242390	0.024565	264692	0.0337965	282259	0.0160744	303514	0.0164395	336788	0.00328639	347538	0.014187	371976	0.0109611	393054	0.0107459	413463	432054	458436	459898	485694	501836	525428	550515	562099	587873	610308	631032	649617	665996	683204	715726	732022	742512	761069	774224	807358	826455	845383	847974	878797	901000	908730
	G10	118	209121		227193		256917		274050		296080		310493		329048		349157		364587		387008		407227	429283	444967	467202	482609	503304	522385	541714	567695	586267	597816	622748	637564	657837	672132	694866	718906	745305	755924	779010	797400	808433	833687	854253	879046	891623	908012
	G11	119	82586	0.00147199	180328	0.00733828	193911	0.00673218	196419	0.018605	215366	0.00268276	222824	0.0119993	237479	0.00232387	249100	0.0226494	266667	0.0131104	275767	0.0349671	289674	303920	322595	327943	341727	353484	363832	378075	394592	407008	421411	431685	443097	459844	465805	484392	503338	523126	525758	538081	559873	572996	582762	603106	611736	625638	637390
	G12	119	119317		179953		191909		198298		209773		223671		233483		249920		258260		270701		275695	293489	303038	320395	330946	346703	356999	370289	388177	395280	413783	427360	446630	454560	469852	485720	494275	505142	527588	539929	546863	559476	580223	596824	603784	623225	633588
	G13	127	73009	0.0223159	186057	0.0269696	200348	0.0408813	211368	0.0286261	228438	0.0230185	241753	0.0315947	264033	0.029257	277280	0.0206004	295495	0.0125687	318441	0.00219354	336742	350497	368649	383448	401025	418975	434668	466225	477135	496132	517110	533195	559769	571826	591810	605847	629243	651390	659848	683843	700558	724248	741710	751507	772042	791969	809475
	G14	127	116303		192023		208138		223952		237877		249753		276100		288995		304231		324152		335699	354079	380225	393897	407038	438733	456850	476120	496771	507544	525549	551135	568910	603872	606533	627676	648373	664065	689442	703618	712969	743883	767852	776402	803218	826519	842796
	G15	103	115692	0.00114979	219113	0.0144435	247383	0.000236733	256920	0.015573	275364	0.0232309	292855	0.0103561	325463	0.00380419	349082	0.0141242	364867	0.0193559	391797	0.0185928	407083	424651	440552	474480	479529	506836	522697	543267	561761	581263	602134	616898	646456	665931	688364	704679	713978	740242	762020	784618	798710	824181	845196	857157	872445	889023	908075
	G16	103	101462		218757		242381		256834		281496		302637		320731		347209		357651		381217		396518	418338	437279	460959	472431	496082	515394	539053	552641	575680	587409	616163	637391	654131	669518	695381	720085	736232	752878	770692	789331	804234	815158	836692	860361	876922	886920
	G17	104	97769	0.00935244	201361	0.023674	211659	0.00049034	233535	0.00649309	250841	0.00994025	267003	0.0272365	279977	0.0324492	291370	0.0144614	304606	0.0364259	315626	0.030812	333010	351381	363739	385547	391725	407112	416183	436712	441222	462637	473159	492197	506143	521550	531921	552898	570806	568734	587219	600871	633827	636148	652498	663559	680515	691970	711224
	G18	104	101187		204042		218866		233697		253155		270783		290973		305055		310900		332315		347844	361449	377139	391717	407843	421176	443416	453476	472252	485375	505383	517257	531053	543864	558439	571208	587158	603041	630392	639640	651003	675058	684975	689432	723594	715749	742522
	H01	106	100397	0.00704485	170373	0.00207117	178132	0.00731527	186259	0.0102384	193666	0.00875272	206957	0.0187556	216104	0.00249078	220118	0.00145148	227739	0.0151423	238536	0.0171099	244356	253187	262713	267514	276963	284708	297860	302424	307115	317933	329760	332108	338844	353406	353337	363786	377169	379740	391882	396275	406816	411665	430205	437883	438424	456059	456222
	H02	106	104056		168684		177611		184342		190882		204411		210447		219344		227272		233482		238514	245788	256219	262293	267928	279603	288443	296673	305935	313398	317027	326217	337740	347804	354009	360798	368073	376007	387837	390999	401036	414203	413886	428844	431454	440983	448039
	H03	107	83716	0.0387626	211431	0.0438523	237168	0.052513	264662	0.0629211	290398	0.0450369	321356	0.0522369	345364	0.0591025	369430	0.0737316	388573	0.039984	422453	0.0411648	447690	461016	491589	509744	541102	568344	589577	608277	625996	657319	680620	702784	724376	752650	775117	790782	832130	834075	866031	897682	913991	931487	945669	971895	989597	1021877	1048112
	H04	107	108276		223348		252347		285075		317442		342497		371856		401655		431319		447036		474534	507901	521465	547356	571577	608601	625899	643836	681428	709619	721736	747715	780634	805480	830905	861377	878688	895672	930757	947333	964759	999022	1031809	1038130	1069421	1091681	1110631
	H05	108	91709	0.0105628	178399	0.0132326	188507	0.0333944	194050	0.0226546	208077	0.00454482	218825	0.0251135	232480	0.00869613	246479	0.0058036	258574	0.0267765	260839	0.00496852	282493	277388	292909	310113	311679	324416	338821	348012	353683	370569	378995	389104	396784	410462	424533	436057	452106	456422	470883	483482	485522	500669	515962	529278	539506	551804	558518
	H06	108	94849		181084		192068		203436		214852		220236		240886		249529		260705		270907		280515	293291	303021	313596	318184	335296	350054	356842	368208	381973	393172	404849	411820	426440	437917	453389	458376	478634	488092	500487	509726	514350	530199	534784	547987	569835	576327
	H07	120	85922	0.0219889	235436	0.0040018	278039	0.0106597	307843	0.0152949	337682	0.00350726	379901	0.00934381	410539	0.0140106	453124	0.00125843	489848	0.00303365	520900	0.0201104	538532	574383	605863	636850	658908	705537	732623	754926	786208	824333	848688	874475	905525	927446	962278	989690	1018498	1034847	1082128	1113731	1124601	1158315	1185592	1209560	1233755	1267407	1284112
	H08	120	78273		242873		279617		312519		345066		381790		416000		462192		488977		518670		554069	589636	626471	648125	676329	710790	749729	782978	800948	840170	867743	883411	920599	954806	978233	1011022	1040201	1061056	1089805	1123193	1141046	1186050	1206691	1230897	1257258	1287524	1304647
	H09	121	124642	0.0148913	328703	0.0163394	398759	0.0302053	462713	0.0247165	535640	0.0299601	597339	0.00563254	680341	0.0057072	748775	0.0144948	823084	0.00543953	872273	0.0011631	934583	984487	1050445	1098141	1156145	1210658	1258607	1307635	1353427	1415926	1466627	1511730	1552147	1606053	1649341	1695635	1731579	1772767	1806281	1846079	1887320	1919334	1955519	2006083	2033402	2069076	2108925
	H10	121	132670		335699		408081		482910		554696		623196		685782		754843		806383		879009		933047	1001904	1054568	1109506	1172616	1215407	1267735	1319990	1367680	1427715	1463281	1529887	1570925	1604160	1648365	1711497	1729681	1785535	1826881	1854308	1892769	1936403	1980775	2003676	2055777	2073160	2129150
	H11	122	140152	0.0216105	383360	0.0174015	474796	0.0285761	553361	0.051545	641177	0.0499013	735643	0.0297563	832615	0.0406009	903992	0.0186283	994494	0.0259174	1063210	0.0168756	1154924	1217672	1282278	1341902	1420574	1474925	1528831	1588460	1657742	1714334	1769987	1824781	1880282	1921963	1978775	2035696	2060432	2106548	2158275	2184095	2231102	2273864	2316676	2334213	2386393	2412154	2462098
	H12	122	302435		395258		486626		576185		689684		789457		868406		957432		1021043		1102907		1182820	1243884	1327590	1392498	1460146	1518817	1596808	1647387	1721789	1751669	1816392	1870234	1915008	1972513	2027734	2073297	2111744	2163370	2221799	2261917	2296652	2334538	2386860	2411020	2474745	2525426	2554533
	H13	105	121822	0.0153492	267486	0.00506188	312910	0.000602843	354081	0.00586458	410799	0.000396262	454905	0.0122215	514130	0.00397722	556156	0.000786507	613491	0.00589679	654811	0.0127919	698506	749223	793764	823458	867107	921293	959958	1010224	1053843	1089965	1130438	1174289	1209340	1238364	1281094	1323417	1364826	1393051	1432364	1460634	1505947	1522674	1577784	1614289	1640130	1681460	1704952
	H14	105	88387		261742		310678		354383		407406		455160		505320		559293		612809		649373		685983	742030	781656	853197	881958	925154	968741	1007713	1048734	1098698	1133545	1185225	1217084	1273224	1304319	1345116	1391001	1410111	1440342	1487048	1525481	1566886	1595525	1618001	1664568	1678583	1728824
	I01	111	79453	0.0079005	239236	0.0190441	288901	0.0244577	331447	0.0223127	384489	0.0128667	433528	0.0117673	485488	0.0200634	530744	0.00481748	579998	0.0028774	627678	0.00342493	667513	711771	757600	799879	837278	873845	923498	972570	1008308	1047303	1073824	1125363	1152710	1188089	1239439	1271897	1300664	1339396	1370285	1413232	1431400	1455291	1494697	1520883	1550092	1595206	1618885
	I02	111	81196		241924		296788		343113		396816		441489		493635		546020		583963		625129		670754	726953	758200	804127	853952	893929	935548	977128	1018470	1046989	1106185	1137847	1176509	1212548	1245204	1288622	1316665	1370661	1404830	1422649	1459072	1509235	1519593	1560079	1577770	1628320	1657853
	I03	112	78803	0.000303058	196034	0.0248641	221353	0.000251627	233200	0.0132136	257221	0.0181852	284310	0.0235578	308698	0.00480654	329473	0.00199272	345841	0.00558999	371969	0.00597979	386218	416735	429335	454669	471185	489893	525608	532983	554615	570496	589851	613196	639018	658541	670062	700791	714330	726749	742999	769928	809052	816167	832796	848468	870052	889921	915477
	I04	112	97862		195950		213704		233283		262073		277091		298582		327241		346817		369040		389498	400492	435310	448679	476213	494693	516956	531834	554929	565269	592527	617518	637402	664864	670248	694715	709115	727242	743989	769590	798740	822088	843432	853687	866007	893141	904079
	I05	113	83510	0.00382913	244788	0.00451919	291646	0.0122953	332428	0.00888991	371885	0.00642056	419294	0.00676594	463093	0.0135702	502717	0.0137476	535479	0.000133567	577104	0.000182208	617121	651158	687031	732600	759901	805876	829691	874482	889619	939379	970131	1004545	1049032	1068871	1104406	1133851	1164827	1212292	1223996	1268315	1289669	1319640	1341236	1375473	1410208	1425882	1455015
	I06	113	128377		243466		289788		338259		376590		415504		458683		493161		545992		576995		616962	654595	700061	740679	766751	799848	844091	875411	912998	948449	980050	1021226	1057394	1078380	1128140	1146559	1185199	1224566	1251143	1271662	1318813	1341499	1368227	1404588	1434495	1456760	1489584
	I07	114	82076	0.0315072	204282	0.00616692	229171	0.011478	256246	0.0357749	292714	0.0600432	321783	0.0514628	347417	0.0602701	377085	0.0703016	406469	0.0538662	433233	0.0676051	459943	487800	520428	534944	567615	599543	620528	651979	678197	704346	730541	753528	780409	811820	844983	856459	882070	900380	942175	969035	993328	1014697	1045512	1052642	1100635	1118359	1136244
	I08	114	169634		195378		227181		252120		278270		295572		323020		346258		367971		401441		417975	444928	474985	502506	524637	547474	576419	601519	628580	645977	672732	688067	716129	747332	765213	787664	814731	836174	868694	887004	907293	933417	966019	984620	1008041	1036562	1052254
	I09	116	165738	0.00882021	174236	0.0359092	196080	0.0183081	207233	0.0288008	224187	0.0061219	233169	0.00308106	252130	0.0131165	260639	0.000278345	282040	0.0244373	283502	0.0210877	297748	318771	334386	347934	353221	374980	391921	396339	412039	421710	438606	456184	457260	473106	500700	508539	526760	538586	553709	565773	581015	584483	605898	621222	630363	640297	655718
	I10	116	81454		176423		186369		201936		215238		231159		253231		265519		281929		293472		306762	322607	331600	345652	358938	368482	384757	400726	413246	423318	439306	453376	477638	484034	494613	515779	521725	539401	556540	567376	584245	590834	609379	623563	635097	647755	651124
	I11	115	73923	0.00127707	170692	0.0282537	179759	0.00146695	196870	0.00875097	203649	0.0327558	218506	0.0233963	231958	0.00655253	246641	0.000647443	257866	0.00110348	269564	0.0109303	277850	294554	300892	313537	322027	334484	349148	355511	369731	386170	391380	407912	419151	427340	439252	451823	472368	480497	487484	496693	505613	515814	534626	540484	558884	563799	579133
	I12	115	90355		170384		187088		196462		206185		228868		239762		244366		257630		269985		273588	293323	298572	313333	321529	328209	348179	362885	367919	370534	383216	397736	407871	415045	436769	444273	452771	470309	481802	492238	501720	510914	523623	542296	553299	559882	582763
	I13	125	90030	0.00569873	226863	2.30944e-05	275568	0.0484095	317769	0.0147095	380049	0.0218731	436963	0.0338925	478739	0.0272243	533031	0.028016	578778	0.031798	622517	0.0394497	661686	730943	763675	798363	844833	895857	936803	984984	1031359	1066574	1110490	1144122	1192749	1239646	1256119	1305305	1347481	1362673	1415477	1454092	1482374	1529491	1548110	1593558	1644809	1674623	1712242
	I14	125	72447		225042		275559		340295		388038		450692		502249		553956		602173		651155		699661	752486	805378	849619	888154	936426	983750	1031623	1087229	1117333	1169252	1214534	1254734	1296710	1341932	1387276	1431731	1453559	1514767	1533973	1584434	1614702	1632064	1686276	1709131	1763269	1786766
		Time	0		1		2		3		4		5		6		7		8		9		10	11	12	13	14	15	16	17	18	19	20	21	22	23	24	25	26	27	28	29	30	31	32	33	34	35	36
	A02	WT Ubp6 -1	143145	0.184482	162463	0.0588838	177887	0.0660874	197688	0.0490752	228199	0.0616944	246435	0.0565149	266135	0.0574677	286930	0.0514193	311417	0.0582182	334479	0.0534158	353448	373944	403290	420645	443668	453246	478603	496460	515674	534463	555463	576459	592440	607922	631559	647850	673700	685532	712967	722090	736244	762864	780045	798814	818609	838923	858417
	A03	WT Ubp6 -1	129550		124968		193344		217070		244606		268917		288291		311237		334917		363200		381196	401854	425506	447292	468400	491024	519267	533959	556988	580224	599136	609558	643607	655025	683871	705272	727121	746889	765075	790877	815363	835063	855275	873360	884291	898178	927187
	A04	WT Ubp6 -3	117956	0.0225696	126779	0.00858831	120541	0.522328	212046	0.0175518	230405	0.0245801	251354	0.0270256	272812	0.00345814	303720	0.0177692	317652	0.00703563	348213	0.0245714	359408	394522	411559	431924	451546	472012	496298	514476	530147	567562	585172	601231	625226	630710	661801	682131	705643	713716	729616	744378	767412	781436	796062	816084	837872	848832	881082
	A05	WT Ubp6 -3	119029		122796		122014		97659		236196		260246		283442		305209		325736		351695		372118	398092	425022	444887	464065	488115	524220	535205	554736	575174	594970	607322	640250	657945	681139	692832	714225	736901	742144	770734	785041	806763	823421	837664	857907	880041	892398
	A06	WT Ubp6 -5	122023	0.0100103	110046	0.000598327	180740	0.0147166	200321	0.0035468	227700	0.0249319	241169	0.0267784	261468	0.0330585	285268	0.0322669	302199	0.0298689	324710	0.0316463	341794	363334	382843	403816	425263	441441	459594	484299	502756	514538	537052	551782	578245	598304	604705	641924	652261	666542	690718	700696	721943	742411	765224	779672	793513	821530	835181
	A07	WT Ubp6 -5	120172		111615		180893		204534		228845		249825		271561		298924		316311		338722		357441	379562	400461	417185	440249	452119	479681	490462	520289	537752	555864	577903	602159	620246	638843	654843	664438	708561	710765	739063	756970	782499	802001	817135	830055	850265	864295
	A08	123	107575	0.0150812	103767	0.00832997	99476	0.0663472	74598	0.038972	161848	0.0225944	179015	0.0159704	191126	0.0149588	201066	0.0165685	212576	0.013301	227604	0.0242188	236173	251998	253278	273366	281328	299428	307990	321752	329922	338864	352699	361762	378810	391587	401486	406297	414204	429827	440440	450986	462450	474073	480574	496609	511699	519632	517125
	A09	123	106449		106004		98311		81942		171021		184828		195492		205365		217616		231926		244403	254984	263988	281672	290501	307907	314393	321625	335754	346105	360645	368213	384584	388013	402005	419539	427063	435712	453726	459409	458152	481440	492237	500446	509660	521941	531691
	A10	124	115185	0.0469821	125773	0.0105149	117810	0.102859	90327	0.00710678	237693	0.0137847	260383	4.39834e-05	289371	0.00529769	319006	0.0152939	338116	0.0010614	362143	0.0089681	392283	424378	441693	470919	496384	518697	543916	571671	584912	607190	630926	654581	674976	696596	713035	733365	756873	782536	799303	820916	834827	861367	882706	906746	925634	940679	962560
	A11	124	109482		117685		119575		104497		240094		265509		289389		321405		345509		362687		397290	420683	456317	477249	504779	526177	547310	569147	602587	630481	648358	668373	692566	715060	728006	756254	769773	790340	817775	840888	857719	889363	910620	926329	945154	972963	984960
	A12	129	110680	0.00646837	107403	0.112584	81826	0.587894	164136	0.00413783	179930	0.00771901	190047	0.00482789	204932	0.0150207	215272	0.031299	228917	0.006751	247527	0.0185783	254024	272557	274951	293494	304715	310513	326192	338058	357137	370975	379787	394301	403238	429717	427115	450922	453578	465513	481671	491000	503797	522135	534405	532346	548562	552491	565727
	A13	129	105614		108390		95981		67743		180986		192133		206336		219894		239279		245175		260787	273459	290370	303987	323749	337065	346781	360081	378007	383485	393717	408732	423330	436499	450055	456328	474162	479056	498933	502444	513298	541013	539394	559850	567552	581253	594951
	A14	130	108052	0.0125948	103713	0.032552	84045	0.0227065	159155	0.0034664	161163	0.0132661	175502	0.0189844	188092	0.00788284	190687	0.00725334	205479	0.00568434	211823	0.00793922	221324	233738	240410	251451	257688	274179	279422	289557	304001	306609	322365	338274	342855	349526	366302	375300	374443	396570	402389	414664	423775	430559	439611	446964	454599	462122	474940
	A15	130	101001		101882		80263		154125		161955		172240		183109		188573		203382		210127		223823	231911	243720	256724	264470	277184	284713	292631	312650	310618	323007	333631	343555	352219	360179	368896	381184	394374	398235	409461	412764	424963	438358	448277	456947	461115	472995
	A16	109	109010	0.0259939	107210	0.0640374	78528	0.646816	180275	0.0106862	195565	0.00232814	211952	0.011395	227628	0.00644737	247715	0.00974272	267265	0.00131866	283401	0.0274442	294719	323706	336300	355871	371157	388591	402231	421560	433555	460981	477214	497362	517740	535051	556972	567172	582317	599152	604925	622763	652051	657084	679861	683002	711024	724908	728469
	A17	109	102631		103340		85977		67123		198543		212651		231326		249984		270973		283930		306384	319634	338863	359459	377634	393606	417424	430371	444939	469155	491035	504106	519391	536978	559118	574780	587525	602186	614444	631807	638377	663946	670929	701375	707569	732581	753494
	A18	131	102557	0.0704122	96874	0.00379642	57956	0.00677279	146193	0.0362392	150976	0.0190894	158482	0.0178808	165397	0.0104241	179580	0.0310787	184782	0.0395882	192644	0.00807955	201882	212818	220674	228760	237386	245406	256824	269126	276107	276260	287497	297549	304022	316076	318832	329495	333791	343507	349906	360615	364803	373670	381444	394255	401953	409974	416663
	A19	131	99089		87685		58268		147600		158917		162819		169633		182247		193086		203740		204202	217683	225625	234781	244268	245704	260907	266731	281072	287348	299924	306602	322577	326840	338195	342058	355059	358840	374963	375961	384400	390906	404490	406436	417109	423579	426012
	A20	133	96314	0.0119678	91860	0.188211	58450	0.592108	148456	0.0072848	158740	0.0034437	169195	0.00355633	176806	0.0115445	190315	0.033798	189083	0.00922993	203747	0.0230179	210693	220807	234726	239914	246220	256645	267987	279004	282457	295845	307363	313380	332785	339897	344159	355042	362115	373423	381935	388812	393914	402690	417954	427264	434123	442527	452201
	A21	133	91819		93428		76396		60831		157113		168373		175919		187233		198342		206424		217665	220878	232448	247251	259898	266780	279449	287901	304060	312560	309545	325196	334916	351348	352979	356862	364780	386222	388468	396463	405089	416722	423650	436787	436260	438840	463620
[truncated: 24 more columns]

## Sheet: free-Begin min 4
	Set	Group		Time	0	1	2	3	4	5	6	7	8	9	10	11	12	13	14	15
F02	1	1	WT	WT Ubp6 -1	377736	403317	436362	466701	488192	515511	533780	565018	579827	604875	638789	662531	689134	710039	729160	748180
F03	1	1	WT	WT Ubp6 -1	420431	434995	472788	507544	529327	563454	589161	604686	640929	660589	691913	716681	735429	757120	784951	807981
F04	1	2	WT	WT Ubp6 -2	252052	265025	280595	293193	305052	322245	337247	350430	361884	374902	395544	408080	418065	437455	443941	457379
F05	1	2	WT	WT Ubp6 -2	258257	280809	291633	303872	316429	326250	349773	355136	370608	387641	400972	419138	426427	439625	455001	476535
F06	1	3	WT	WT Ubp6 -3	385878	413993	437368	478647	496069	519719	535674	573313	601201	626398	652924	684015	697355	714905	746685	768505
F07	1	3	WT	WT Ubp6 -3	384183	410870	452427	471964	511567	521646	540957	580854	605775	633723	654535	679289	703779	734815	761770	778411
F08	1	4	WT	WT Ubp6 -4	299683	318955	343248	364375	377401	396204	423182	439662	463036	479361	499605	513237	532434	560268	576521	595039
F09	1	4	WT	WT Ubp6 -4	296580	310852	329095	355237	371150	401645	408010	426752	454933	465559	489551	504194	532047	542338	557263	584862
F10	1	4	128	128 - I329V* (4)	299393	317523	342972	361657	387634	408365	425177	442880	471333	491675	510679	531975	548695	571880	596101	619794
F11	1	4	128	128 - I329V* (4)	296688	324594	335218	360160	376561	397589	416950	440032	460373	485713	497848	520895	541615	563339	583189	609712
F12	1	3	123	123 - I329A (3)	236730	239762	251104	263737	270830	278410	287150	302136	311720	319750	330048	346356	349865	366883	375702	389121
F13	1	3	123	123 - I329A (3)	235281	242871	252493	262966	272668	282514	293954	298271	317082	326720	339823	340911	356322	361851	377395	378657
F14	1	3	124	124 - L330A (3)	318738	333265	359951	382929	406184	420684	445293	463811	482653	508722	526220	555633	580135	592185	621537	637857
F15	1	3	124	124 - L330A (3)	307172	335823	362536	381796	401741	427478	450943	473040	489679	514660	535491	566203	581406	604231	634340	649263
F16	1	1	109	109 - I329A L330A (1)	265068	287415	311811	330617	350697	370620	378679	399199	418703	439052	457866	476034	494382	517549	525233	552440
F17	1	1	109	109 - I329A L330A (1)	277413	300036	322615	332939	348986	378517	386822	403865	426950	448602	466543	490076	501104	520689	540318	557231
F18	1	1	110	110 - I329G L330G (1)	193107	200695	206616	218789	220849	233746	229634	243466	251570	257353	263635	274274	281012	294948	295753	301507
F19	1	1	110	110 - I329G L330G (1)	196504	207197	211369	225396	225602	230814	240566	246659	247476	261431	272044	277703	287565	291065	302455	314552
G01	1	4	126	126 - R321E* (4)	156784	158972	160910	165666	168407	165992	165930	173875	174104	174815	175763	176859	181783	178378	182626	184952
G02	1	4	126	126 - R321E* (4)	160152	164872	164625	172553	171697	170616	174754	177038	181284	181619	183327	185269	187151	187765	191559	196293
G03	1	2	101	101 - R321W (2)	170764	177610	183516	187832	187811	191669	191395	198857	201070	204756	207511	214157	220104	219327	224985	235194
G04	1	2	101	101 - R321W (2)	177869	184550	189697	197019	193422	194915	200035	202886	212041	215192	217149	218556	224760	220064	231060	237622
G05	1	4	117	117 - R321A (4)	182244	183135	193380	189833	199197	195546	202950	213069	212177	216478	222262	218541	227058	233778	233960	240438
G06	1	4	117	117 - R321A (4)	180092	188168	194821	195199	204308	207724	208125	209857	214643	217112	228830	225547	234361	235377	244271	247898
G07	1	2	102	102 - S322Q (2)	232724	241950	259156	276080	279646	297325	305746	314689	337622	345152	356113	364310	373386	392901	402607	412917
G08	1	2	102	102 - S322Q (2)	245003	256182	277541	285085	294941	308900	313430	331828	339580	356779	367039	380698	395008	404362	413225	430755
G09	1	4	118	118 - S322E (4)	282259	303514	336788	347538	371976	393054	413463	432054	458436	459898	485694	501836	525428	550515	562099	587873
G10	1	4	118	118 - S322E (4)	296080	310493	329048	349157	364587	387008	407227	429283	444967	467202	482609	503304	522385	541714	567695	586267
G11	1	4	119	119 - S322W (4)	215366	222824	237479	249100	266667	275767	289674	303920	322595	327943	341727	353484	363832	378075	394592	407008
G12	1	4	119	119 - S322W (4)	209773	223671	233483	249920	258260	270701	275695	293489	303038	320395	330946	346703	356999	370289	388177	395280
G13	1	4	127	127 - S322K* (4)	228438	241753	264033	277280	295495	318441	336742	350497	368649	383448	401025	418975	434668	466225	477135	496132
G14	1	4	127	127 - S322K* (4)	237877	249753	276100	288995	304231	324152	335699	354079	380225	393897	407038	438733	456850	476120	496771	507544
G15	1	2	103	103 - T323W (2)	275364	292855	325463	349082	364867	391797	407083	424651	440552	474480	479529	506836	522697	543267	561761	581263
G16	1	2	103	103 - T323W (2)	281496	302637	320731	347209	357651	381217	396518	418338	437279	460959	472431	496082	515394	539053	552641	575680
G17	1	2	104	104 - K325Q (2)	250841	267003	279977	291370	304606	315626	333010	351381	363739	385547	391725	407112	416183	436712	441222	462637
G18	1	2	104	104 - K325Q (2)	253155	270783	290973	305055	310900	332315	347844	361449	377139	391717	407843	421176	443416	453476	472252	485375
H01	1	1	106	106 - R321A S322E T323A (1)	193666	206957	216104	220118	227739	238536	244356	253187	262713	267514	276963	284708	297860	302424	307115	317933
H02	1	1	106	106 - R321A S322E T323A (1)	190882	204411	210447	219344	227272	233482	238514	245788	256219	262293	267928	279603	288443	296673	305935	313398
H03	1	1	107	107 - S322Q K325Q (1)	290398	321356	345364	369430	388573	422453	447690	461016	491589	509744	541102	568344	589577	608277	625996	657319
H04	1	1	107	107 - S322Q K325Q (1)	317442	342497	371856	401655	431319	447036	474534	507901	521465	547356	571577	608601	625899	643836	681428	709619
H05	1	1	108	108 - R321A S322Q T323A K325Q (1)	208077	218825	232480	246479	258574	260839	282493	277388	292909	310113	311679	324416	338821	348012	353683	370569
H06	1	1	108	108 - R321A S322Q T323A K325Q (1)	214852	220236	240886	249529	260705	270907	280515	293291	303021	313596	318184	335296	350054	356842	368208	381973
H07	1	3	120	120 - S327A* (3)	337682	379901	410539	453124	489848	520900	538532	574383	605863	636850	658908	705537	732623	754926	786208	824333
H08	1	3	120	120 - S327A* (3)	345066	381790	416000	462192	488977	518670	554069	589636	626471	648125	676329	710790	749729	782978	800948	840170
H09	1	3	121	121 - S327L (3)	535640	597339	680341	748775	823084	872273	934583	984487	1050445	1098141	1156145	1210658	1258607	1307635	1353427	1415926
H10	1	3	121	121 - S327L (3)	554696	623196	685782	754843	806383	879009	933047	1001904	1054568	1109506	1172616	1215407	1267735	1319990	1367680	1427715
H11	1	3	122	122 - S327Q (3)	641177	735643	832615	903992	994494	1063210	1154924	1217672	1282278	1341902	1420574	1474925	1528831	1588460	1657742	1714334
H12	1	3	122	122 - S327Q (3)	689684	789457	868406	957432	1021043	1102907	1182820	1243884	1327590	1392498	1460146	1518817	1596808	1647387	1721789	1751669
H13	1	1	105	105 - S327R (1)	410799	454905	514130	556156	613491	654811	698506	749223	793764	823458	867107	921293	959958	1010224	1053843	1089965
H14	1	1	105	105 - S327R (1)	407406	455160	505320	559293	612809	649373	685983	742030	781656	853197	881958	925154	968741	1007713	1048734	1098698
I01	1	2	111	111 - G482 del (2)	384489	433528	485488	530744	579998	627678	667513	711771	757600	799879	837278	873845	923498	972570	1008308	1047303
I02	1	2	111	111 - G482 del (2)	396816	441489	493635	546020	583963	625129	670754	726953	758200	804127	853952	893929	935548	977128	1018470	1046989
I03	1	2	112	112 - G482 G483 del (2)	257221	284310	308698	329473	345841	371969	386218	416735	429335	454669	471185	489893	525608	532983	554615	570496
I04	1	2	112	112 - G482 G483 del (2)	262073	277091	298582	327241	346817	369040	389498	400492	435310	448679	476213	494693	516956	531834	554929	565269
I05	1	2	113	113 - G484 E485 del (2)	371885	419294	463093	502717	535479	577104	617121	651158	687031	732600	759901	805876	829691	874482	889619	939379
I06	1	2	113	113 - G484 E485 del (2)	376590	415504	458683	493161	545992	576995	616962	654595	700061	740679	766751	799848	844091	875411	912998	948449
I07	1	2	114	114 - E485G (2)	292714	321783	347417	377085	406469	433233	459943	487800	520428	534944	567615	599543	620528	651979	678197	704346
I08	1	2	114	114 - E485G (2)	278270	295572	323020	346258	367971	401441	417975	444928	474985	502506	524637	547474	576419	601519	628580	645977
I09	1	2	116	116 - E485K (2)	224187	233169	252130	260639	282040	283502	297748	318771	334386	347934	353221	374980	391921	396339	412039	421710
I10	1	2	116	116 - E485K (2)	215238	231159	253231	265519	281929	293472	306762	322607	331600	345652	358938	368482	384757	400726	413246	423318
I11	1	2	115	115 - E485W (2)	203649	218506	231958	246641	257866	269564	277850	294554	300892	313537	322027	334484	349148	355511	369731	386170
I12	1	2	115	115 - E485W (2)	206185	228868	239762	244366	257630	269985	273588	293323	298572	313333	321529	328209	348179	362885	367919	370534
I13	1	3	125	125 - S327R E485W (3)	380049	436963	478739	533031	578778	622517	661686	730943	763675	798363	844833	895857	936803	984984	1031359	1066574
I14	1	3	125	125 - S327R E485W (3)	388038	450692	502249	553956	602173	651155	699661	752486	805378	849619	888154	936426	983750	1031623	1087229	1117333
A02	2	1	WT	WT Ubp6 -1	228199	246435	266135	286930	311417	334479	353448	373944	403290	420645	443668	453246	478603	496460	515674	534463
A03	2	1	WT	WT Ubp6 -1	244606	268917	288291	311237	334917	363200	381196	401854	425506	447292	468400	491024	519267	533959	556988	580224
A04	2	3	WT	WT Ubp6 -3	230405	251354	272812	303720	317652	348213	359408	394522	411559	431924	451546	472012	496298	514476	530147	567562
A05	2	3	WT	WT Ubp6 -3	236196	260246	283442	305209	325736	351695	372118	398092	425022	444887	464065	488115	524220	535205	554736	575174
A06	2	5	WT	WT Ubp6 -5	227700	241169	261468	285268	302199	324710	341794	363334	382843	403816	425263	441441	459594	484299	502756	514538
A07	2	5	WT	WT Ubp6 -5	228845	249825	271561	298924	316311	338722	357441	379562	400461	417185	440249	452119	479681	490462	520289	537752
A08	2	3	123	123	161848	179015	191126	201066	212576	227604	236173	251998	253278	273366	281328	299428	307990	321752	329922	338864
A09	2	3	123	123	171021	184828	195492	205365	217616	231926	244403	254984	263988	281672	290501	307907	314393	321625	335754	346105
A10	2	3	124	124	237693	260383	289371	319006	338116	362143	392283	424378	441693	470919	496384	518697	543916	571671	584912	607190
A11	2	3	124	124	240094	265509	289389	321405	345509	362687	397290	420683	456317	477249	504779	526177	547310	569147	602587	630481
A12	2	5	129	129	179930	190047	204932	215272	228917	247527	254024	272557	274951	293494	304715	310513	326192	338058	357137	370975
A13	2	5	129	129	180986	192133	206336	219894	239279	245175	260787	273459	290370	303987	323749	337065	346781	360081	378007	383485
A14	2	5	130	130	161163	175502	188092	190687	205479	211823	221324	233738	240410	251451	257688	274179	279422	289557	304001	306609
A15	2	5	130	130	161955	172240	183109	188573	203382	210127	223823	231911	243720	256724	264470	277184	284713	292631	312650	310618
A16	2	1	109	109	195565	211952	227628	247715	267265	283401	294719	323706	336300	355871	371157	388591	402231	421560	433555	460981
A17	2	1	109	109	198543	212651	231326	249984	270973	283930	306384	319634	338863	359459	377634	393606	417424	430371	444939	469155
A18	2	5	131	131	150976	158482	165397	179580	184782	192644	201882	212818	220674	228760	237386	245406	256824	269126	276107	276260
A19	2	5	131	131	158917	162819	169633	182247	193086	203740	204202	217683	225625	234781	244268	245704	260907	266731	281072	287348
A20	2	5	133	133	158740	169195	176806	190315	189083	203747	210693	220807	234726	239914	246220	256645	267987	279004	282457	295845
A21	2	5	133	133	157113	168373	175919	187233	198342	206424	217665	220878	232448	247251	259898	266780	279449	287901	304060	312560
DIV 1E4
F02	1			WT Ubp6 -1	37.7736	40.3317	43.6362	46.6701	48.8192	51.5511	53.378	56.5018	57.9827	60.4875	63.8789	66.2531	68.9134	71.0039	72.916	74.818
F03	1			WT Ubp6 -1	42.0431	43.4995	47.2788	50.7544	52.9327	56.3454	58.9161	60.4686	64.0929	66.0589	69.1913	71.6681	73.5429	75.712	78.4951	80.7981
F04	1			WT Ubp6 -2	25.2052	26.5025	28.0595	29.3193	30.5052	32.2245	33.7247	35.043	36.1884	37.4902	39.5544	40.808	41.8065	43.7455	44.3941	45.7379
F05	1			WT Ubp6 -2	25.8257	28.0809	29.1633	30.3872	31.6429	32.625	34.9773	35.5136	37.0608	38.7641	40.0972	41.9138	42.6427	43.9625	45.5001	47.6535
F06	1			WT Ubp6 -3	38.5878	41.3993	43.7368	47.8647	49.6069	51.9719	53.5674	57.3313	60.1201	62.6398	65.2924	68.4015	69.7355	71.4905	74.6685	76.8505
F07	1			WT Ubp6 -3	38.4183	41.087	45.2427	47.1964	51.1567	52.1646	54.0957	58.0854	60.5775	63.3723	65.4535	67.9289	70.3779	73.4815	76.177	77.8411
F08	1			WT Ubp6 -4	29.9683	31.8955	34.3248	36.4375	37.7401	39.6204	42.3182	43.9662	46.3036	47.9361	49.9605	51.3237	53.2434	56.0268	57.6521	59.5039
F09	1			WT Ubp6 -4	29.658	31.0852	32.9095	35.5237	37.115	40.1645	40.801	42.6752	45.4933	46.5559	48.9551	50.4194	53.2047	54.2338	55.7263	58.4862
F10	1			128	29.9393	31.7523	34.2972	36.1657	38.7634	40.8365	42.5177	44.288	47.1333	49.1675	51.0679	53.1975	54.8695	57.188	59.6101	61.9794
F11	1			128	29.6688	32.4594	33.5218	36.016	37.6561	39.7589	41.695	44.0032	46.0373	48.5713	49.7848	52.0895	54.1615	56.3339	58.3189	60.9712
F12	1			123	23.673	23.9762	25.1104	26.3737	27.083	27.841	28.715	30.2136	31.172	31.975	33.0048	34.6356	34.9865	36.6883	37.5702	38.9121
F13	1			123	23.5281	24.2871	25.2493	26.2966	27.2668	28.2514	29.3954	29.8271	31.7082	32.672	33.9823	34.0911	35.6322	36.1851	37.7395	37.8657
F14	1			124	31.8738	33.3265	35.9951	38.2929	40.6184	42.0684	44.5293	46.3811	48.2653	50.8722	52.622	55.5633	58.0135	59.2185	62.1537	63.7857
F15	1			124	30.7172	33.5823	36.2536	38.1796	40.1741	42.7478	45.0943	47.304	48.9679	51.466	53.5491	56.6203	58.1406	60.4231	63.434	64.9263
F16	1			109	26.5068	28.7415	31.1811	33.0617	35.0697	37.062	37.8679	39.9199	41.8703	43.9052	45.7866	47.6034	49.4382	51.7549	52.5233	55.244
F17	1			109	27.7413	30.0036	32.2615	33.2939	34.8986	37.8517	38.6822	40.3865	42.695	44.8602	46.6543	49.0076	50.1104	52.0689	54.0318	55.7231
F18	1			110	19.3107	20.0695	20.6616	21.8789	22.0849	23.3746	22.9634	24.3466	25.157	25.7353	26.3635	27.4274	28.1012	29.4948	29.5753	30.1507
F19	1			110	19.6504	20.7197	21.1369	22.5396	22.5602	23.0814	24.0566	24.6659	24.7476	26.1431	27.2044	27.7703	28.7565	29.1065	30.2455	31.4552
G01	1			126	15.6784	15.8972	16.091	16.5666	16.8407	16.5992	16.593	17.3875	17.4104	17.4815	17.5763	17.6859	18.1783	17.8378	18.2626	18.4952
G02	1			126	16.0152	16.4872	16.4625	17.2553	17.1697	17.0616	17.4754	17.7038	18.1284	18.1619	18.3327	18.5269	18.7151	18.7765	19.1559	19.6293
G03	1			101	17.0764	17.761	18.3516	18.7832	18.7811	19.1669	19.1395	19.8857	20.107	20.4756	20.7511	21.4157	22.0104	21.9327	22.4985	23.5194
G04	1			101	17.7869	18.455	18.9697	19.7019	19.3422	19.4915	20.0035	20.2886	21.2041	21.5192	21.7149	21.8556	22.476	22.0064	23.106	23.7622
G05	1			117	18.2244	18.3135	19.338	18.9833	19.9197	19.5546	20.295	21.3069	21.2177	21.6478	22.2262	21.8541	22.7058	23.3778	23.396	24.0438
G06	1			117	18.0092	18.8168	19.4821	19.5199	20.4308	20.7724	20.8125	20.9857	21.4643	21.7112	22.883	22.5547	23.4361	23.5377	24.4271	24.7898
G07	1			102	23.2724	24.195	25.9156	27.608	27.9646	29.7325	30.5746	31.4689	33.7622	34.5152	35.6113	36.431	37.3386	39.2901	40.2607	41.2917
G08	1			102	24.5003	25.6182	27.7541	28.5085	29.4941	30.89	31.343	33.1828	33.958	35.6779	36.7039	38.0698	39.5008	40.4362	41.3225	43.0755
G09	1			118	28.2259	30.3514	33.6788	34.7538	37.1976	39.3054	41.3463	43.2054	45.8436	45.9898	48.5694	50.1836	52.5428	55.0515	56.2099	58.7873
G10	1			118	29.608	31.0493	32.9048	34.9157	36.4587	38.7008	40.7227	42.9283	44.4967	46.7202	48.2609	50.3304	52.2385	54.1714	56.7695	58.6267
G11	1			119	21.5366	22.2824	23.7479	24.91	26.6667	27.5767	28.9674	30.392	32.2595	32.7943	34.1727	35.3484	36.3832	37.8075	39.4592	40.7008
G12	1			119	20.9773	22.3671	23.3483	24.992	25.826	27.0701	27.5695	29.3489	30.3038	32.0395	33.0946	34.6703	35.6999	37.0289	38.8177	39.528
G13	1			127	22.8438	24.1753	26.4033	27.728	29.5495	31.8441	33.6742	35.0497	36.8649	38.3448	40.1025	41.8975	43.4668	46.6225	47.7135	49.6132
G14	1			127	23.7877	24.9753	27.61	28.8995	30.4231	32.4152	33.5699	35.4079	38.0225	39.3897	40.7038	43.8733	45.685	47.612	49.6771	50.7544
G15	1			103	27.5364	29.2855	32.5463	34.9082	36.4867	39.1797	40.7083	42.4651	44.0552	47.448	47.9529	50.6836	52.2697	54.3267	56.1761	58.1263
G16	1			103	28.1496	30.2637	32.0731	34.7209	35.7651	38.1217	39.6518	41.8338	43.7279	46.0959	47.2431	49.6082	51.5394	53.9053	55.2641	57.568
G17	1			104	25.0841	26.7003	27.9977	29.137	30.4606	31.5626	33.301	35.1381	36.3739	38.5547	39.1725	40.7112	41.6183	43.6712	44.1222	46.2637
G18	1			104	25.3155	27.0783	29.0973	30.5055	31.09	33.2315	34.7844	36.1449	37.7139	39.1717	40.7843	42.1176	44.3416	45.3476	47.2252	48.5375
H01	1			106	19.3666	20.6957	21.6104	22.0118	22.7739	23.8536	24.4356	25.3187	26.2713	26.7514	27.6963	28.4708	29.786	30.2424	30.7115	31.7933
H02	1			106	19.0882	20.4411	21.0447	21.9344	22.7272	23.3482	23.8514	24.5788	25.6219	26.2293	26.7928	27.9603	28.8443	29.6673	30.5935	31.3398
H03	1			107	29.0398	32.1356	34.5364	36.943	38.8573	42.2453	44.769	46.1016	49.1589	50.9744	54.1102	56.8344	58.9577	60.8277	62.5996	65.7319
H04	1			107	31.7442	34.2497	37.1856	40.1655	43.1319	44.7036	47.4534	50.7901	52.1465	54.7356	57.1577	60.8601	62.5899	64.3836	68.1428	70.9619
H05	1			108	20.8077	21.8825	23.248	24.6479	25.8574	26.0839	28.2493	27.7388	29.2909	31.0113	31.1679	32.4416	33.8821	34.8012	35.3683	37.0569
H06	1			108	21.4852	22.0236	24.0886	24.9529	26.0705	27.0907	28.0515	29.3291	30.3021	31.3596	31.8184	33.5296	35.0054	35.6842	36.8208	38.1973
H07	1			120	33.7682	37.9901	41.0539	45.3124	48.9848	52.09	53.8532	57.4383	60.5863	63.685	65.8908	70.5537	73.2623	75.4926	78.6208	82.4333
H08	1			120	34.5066	38.179	41.6	46.2192	48.8977	51.867	55.4069	58.9636	62.6471	64.8125	67.6329	71.079	74.9729	78.2978	80.0948	84.017
H09	1			121	53.564	59.7339	68.0341	74.8775	82.3084	87.2273	93.4583	98.4487	105.044	109.814	115.615	121.066	125.861	130.763	135.343	141.593
H10	1			121	55.4696	62.3196	68.5782	75.4843	80.6383	87.9009	93.3047	100.19	105.457	110.951	117.262	121.541	126.773	131.999	136.768	142.772
H11	1			122	64.1177	73.5643	83.2615	90.3992	99.4494	106.321	115.492	121.767	128.228	134.19	142.057	147.493	152.883	158.846	165.774	171.433
H12	1			122	68.9684	78.9457	86.8406	95.7432	102.104	110.291	118.282	124.388	132.759	139.25	146.015	151.882	159.681	164.739	172.179	175.167
H13	1			105	41.0799	45.4905	51.413	55.6156	61.3491	65.4811	69.8506	74.9223	79.3764	82.3458	86.7107	92.1293	95.9958	101.022	105.384	108.996
H14	1			105	40.7406	45.516	50.532	55.9293	61.2809	64.9373	68.5983	74.203	78.1656	85.3197	88.1958	92.5154	96.8741	100.771	104.873	109.87
I01	1			111	38.4489	43.3528	48.5488	53.0744	57.9998	62.7678	66.7513	71.1771	75.76	79.9879	83.7278	87.3845	92.3498	97.257	100.831	104.73
I02	1			111	39.6816	44.1489	49.3635	54.602	58.3963	62.5129	67.0754	72.6953	75.82	80.4127	85.3952	89.3929	93.5548	97.7128	101.847	104.699
I03	1			112	25.7221	28.431	30.8698	32.9473	34.5841	37.1969	38.6218	41.6735	42.9335	45.4669	47.1185	48.9893	52.5608	53.2983	55.4615	57.0496
I04	1			112	26.2073	27.7091	29.8582	32.7241	34.6817	36.904	38.9498	40.0492	43.531	44.8679	47.6213	49.4693	51.6956	53.1834	55.4929	56.5269
I05	1			113	37.1885	41.9294	46.3093	50.2717	53.5479	57.7104	61.7121	65.1158	68.7031	73.26	75.9901	80.5876	82.9691	87.4482	88.9619	93.9379
I06	1			113	37.659	41.5504	45.8683	49.3161	54.5992	57.6995	61.6962	65.4595	70.0061	74.0679	76.6751	79.9848	84.4091	87.5411	91.2998	94.8449
I07	1			114	29.2714	32.1783	34.7417	37.7085	40.6469	43.3233	45.9943	48.78	52.0428	53.4944	56.7615	59.9543	62.0528	65.1979	67.8197	70.4346
I08	1			114	27.827	29.5572	32.302	34.6258	36.7971	40.1441	41.7975	44.4928	47.4985	50.2506	52.4637	54.7474	57.6419	60.1519	62.858	64.5977
I09	1			116	22.4187	23.3169	25.213	26.0639	28.204	28.3502	29.7748	31.8771	33.4386	34.7934	35.3221	37.498	39.1921	39.6339	41.2039	42.171
I10	1			116	21.5238	23.1159	25.3231	26.5519	28.1929	29.3472	30.6762	32.2607	33.16	34.5652	35.8938	36.8482	38.4757	40.0726	41.3246	42.3318
I11	1			115	20.3649	21.8506	23.1958	24.6641	25.7866	26.9564	27.785	29.4554	30.0892	31.3537	32.2027	33.4484	34.9148	35.5511	36.9731	38.617
I12	1			115	20.6185	22.8868	23.9762	24.4366	25.763	26.9985	27.3588	29.3323	29.8572	31.3333	32.1529	32.8209	34.8179	36.2885	36.7919	37.0534
I13	1			125	38.0049	43.6963	47.8739	53.3031	57.8778	62.2517	66.1686	73.0943	76.3675	79.8363	84.4833	89.5857	93.6803	98.4984	103.136	106.657
I14	1			125	38.8038	45.0692	50.2249	55.3956	60.2173	65.1155	69.9661	75.2486	80.5378	84.9619	88.8154	93.6426	98.375	103.162	108.723	111.733
A02	2			WT Ubp6 -1	22.8199	24.6435	26.6135	28.693	31.1417	33.4479	35.3448	37.3944	40.329	42.0645	44.3668	45.3246	47.8603	49.646	51.5674	53.4463
A03	2			WT Ubp6 -1	24.4606	26.8917	28.8291	31.1237	33.4917	36.32	38.1196	40.1854	42.5506	44.7292	46.84	49.1024	51.9267	53.3959	55.6988	58.0224
A04	2			WT Ubp6 -3	23.0405	25.1354	27.2812	30.372	31.7652	34.8213	35.9408	39.4522	41.1559	43.1924	45.1546	47.2012	49.6298	51.4476	53.0147	56.7562
A05	2			WT Ubp6 -3	23.6196	26.0246	28.3442	30.5209	32.5736	35.1695	37.2118	39.8092	42.5022	44.4887	46.4065	48.8115	52.422	53.5205	55.4736	57.5174
A06	2			WT Ubp6 -5	22.77	24.1169	26.1468	28.5268	30.2199	32.471	34.1794	36.3334	38.2843	40.3816	42.5263	44.1441	45.9594	48.4299	50.2756	51.4538
A07	2			WT Ubp6 -5	22.8845	24.9825	27.1561	29.8924	31.6311	33.8722	35.7441	37.9562	40.0461	41.7185	44.0249	45.2119	47.9681	49.0462	52.0289	53.7752
A08	2			123	16.1848	17.9015	19.1126	20.1066	21.2576	22.7604	23.6173	25.1998	25.3278	27.3366	28.1328	29.9428	30.799	32.1752	32.9922	33.8864
A09	2			123	17.1021	18.4828	19.5492	20.5365	21.7616	23.1926	24.4403	25.4984	26.3988	28.1672	29.0501	30.7907	31.4393	32.1625	33.5754	34.6105
A10	2			124	23.7693	26.0383	28.9371	31.9006	33.8116	36.2143	39.2283	42.4378	44.1693	47.0919	49.6384	51.8697	54.3916	57.1671	58.4912	60.719
A11	2			124	24.0094	26.5509	28.9389	32.1405	34.5509	36.2687	39.729	42.0683	45.6317	47.7249	50.4779	52.6177	54.731	56.9147	60.2587	63.0481
A12	2			129	17.993	19.0047	20.4932	21.5272	22.8917	24.7527	25.4024	27.2557	27.4951	29.3494	30.4715	31.0513	32.6192	33.8058	35.7137	37.0975
A13	2			129	18.0986	19.2133	20.6336	21.9894	23.9279	24.5175	26.0787	27.3459	29.037	30.3987	32.3749	33.7065	34.6781	36.0081	37.8007	38.3485
A14	2			130	16.1163	17.5502	18.8092	19.0687	20.5479	21.1823	22.1324	23.3738	24.041	25.1451	25.7688	27.4179	27.9422	28.9557	30.4001	30.6609
A15	2			130	16.1955	17.224	18.3109	18.8573	20.3382	21.0127	22.3823	23.1911	24.372	25.6724	26.447	27.7184	28.4713	29.2631	31.265	31.0618
A16	2			109	19.5565	21.1952	22.7628	24.7715	26.7265	28.3401	29.4719	32.3706	33.63	35.5871	37.1157	38.8591	40.2231	42.156	43.3555	46.0981
A17	2			109	19.8543	21.2651	23.1326	24.9984	27.0973	28.393	30.6384	31.9634	33.8863	35.9459	37.7634	39.3606	41.7424	43.0371	44.4939	46.9155
A18	2			131	15.0976	15.8482	16.5397	17.958	18.4782	19.2644	20.1882	21.2818	22.0674	22.876	23.7386	24.5406	25.6824	26.9126	27.6107	27.626
A19	2			131	15.8917	16.2819	16.9633	18.2247	19.3086	20.374	20.4202	21.7683	22.5625	23.4781	24.4268	24.5704	26.0907	26.6731	28.1072	28.7348
A20	2			133	15.874	16.9195	17.6806	19.0315	18.9083	20.3747	21.0693	22.0807	23.4726	23.9914	24.622	25.6645	26.7987	27.9004	28.2457	29.5845
A21	2			133	15.7113	16.8373	17.5919	18.7233	19.8342	20.6424	21.7665	22.0878	23.2448	24.7251	25.9898	26.678	27.9449	28.7901	30.406	31.256
For zeroing
F02	1			WT Ubp6 -1	37.7736	37.7736	37.7736	37.7736	37.7736	37.7736	37.7736	37.7736	37.7736	37.7736	37.7736	37.7736	37.7736	37.7736	37.7736	37.7736
F03	1			WT Ubp6 -1	42.0431	42.0431	42.0431	42.0431	42.0431	42.0431	42.0431	42.0431	42.0431	42.0431	42.0431	42.0431	42.0431	42.0431	42.0431	42.0431
F04	1			WT Ubp6 -2	25.2052	25.2052	25.2052	25.2052	25.2052	25.2052	25.2052	25.2052	25.2052	25.2052	25.2052	25.2052	25.2052	25.2052	25.2052	25.2052
F05	1			WT Ubp6 -2	25.8257	25.8257	25.8257	25.8257	25.8257	25.8257	25.8257	25.8257	25.8257	25.8257	25.8257	25.8257	25.8257	25.8257	25.8257	25.8257
F06	1			WT Ubp6 -3	38.5878	38.5878	38.5878	38.5878	38.5878	38.5878	38.5878	38.5878	38.5878	38.5878	38.5878	38.5878	38.5878	38.5878	38.5878	38.5878
F07	1			WT Ubp6 -3	38.4183	38.4183	38.4183	38.4183	38.4183	38.4183	38.4183	38.4183	38.4183	38.4183	38.4183	38.4183	38.4183	38.4183	38.4183	38.4183
F08	1			WT Ubp6 -4	29.9683	29.9683	29.9683	29.9683	29.9683	29.9683	29.9683	29.9683	29.9683	29.9683	29.9683	29.9683	29.9683	29.9683	29.9683	29.9683
F09	1			WT Ubp6 -4	29.658	29.658	29.658	29.658	29.658	29.658	29.658	29.658	29.658	29.658	29.658	29.658	29.658	29.658	29.658	29.658
F10	1			128	29.9393	29.9393	29.9393	29.9393	29.9393	29.9393	29.9393	29.9393	29.9393	29.9393	29.9393	29.9393	29.9393	29.9393	29.9393	29.9393
F11	1			128	29.6688	29.6688	29.6688	29.6688	29.6688	29.6688	29.6688	29.6688	29.6688	29.6688	29.6688	29.6688	29.6688	29.6688	29.6688	29.6688
F12	1			123	23.673	23.673	23.673	23.673	23.673	23.673	23.673	23.673	23.673	23.673	23.673	23.673	23.673	23.673	23.673	23.673
F13	1			123	23.5281	23.5281	23.5281	23.5281	23.5281	23.5281	23.5281	23.5281	23.5281	23.5281	23.5281	23.5281	23.5281	23.5281	23.5281	23.5281
F14	1			124	31.8738	31.8738	31.8738	31.8738	31.8738	31.8738	31.8738	31.8738	31.8738	31.8738	31.8738	31.8738	31.8738	31.8738	31.8738	31.8738
F15	1			124	30.7172	30.7172	30.7172	30.7172	30.7172	30.7172	30.7172	30.7172	30.7172	30.7172	30.7172	30.7172	30.7172	30.7172	30.7172	30.7172
F16	1			109	26.5068	26.5068	26.5068	26.5068	26.5068	26.5068	26.5068	26.5068	26.5068	26.5068	26.5068	26.5068	26.5068	26.5068	26.5068	26.5068
F17	1			109	27.7413	27.7413	27.7413	27.7413	27.7413	27.7413	27.7413	27.7413	27.7413	27.7413	27.7413	27.7413	27.7413	27.7413	27.7413	27.7413
F18	1			110	19.3107	19.3107	19.3107	19.3107	19.3107	19.3107	19.3107	19.3107	19.3107	19.3107	19.3107	19.3107	19.3107	19.3107	19.3107	19.3107
F19	1			110	19.6504	19.6504	19.6504	19.6504	19.6504	19.6504	19.6504	19.6504	19.6504	19.6504	19.6504	19.6504	19.6504	19.6504	19.6504	19.6504
G01	1			126	15.6784	15.6784	15.6784	15.6784	15.6784	15.6784	15.6784	15.6784	15.6784	15.6784	15.6784	15.6784	15.6784	15.6784	15.6784	15.6784
G02	1			126	16.0152	16.0152	16.0152	16.0152	16.0152	16.0152	16.0152	16.0152	16.0152	16.0152	16.0152	16.0152	16.0152	16.0152	16.0152	16.0152
G03	1			101	17.0764	17.0764	17.0764	17.0764	17.0764	17.0764	17.0764	17.0764	17.0764	17.0764	17.0764	17.0764	17.0764	17.0764	17.0764	17.0764
G04	1			101	17.7869	17.7869	17.7869	17.7869	17.7869	17.7869	17.7869	17.7869	17.7869	17.7869	17.7869	17.7869	17.7869	17.7869	17.7869	17.7869
G05	1			117	18.2244	18.2244	18.2244	18.2244	18.2244	18.2244	18.2244	18.2244	18.2244	18.2244	18.2244	18.2244	18.2244	18.2244	18.2244	18.2244
G06	1			117	18.0092	18.0092	18.0092	18.0092	18.0092	18.0092	18.0092	18.0092	18.0092	18.0092	18.0092	18.0092	18.0092	18.0092	18.0092	18.0092
G07	1			102	23.2724	23.2724	23.2724	23.2724	23.2724	23.2724	23.2724	23.2724	23.2724	23.2724	23.2724	23.2724	23.2724	23.2724	23.2724	23.2724
G08	1			102	24.5003	24.5003	24.5003	24.5003	24.5003	24.5003	24.5003	24.5003	24.5003	24.5003	24.5003	24.5003	24.5003	24.5003	24.5003	24.5003
G09	1			118	28.2259	28.2259	28.2259	28.2259	28.2259	28.2259	28.2259	28.2259	28.2259	28.2259	28.2259	28.2259	28.2259	28.2259	28.2259	28.2259
G10	1			118	29.608	29.608	29.608	29.608	29.608	29.608	29.608	29.608	29.608	29.608	29.608	29.608	29.608	29.608	29.608	29.608
G11	1			119	21.5366	21.5366	21.5366	21.5366	21.5366	21.5366	21.5366	21.5366	21.5366	21.5366	21.5366	21.5366	21.5366	21.5366	21.5366	21.5366
G12	1			119	20.9773	20.9773	20.9773	20.9773	20.9773	20.9773	20.9773	20.9773	20.9773	20.9773	20.9773	20.9773	20.9773	20.9773	20.9773	20.9773
G13	1			127	22.8438	22.8438	22.8438	22.8438	22.8438	22.8438	22.8438	22.8438	22.8438	22.8438	22.8438	22.8438	22.8438	22.8438	22.8438	22.8438
G14	1			127	23.7877	23.7877	23.7877	23.7877	23.7877	23.7877	23.7877	23.7877	23.7877	23.7877	23.7877	23.7877	23.7877	23.7877	23.7877	23.7877
G15	1			103	27.5364	27.5364	27.5364	27.5364	27.5364	27.5364	27.5364	27.5364	27.5364	27.5364	27.5364	27.5364	27.5364	27.5364	27.5364	27.5364
G16	1			103	28.1496	28.1496	28.1496	28.1496	28.1496	28.1496	28.1496	28.1496	28.1496	28.1496	28.1496	28.1496	28.1496	28.1496	28.1496	28.1496
G17	1			104	25.0841	25.0841	25.0841	25.0841	25.0841	25.0841	25.0841	25.0841	25.0841	25.0841	25.0841	25.0841	25.0841	25.0841	25.0841	25.0841
G18	1			104	25.3155	25.3155	25.3155	25.3155	25.3155	25.3155	25.3155	25.3155	25.3155	25.3155	25.3155	25.3155	25.3155	25.3155	25.3155	25.3155
H01	1			106	19.3666	19.3666	19.3666	19.3666	19.3666	19.3666	19.3666	19.3666	19.3666	19.3666	19.3666	19.3666	19.3666	19.3666	19.3666	19.3666
H02	1			106	19.0882	19.0882	19.0882	19.0882	19.0882	19.0882	19.0882	19.0882	19.0882	19.0882	19.0882	19.0882	19.0882	19.0882	19.0882	19.0882
H03	1			107	29.0398	29.0398	29.0398	29.0398	29.0398	29.0398	29.0398	29.0398	29.0398	29.0398	29.0398	29.0398	29.0398	29.0398	29.0398	29.0398
H04	1			107	31.7442	31.7442	31.7442	31.7442	31.7442	31.7442	31.7442	31.7442	31.7442	31.7442	31.7442	31.7442	31.7442	31.7442	31.7442	31.7442
H05	1			108	20.8077	20.8077	20.8077	20.8077	20.8077	20.8077	20.8077	20.8077	20.8077	20.8077	20.8077	20.8077	20.8077	20.8077	20.8077	20.8077
H06	1			108	21.4852	21.4852	21.4852	21.4852	21.4852	21.4852	21.4852	21.4852	21.4852	21.4852	21.4852	21.4852	21.4852	21.4852	21.4852	21.4852
H07	1			120	33.7682	33.7682	33.7682	33.7682	33.7682	33.7682	33.7682	33.7682	33.7682	33.7682	33.7682	33.7682	33.7682	33.7682	33.7682	33.7682
H08	1			120	34.5066	34.5066	34.5066	34.5066	34.5066	34.5066	34.5066	34.5066	34.5066	34.5066	34.5066	34.5066	34.5066	34.5066	34.5066	34.5066
H09	1			121	53.564	53.564	53.564	53.564	53.564	53.564	53.564	53.564	53.564	53.564	53.564	53.564	53.564	53.564	53.564	53.564
H10	1			121	55.4696	55.4696	55.4696	55.4696	55.4696	55.4696	55.4696	55.4696	55.4696	55.4696	55.4696	55.4696	55.4696	55.4696	55.4696	55.4696
H11	1			122	64.1177	64.1177	64.1177	64.1177	64.1177	64.1177	64.1177	64.1177	64.1177	64.1177	64.1177	64.1177	64.1177	64.1177	64.1177	64.1177
H12	1			122	68.9684	68.9684	68.9684	68.9684	68.9684	68.9684	68.9684	68.9684	68.9684	68.9684	68.9684	68.9684	68.9684	68.9684	68.9684	68.9684
H13	1			105	41.0799	41.0799	41.0799	41.0799	41.0799	41.0799	41.0799	41.0799	41.0799	41.0799	41.0799	41.0799	41.0799	41.0799	41.0799	41.0799
H14	1			105	40.7406	40.7406	40.7406	40.7406	40.7406	40.7406	40.7406	40.7406	40.7406	40.7406	40.7406	40.7406	40.7406	40.7406	40.7406	40.7406
I01	1			111	38.4489	38.4489	38.4489	38.4489	38.4489	38.4489	38.4489	38.4489	38.4489	38.4489	38.4489	38.4489	38.4489	38.4489	38.4489	38.4489
I02	1			111	39.6816	39.6816	39.6816	39.6816	39.6816	39.6816	39.6816	39.6816	39.6816	39.6816	39.6816	39.6816	39.6816	39.6816	39.6816	39.6816
I03	1			112	25.7221	25.7221	25.7221	25.7221	25.7221	25.7221	25.7221	25.7221	25.7221	25.7221	25.7221	25.7221	25.7221	25.7221	25.7221	25.7221
I04	1			112	26.2073	26.2073	26.2073	26.2073	26.2073	26.2073	26.2073	26.2073	26.2073	26.2073	26.2073	26.2073	26.2073	26.2073	26.2073	26.2073
I05	1			113	37.1885	37.1885	37.1885	37.1885	37.1885	37.1885	37.1885	37.1885	37.1885	37.1885	37.1885	37.1885	37.1885	37.1885	37.1885	37.1885
I06	1			113	37.659	37.659	37.659	37.659	37.659	37.659	37.659	37.659	37.659	37.659	37.659	37.659	37.659	37.659	37.659	37.659
I07	1			114	29.2714	29.2714	29.2714	29.2714	29.2714	29.2714	29.2714	29.2714	29.2714	29.2714	29.2714	29.2714	29.2714	29.2714	29.2714	29.2714
I08	1			114	27.827	27.827	27.827	27.827	27.827	27.827	27.827	27.827	27.827	27.827	27.827	27.827	27.827	27.827	27.827	27.827
I09	1			116	22.4187	22.4187	22.4187	22.4187	22.4187	22.4187	22.4187	22.4187	22.4187	22.4187	22.4187	22.4187	22.4187	22.4187	22.4187	22.4187
I10	1			116	21.5238	21.5238	21.5238	21.5238	21.5238	21.5238	21.5238	21.5238	21.5238	21.5238	21.5238	21.5238	21.5238	21.5238	21.5238	21.5238
I11	1			115	20.3649	20.3649	20.3649	20.3649	20.3649	20.3649	20.3649	20.3649	20.3649	20.3649	20.3649	20.3649	20.3649	20.3649	20.3649	20.3649
I12	1			115	20.6185	20.6185	20.6185	20.6185	20.6185	20.6185	20.6185	20.6185	20.6185	20.6185	20.6185	20.6185	20.6185	20.6185	20.6185	20.6185
I13	1			125	38.0049	38.0049	38.0049	38.0049	38.0049	38.0049	38.0049	38.0049	38.0049	38.0049	38.0049	38.0049	38.0049	38.0049	38.0049	38.0049
I14	1			125	38.8038	38.8038	38.8038	38.8038	38.8038	38.8038	38.8038	38.8038	38.8038	38.8038	38.8038	38.8038	38.8038	38.8038	38.8038	38.8038
A02	2			WT Ubp6 -1	22.8199	22.8199	22.8199	22.8199	22.8199	22.8199	22.8199	22.8199	22.8199	22.8199	22.8199	22.8199	22.8199	22.8199	22.8199	22.8199
A03	2			WT Ubp6 -1	24.4606	24.4606	24.4606	24.4606	24.4606	24.4606	24.4606	24.4606	24.4606	24.4606	24.4606	24.4606	24.4606	24.4606	24.4606	24.4606
A04	2			WT Ubp6 -3	23.0405	23.0405	23.0405	23.0405	23.0405	23.0405	23.0405	23.0405	23.0405	23.0405	23.0405	23.0405	23.0405	23.0405	23.0405	23.0405
A05	2			WT Ubp6 -3	23.6196	23.6196	23.6196	23.6196	23.6196	23.6196	23.6196	23.6196	23.6196	23.6196	23.6196	23.6196	23.6196	23.6196	23.6196	23.6196
A06	2			WT Ubp6 -5	22.77	22.77	22.77	22.77	22.77	22.77	22.77	22.77	22.77	22.77	22.77	22.77	22.77	22.77	22.77	22.77
A07	2			WT Ubp6 -5	22.8845	22.8845	22.8845	22.8845	22.8845	22.8845	22.8845	22.8845	22.8845	22.8845	22.8845	22.8845	22.8845	22.8845	22.8845	22.8845
A08	2			123	16.1848	16.1848	16.1848	16.1848	16.1848	16.1848	16.1848	16.1848	16.1848	16.1848	16.1848	16.1848	16.1848	16.1848	16.1848	16.1848
A09	2			123	17.1021	17.1021	17.1021	17.1021	17.1021	17.1021	17.1021	17.1021	17.1021	17.1021	17.1021	17.1021	17.1021	17.1021	17.1021	17.1021
A10	2			124	23.7693	23.7693	23.7693	23.7693	23.7693	23.7693	23.7693	23.7693	23.7693	23.7693	23.7693	23.7693	23.7693	23.7693	23.7693	23.7693
A11	2			124	24.0094	24.0094	24.0094	24.0094	24.0094	24.0094	24.0094	24.0094	24.0094	24.0094	24.0094	24.0094	24.0094	24.0094	24.0094	24.0094
A12	2			129	17.993	17.993	17.993	17.993	17.993	17.993	17.993	17.993	17.993	17.993	17.993	17.993	17.993	17.993	17.993	17.993
A13	2			129	18.0986	18.0986	18.0986	18.0986	18.0986	18.0986	18.0986	18.0986	18.0986	18.0986	18.0986	18.0986	18.0986	18.0986	18.0986	18.0986
A14	2			130	16.1163	16.1163	16.1163	16.1163	16.1163	16.1163	16.1163	16.1163	16.1163	16.1163	16.1163	16.1163	16.1163	16.1163	16.1163	16.1163
A15	2			130	16.1955	16.1955	16.1955	16.1955	16.1955	16.1955	16.1955	16.1955	16.1955	16.1955	16.1955	16.1955	16.1955	16.1955	16.1955	16.1955
A16	2			109	19.5565	19.5565	19.5565	19.5565	19.5565	19.5565	19.5565	19.5565	19.5565	19.5565	19.5565	19.5565	19.5565	19.5565	19.5565	19.5565
A17	2			109	19.8543	19.8543	19.8543	19.8543	19.8543	19.8543	19.8543	19.8543	19.8543	19.8543	19.8543	19.8543	19.8543	19.8543	19.8543	19.8543
A18	2			131	15.0976	15.0976	15.0976	15.0976	15.0976	15.0976	15.0976	15.0976	15.0976	15.0976	15.0976	15.0976	15.0976	15.0976	15.0976	15.0976
A19	2			131	15.8917	15.8917	15.8917	15.8917	15.8917	15.8917	15.8917	15.8917	15.8917	15.8917	15.8917	15.8917	15.8917	15.8917	15.8917	15.8917
A20	2			133	15.874	15.874	15.874	15.874	15.874	15.874	15.874	15.874	15.874	15.874	15.874	15.874	15.874	15.874	15.874	15.874
A21	2			133	15.7113	15.7113	15.7113	15.7113	15.7113	15.7113	15.7113	15.7113	15.7113	15.7113	15.7113	15.7113	15.7113	15.7113	15.7113	15.7113
Zeroed
	Set			Time	0	1	2	3	4	5	6	7	8	9	10	11	12	13	14	15	SLOPE	RSQ	INT
F02	1			WT Ubp6 -1	0	2.5581	5.8626	8.8965	11.0456	13.7775	15.6044	18.7282	20.2091	22.7139	26.1053	28.4795	31.1398	33.2303	35.1424	37.0444	2.48086	0.997824	0.802181
F03	1			WT Ubp6 -1	0	1.4564	5.2357	8.7113	10.8896	14.3023	16.873	18.4255	22.0498	24.0158	27.1482	29.625	31.4998	33.6689	36.452	38.755	2.60965	0.99697	0.371921
F04	1			WT Ubp6 -2	0	1.2973	2.8543	4.1141	5.3	7.0193	8.5195	9.8378	10.9832	12.285	14.3492	15.6028	16.6013	18.5403	19.1889	20.5327	1.39224	0.998638	-0.00269265
F05	1			WT Ubp6 -2	0	2.2552	3.3376	4.5615	5.8172	6.7993	9.1516	9.6879	11.2351	12.9384	14.2715	16.0881	16.817	18.1368	19.6744	21.8278	1.39577	0.997221	0.319203
F06	1			WT Ubp6 -3	0	2.8115	5.149	9.2769	11.0191	13.3841	14.9796	18.7435	21.5323	24.052	26.7046	29.8137	31.1477	32.9027	36.0807	38.2627	2.55403	0.997224	0.58605
F07	1			WT Ubp6 -3	0	2.6687	6.8244	8.7781	12.7384	13.7463	15.6774	19.6671	22.1592	24.954	27.0352	29.5106	31.9596	35.0632	37.7587	39.4228	2.61904	0.997394	0.854965
F08	1			WT Ubp6 -4	0	1.9272	4.3565	6.4692	7.7718	9.6521	12.3499	13.9979	16.3353	17.9678	19.9922	21.3554	23.2751	26.0585	27.6838	29.5356	1.9615	0.998918	0.20925
F09	1			WT Ubp6 -4	0	1.4272	3.2515	5.8657	7.457	10.5065	11.143	13.0172	15.8353	16.8979	19.2971	20.7614	23.5467	24.5758	26.0683	28.8282	1.91709	0.997499	-0.098239
F10	1			128	0	1.813	4.3579	6.2264	8.8241	10.8972	12.5784	14.3487	17.194	19.2282	21.1286	23.2582	24.9302	27.2487	29.6708	32.0401	2.11452	0.999305	0.000101471
F11	1			128	0	2.7906	3.853	6.3472	7.9873	10.0901	12.0262	14.3344	16.3685	18.9025	20.116	22.4207	24.4927	26.6651	28.6501	31.3024	2.04967	0.998968	0.0241191
F12	1			123	0	0.3032	1.4374	2.7007	3.41	4.168	5.042	6.5406	7.499	8.302	9.3318	10.9626	11.3135	13.0153	13.8972	15.2391	1.02883	0.995625	-0.643595
F13	1			123	0	0.759	1.7212	2.7685	3.7387	4.7233	5.8673	6.299	8.1801	9.1439	10.4542	10.563	12.1041	12.657	14.2114	14.3376	1.00352	0.995582	-0.180896
F14	1			124	0	1.4527	4.1213	6.4191	8.7446	10.1946	12.6555	14.5073	16.3915	18.9984	20.7482	23.6895	26.1397	27.3447	30.2799	31.9119	2.15393	0.998759	-0.304518
F15	1			124	0	2.8651	5.5364	7.4624	9.4569	12.0306	14.3771	16.5868	18.2507	20.7488	22.8319	25.9031	27.4234	29.7059	32.7168	34.2091	2.25975	0.999043	0.558426
F16	1			109	0	2.2347	4.6743	6.5549	8.5629	10.5552	11.3611	13.4131	15.3635	17.3984	19.2798	21.0966	22.9314	25.2481	26.0165	28.7372	1.8608	0.998096	0.633243
F17	1			109	0	2.2623	4.5202	5.5526	7.1573	10.1104	10.9409	12.6452	14.9537	17.1189	18.913	21.2663	22.3691	24.3276	26.2905	27.9818	1.86021	0.99824	0.199046
F18	1			110	0	0.7588	1.3509	2.5682	2.7742	4.0639	3.6527	5.0359	5.8463	6.4246	7.0528	8.1167	8.7905	10.1841	10.2646	10.84	0.736484	0.992177	-0.0408706
F19	1			110	0	1.0693	1.4865	2.8892	2.9098	3.431	4.4062	5.0155	5.0972	6.4927	7.554	8.1199	9.1061	9.4561	10.5951	11.8048	0.746988	0.989688	-0.0128243
G01	1			126	0	0.2188	0.4126	0.8882	1.1623	0.9208	0.9146	1.7091	1.732	1.8031	1.8979	2.0075	2.4999	2.1594	2.5842	2.8168	0.176783	0.949993	0.157076
G02	1			126	0	0.472	0.4473	1.2401	1.1545	1.0464	1.4602	1.6886	2.1132	2.1467	2.3175	2.5117	2.6999	2.7613	3.1407	3.6141	0.214466	0.97289	0.192393
G03	1			101	0	0.6846	1.2752	1.7068	1.7047	2.0905	2.0631	2.8093	3.0306	3.3992	3.6747	4.3393	4.934	4.8563	5.4221	6.443	0.378327	0.978536	0.189637
G04	1			101	0	0.6681	1.1828	1.915	1.5553	1.7046	2.2166	2.5017	3.4172	3.7323	3.928	4.0687	4.6891	4.2195	5.3191	5.9753	0.356818	0.966747	0.267193
G05	1			117	0	0.0891	1.1136	0.7589	1.6953	1.3302	2.0706	3.0825	2.9933	3.4234	4.0018	3.6297	4.4814	5.1534	5.1716	5.8194	0.385547	0.974597	-0.0907132
G06	1			117	0	0.8076	1.4729	1.5107	2.4216	2.7632	2.8033	2.9765	3.4551	3.702	4.8738	4.5455	5.4269	5.5285	6.4179	6.7806	0.416317	0.97983	0.345507
G07	1			102	0	0.9226	2.6432	4.3356	4.6922	6.4601	7.3022	8.1965	10.4898	11.2428	12.3389	13.1586	14.0662	16.0177	16.9883	18.0193	1.2009	0.996217	0.172871
G08	1			102	0	1.1179	3.2538	4.0082	4.9938	6.3897	6.8427	8.6825	9.4577	11.1776	12.2036	13.5695	15.0005	15.9359	16.8222	18.5752	1.21191	0.997242	0.16262
G09	1			118	0	2.1255	5.4529	6.5279	8.9717	11.0795	13.1204	14.9795	17.6177	17.7639	20.3435	21.9577	24.3169	26.8256	27.984	30.5614	1.97584	0.996526	0.782938
G10	1			118	0	1.4413	3.2968	5.3077	6.8507	9.0928	11.1147	13.3203	14.8887	17.1122	18.6529	20.7224	22.6305	24.5634	27.1615	29.0187	1.94698	0.99918	-0.528913
G11	1			119	0	0.7458	2.2113	3.3734	5.1301	6.0401	7.4308	8.8554	10.7229	11.2577	12.6361	13.8118	14.8466	16.2709	17.9226	19.1642	1.28791	0.998273	-0.258062
G12	1			119	0	1.3898	2.371	4.0147	4.8487	6.0928	6.5922	8.3716	9.3265	11.0622	12.1173	13.693	14.7226	16.0516	17.8404	18.5507	1.2432	0.99721	-0.133654
G13	1			127	0	1.3315	3.5595	4.8842	6.7057	9.0003	10.8304	12.2059	14.0211	15.501	17.2587	19.0537	20.623	23.7787	24.8697	26.7694	1.78699	0.998286	-0.252873
G14	1			127	0	1.1876	3.8223	5.1118	6.6354	8.6275	9.7822	11.6202	14.2348	15.602	16.9161	20.0856	21.8973	23.8243	25.8894	26.9667	1.84174	0.99667	-0.550357
G15	1			103	0	1.7491	5.0099	7.3718	8.9503	11.6433	13.1719	14.9287	16.5188	19.9116	20.4165	23.1472	24.7333	26.7903	28.6397	30.5899	2.0137	0.996704	0.7455
G16	1			103	0	2.1141	3.9235	6.5713	7.6155	9.9721	11.5022	13.6842	15.5783	17.9463	19.0935	21.4586	23.3898	25.7557	27.1145	29.4184	1.94344	0.999124	0.120349
G17	1			104	0	1.6162	2.9136	4.0529	5.3765	6.4785	8.2169	10.054	11.2898	13.4706	14.0884	15.6271	16.5342	18.5871	19.0381	21.1796	1.40547	0.997227	-0.00830515
G18	1			104	0	1.7628	3.7818	5.19	5.7745	7.916	9.4689	10.8294	12.3984	13.8562	15.4688	16.8021	19.0261	20.0321	21.9097	23.222	1.53413	0.998583	0.208976
H01	1			106	0	1.3291	2.2438	2.6452	3.4073	4.487	5.069	5.9521	6.9047	7.3848	8.3297	9.1042	10.4194	10.8758	11.3449	12.4267	0.806643	0.997233	0.320406
H02	1			106	0	1.3529	1.9565	2.8462	3.639	4.26	4.7632	5.4906	6.5337	7.1411	7.7046	8.8721	9.7561	10.5791	11.5053	12.2516	0.786506	0.996537	0.266951
H03	1			107	0	3.0958	5.4966	7.9032	9.8175	13.2055	15.7292	17.0618	20.1191	21.9346	25.0704	27.7946	29.9179	31.7879	33.5598	36.6921	2.41263	0.998462	0.604407
H04	1			107	0	2.5055	5.4414	8.4213	11.3877	12.9594	15.7092	19.0459	20.4023	22.9914	25.4135	29.1159	30.8457	32.6394	36.3986	39.2177	2.55801	0.998206	0.345884
H05	1			108	0	1.0748	2.4403	3.8402	5.0497	5.2762	7.4416	6.9311	8.4832	10.2036	10.3602	11.6339	13.0744	13.9935	14.5606	16.2492	1.04499	0.992863	0.325849
H06	1			108	0	0.5384	2.6034	3.4677	4.5853	5.6055	6.5663	7.8439	8.8169	9.8744	10.3332	12.0444	13.5202	14.199	15.3356	16.7121	1.09973	0.997129	0.00489338
H07	1			120	0	4.2219	7.2857	11.5442	15.2166	18.3218	20.085	23.6701	26.8181	29.9168	32.1226	36.7855	39.4941	41.7244	44.8526	48.6651	3.14879	0.997697	1.42932
H08	1			120	0	3.6724	7.0934	11.7126	14.3911	17.3604	20.9003	24.457	28.1405	30.3059	33.1263	36.5724	40.4663	43.7912	45.5882	49.5104	3.25885	0.998334	1.00163
H09	1			121	0	6.1699	14.4701	21.3135	28.7444	33.6633	39.8943	44.8847	51.4805	56.2501	62.0505	67.5018	72.2967	77.1995	81.7787	88.0286	5.76635	0.995616	3.3603
H10	1			121	0	6.85	13.1086	20.0147	25.1687	32.4313	37.8351	44.7208	49.9872	55.481	61.792	66.0711	71.3039	76.5294	81.2984	87.3019	5.77634	0.99758	2.2958
H11	1			122	0	9.4466	19.1438	26.2815	35.3317	42.2033	51.3747	57.6495	64.1101	70.0725	77.9397	83.3748	88.7654	94.7283	101.657	107.316	7.0291	0.993862	5.3689
H12	1			122	0	9.9773	17.8722	26.7748	33.1359	41.3223	49.3136	55.42	63.7906	70.2814	77.0462	82.9133	90.7124	95.7703	103.21	106.198	7.11127	0.995916	4.3992
H13	1			105	0	4.4106	10.3331	14.5357	20.2692	24.4012	28.7707	33.8424	38.2965	41.2659	45.6308	51.0494	54.9159	59.9425	64.3044	67.9166	4.51477	0.998716	1.13204
H14	1			105	0	4.7754	9.7914	15.1887	20.5403	24.1967	27.8577	33.4624	37.425	44.5791	47.4552	51.7748	56.1335	60.0307	64.1328	69.1292	4.58644	0.998348	1.00624
I01	1			111	0	4.9039	10.0999	14.6255	19.5509	24.3189	28.3024	32.7282	37.3111	41.539	45.2789	48.9356	53.9009	58.8081	62.3819	66.2814	4.39043	0.998839	1.38222
I02	1			111	0	4.4673	9.6819	14.9204	18.7147	22.8313	27.3938	33.0137	36.1384	40.7311	45.7136	49.7113	53.8732	58.0312	62.1654	65.0173	4.3857	0.998707	1.00753
I03	1			112	0	2.7089	5.1477	7.2252	8.862	11.4748	12.8997	15.9514	17.2114	19.7448	21.3964	23.2672	26.8387	27.5762	29.7394	31.3275	2.08351	0.997744	0.709415
I04	1			112	0	1.5018	3.6509	6.5168	8.4744	10.6967	12.7425	13.8419	17.3237	18.6606	21.414	23.262	25.4883	26.9761	29.2856	30.3196	2.09065	0.997725	-0.0451706
I05	1			113	0	4.7409	9.1208	13.0832	16.3594	20.5219	24.5236	27.9273	31.5146	36.0715	38.8016	43.3991	45.7806	50.2597	51.7734	56.7494	3.7182	0.997964	1.52769
I06	1			113	0	3.8914	8.2093	11.6571	16.9402	20.0405	24.0372	27.8005	32.3471	36.4089	39.0161	42.3258	46.7501	49.8821	53.6408	57.1859	3.81325	0.998637	0.783966
I07	1			114	0	2.9069	5.4703	8.4371	11.3755	14.0519	16.7229	19.5086	22.7714	24.223	27.4901	30.6829	32.7814	35.9265	38.5483	41.1632	2.73972	0.999508	0.205857
I08	1			114	0	1.7302	4.475	6.7988	8.9701	12.3171	13.9705	16.6658	19.6715	22.4236	24.6367	26.9204	29.8149	32.3249	35.031	36.7707	2.51997	0.999186	-0.617202
I09	1			116	0	0.8982	2.7943	3.6452	5.7853	5.9315	7.3561	9.4584	11.0199	12.3747	12.9034	15.0793	16.7734	17.2152	18.7852	19.7523	1.35608	0.995803	-0.184821
I10	1			116	0	1.5921	3.7993	5.0281	6.6691	7.8234	9.1524	10.7369	11.6362	13.0414	14.37	15.3244	16.9519	18.5488	19.8008	20.808	1.35923	0.997054	0.76093
I11	1			115	0	1.4857	2.8309	4.2992	5.4217	6.5915	7.4201	9.0905	9.7243	10.9888	11.8378	13.0835	14.5499	15.1862	16.6082	18.2521	1.16139	0.997421	0.500254
I12	1			115	0	2.2683	3.3577	3.8181	5.1445	6.38	6.7403	8.7138	9.2387	10.7148	11.5344	12.2024	14.1994	15.67	16.1734	16.4349	1.0938	0.992783	0.708435
I13	1			125	0	5.6914	9.869	15.2982	19.8729	24.2468	28.1637	35.0894	38.3626	41.8314	46.4784	51.5808	55.6754	60.4935	65.131	68.6525	4.55905	0.998889	1.20941
I14	1			125	0	6.2654	11.4211	16.5918	21.4135	26.3117	31.1623	36.4448	41.734	46.1581	50.0116	54.8388	59.5712	64.3585	69.9191	72.9295	4.84312	0.998873	1.74733
A02	2			WT Ubp6 -1	0	1.8236	3.7936	5.8731	8.3218	10.628	12.5249	14.5745	17.5091	19.2446	21.5469	22.5047	25.0404	26.8261	28.7475	30.6264	2.07682	0.998207	0.0229162
A03	2			WT Ubp6 -1	0	2.4311	4.3685	6.6631	9.0311	11.8594	13.659	15.7248	18.09	20.2686	22.3794	24.6418	27.4661	28.9353	31.2382	33.5618	2.23449	0.999516	0.136248
A04	2			WT Ubp6 -3	0	2.0949	4.2407	7.3315	8.7247	11.7808	12.9003	16.4117	18.1154	20.1519	22.1141	24.1607	26.5893	28.4071	29.9742	33.7157	2.1919	0.997869	0.23029
A05	2			WT Ubp6 -3	0	2.405	4.7246	6.9013	8.954	11.5499	13.5922	16.1896	18.8826	20.8691	22.7869	25.1919	28.8024	29.9009	31.854	33.8978	2.29372	0.998683	0.078514
A06	2			WT Ubp6 -5	0	1.3469	3.3768	5.7568	7.4499	9.701	11.4094	13.5634	15.5143	17.6116	19.7563	21.3741	23.1894	25.6599	27.5056	28.6838	1.97152	0.999232	-0.292671
A07	2			WT Ubp6 -5	0	2.098	4.2716	7.0079	8.7466	10.9877	12.8596	15.0717	17.1616	18.834	21.1404	22.3274	25.0836	26.1617	29.1444	30.8907	2.0357	0.99847	0.468906
A08	2			123	0	1.7167	2.9278	3.9218	5.0728	6.5756	7.4325	9.015	9.143	11.1518	11.948	13.758	14.6142	15.9904	16.8074	17.7016	1.17731	0.997134	0.406248
A09	2			123	0	1.3807	2.4471	3.4344	4.6595	6.0905	7.3382	8.3963	9.2967	11.0651	11.948	13.6886	14.3372	15.0604	16.4733	17.5084	1.17687	0.998036	0.118728
A10	2			124	0	2.269	5.1678	8.1313	10.0423	12.445	15.459	18.6685	20.4	23.3226	25.8691	28.1004	30.6223	33.3978	34.7219	36.9497	2.51166	0.998323	0.260437
A11	2			124	0	2.5415	4.9295	8.1311	10.5415	12.2593	15.7196	18.0589	21.6223	23.7155	26.4685	28.6083	30.7216	32.9053	36.2493	39.0387	2.58808	0.998783	0.0588257
A12	2			129	0	1.0117	2.5002	3.5342	4.8987	6.7597	7.4094	9.2627	9.5021	11.3564	12.4785	13.0583	14.6262	15.8128	17.7207	19.1045	1.24683	0.996556	-0.03645
A13	2			129	0	1.1147	2.535	3.8908	5.8293	6.4189	7.9801	9.2473	10.9384	12.3001	14.2763	15.6079	16.5795	17.9095	19.7021	20.2499	1.39866	0.997942	-0.203735
A14	2			130	0	1.4339	2.6929	2.9524	4.4316	5.066	6.0161	7.2575	7.9247	9.0288	9.6525	11.3016	11.8259	12.8394	14.2838	14.5446	0.966792	0.996809	0.327292
A15	2			130	0	1.0285	2.1154	2.6618	4.1427	4.8172	6.1868	6.9956	8.1765	9.4769	10.2515	11.5229	12.2758	13.0676	15.0695	14.8663	1.03296	0.99658	-0.0812515
A16	2			109	0	1.6387	3.2063	5.215	7.17	8.7836	9.9154	12.8141	14.0735	16.0306	17.5592	19.3026	20.6666	22.5995	23.799	26.5416	1.7456	0.998502	-0.00977647
A17	2			109	0	1.4108	3.2783	5.1441	7.243	8.5387	10.7841	12.1091	14.032	16.0916	17.9091	19.5063	21.8881	23.1828	24.6396	27.0612	1.806	0.99926	-0.243807
A18	2			131	0	0.7506	1.4421	2.8604	3.3806	4.1668	5.0906	6.1842	6.9698	7.7784	8.641	9.443	10.5848	11.815	12.5131	12.5284	0.879584	0.996662	-0.0875765
A19	2			131	0	0.3902	1.0716	2.333	3.4169	4.4823	4.5285	5.8766	6.6708	7.5864	8.5351	8.6787	10.199	10.7814	12.2155	12.8431	0.869179	0.99531	-0.293274
A20	2			133	0	1.0455	1.8066	3.1575	3.0343	4.5007	5.1953	6.2067	7.5986	8.1174	8.748	9.7905	10.9247	12.0264	12.3717	13.7105	0.902807	0.996232	-0.00640294
A21	2			133	0	1.126	1.8806	3.012	4.1229	4.9311	6.0552	6.3765	7.5335	9.0138	10.2785	10.9667	12.2336	13.0788	14.6947	15.5447	1.03002	0.99661	-0.172124
																						0.949993
																						0.995492

## Sheet: free-slopes_add name
SET	GROUP	duplicated	SAMPLE ID	0	1	2	3	4	5	6	7	8	9	10	11	12	13	14	15	SLOPE	RSQ	INT
1	3	yes	WT Ubp6 -3	0	2.8115	5.149	9.2769	11.0191	13.3841	14.9796	18.7435	21.5323	24.052	26.7046	29.8137	31.1477	32.9027	36.0807	38.2627	2.55403	0.998611	0.58605
1	3	yes	WT Ubp6 -3	0	2.6687	6.8244	8.7781	12.7384	13.7463	15.6774	19.6671	22.1592	24.954	27.0352	29.5106	31.9596	35.0632	37.7587	39.4228	2.61904	0.998696	0.854965
1	1	yes	WT Ubp6 -1	0	2.5581	5.8626	8.8965	11.0456	13.7775	15.6044	18.7282	20.2091	22.7139	26.1053	28.4795	31.1398	33.2303	35.1424	37.0444	2.48086	0.998912	0.802181
1	1	yes	WT Ubp6 -1	0	1.4564	5.2357	8.7113	10.8896	14.3023	16.873	18.4255	22.0498	24.0158	27.1482	29.625	31.4998	33.6689	36.452	38.755	2.60965	0.998484	0.371921
1	3	yes	124 - L330A (3)	0	1.4527	4.1213	6.4191	8.7446	10.1946	12.6555	14.5073	16.3915	18.9984	20.7482	23.6895	26.1397	27.3447	30.2799	31.9119	2.15393	0.999379	-0.304518
1	3	yes	124 - L330A (3)	0	2.8651	5.5364	7.4624	9.4569	12.0306	14.3771	16.5868	18.2507	20.7488	22.8319	25.9031	27.4234	29.7059	32.7168	34.2091	2.25975	0.999521	0.558426
1	3	yes	123 - I329A (3)	0	0.3032	1.4374	2.7007	3.41	4.168	5.042	6.5406	7.499	8.302	9.3318	10.9626	11.3135	13.0153	13.8972	15.2391	1.02883	0.99781	-0.643595
1	3	yes	123 - I329A (3)	0	0.759	1.7212	2.7685	3.7387	4.7233	5.8673	6.299	8.1801	9.1439	10.4542	10.563	12.1041	12.657	14.2114	14.3376	1.00352	0.997788	-0.180896
1	1	yes	109 - I329A L330A (1)	0	2.2347	4.6743	6.5549	8.5629	10.5552	11.3611	13.4131	15.3635	17.3984	19.2798	21.0966	22.9314	25.2481	26.0165	28.7372	1.8608	0.999048	0.633243
1	1	yes	109 - I329A L330A (1)	0	2.2623	4.5202	5.5526	7.1573	10.1104	10.9409	12.6452	14.9537	17.1189	18.913	21.2663	22.3691	24.3276	26.2905	27.9818	1.86021	0.999119	0.199046
2	3	yes	WT Ubp6 -3	0	2.0949	4.2407	7.3315	8.7247	11.7808	12.9003	16.4117	18.1154	20.1519	22.1141	24.1607	26.5893	28.4071	29.9742	33.7157	2.1919	0.998934	0.23029
2	3	yes	WT Ubp6 -3	0	2.405	4.7246	6.9013	8.954	11.5499	13.5922	16.1896	18.8826	20.8691	22.7869	25.1919	28.8024	29.9009	31.854	33.8978	2.29372	0.999341	0.078514
2	1	yes	WT Ubp6 -1	0	1.8236	3.7936	5.8731	8.3218	10.628	12.5249	14.5745	17.5091	19.2446	21.5469	22.5047	25.0404	26.8261	28.7475	30.6264	2.07682	0.999103	0.0229162
2	1	yes	WT Ubp6 -1	0	2.4311	4.3685	6.6631	9.0311	11.8594	13.659	15.7248	18.09	20.2686	22.3794	24.6418	27.4661	28.9353	31.2382	33.5618	2.23449	0.999758	0.136248
2	3	yes	124 - L330A (3)	0	2.269	5.1678	8.1313	10.0423	12.445	15.459	18.6685	20.4	23.3226	25.8691	28.1004	30.6223	33.3978	34.7219	36.9497	2.51166	0.999161	0.260437
2	3	yes	124 - L330A (3)	0	2.5415	4.9295	8.1311	10.5415	12.2593	15.7196	18.0589	21.6223	23.7155	26.4685	28.6083	30.7216	32.9053	36.2493	39.0387	2.58808	0.999391	0.0588257
2	3	yes	123 - I329A (3)	0	1.7167	2.9278	3.9218	5.0728	6.5756	7.4325	9.015	9.143	11.1518	11.948	13.758	14.6142	15.9904	16.8074	17.7016	1.17731	0.998566	0.406248
2	3	yes	123 - I329A (3)	0	1.3807	2.4471	3.4344	4.6595	6.0905	7.3382	8.3963	9.2967	11.0651	11.948	13.6886	14.3372	15.0604	16.4733	17.5084	1.17687	0.999017	0.118728
2	1	yes	109 - I329A L330A (1)	0	1.6387	3.2063	5.215	7.17	8.7836	9.9154	12.8141	14.0735	16.0306	17.5592	19.3026	20.6666	22.5995	23.799	26.5416	1.7456	0.999251	-0.00977647
2	1	yes	109 - I329A L330A (1)	0	1.4108	3.2783	5.1441	7.243	8.5387	10.7841	12.1091	14.032	16.0916	17.9091	19.5063	21.8881	23.1828	24.6396	27.0612	1.806	0.99963	-0.243807
1	4		WT Ubp6 -4	0	1.9272	4.3565	6.4692	7.7718	9.6521	12.3499	13.9979	16.3353	17.9678	19.9922	21.3554	23.2751	26.0585	27.6838	29.5356	1.9615	0.999459	0.20925
1	4		WT Ubp6 -4	0	1.4272	3.2515	5.8657	7.457	10.5065	11.143	13.0172	15.8353	16.8979	19.2971	20.7614	23.5467	24.5758	26.0683	28.8282	1.91709	0.998749	-0.098239
1	2		WT Ubp6 -2	0	1.2973	2.8543	4.1141	5.3	7.0193	8.5195	9.8378	10.9832	12.285	14.3492	15.6028	16.6013	18.5403	19.1889	20.5327	1.39224	0.999319	-0.00269265
1	2		WT Ubp6 -2	0	2.2552	3.3376	4.5615	5.8172	6.7993	9.1516	9.6879	11.2351	12.9384	14.2715	16.0881	16.817	18.1368	19.6744	21.8278	1.39577	0.99861	0.319203
1	4		128 - I329V* (4)	0	1.813	4.3579	6.2264	8.8241	10.8972	12.5784	14.3487	17.194	19.2282	21.1286	23.2582	24.9302	27.2487	29.6708	32.0401	2.11452	0.999652	0.000101471
1	4		128 - I329V* (4)	0	2.7906	3.853	6.3472	7.9873	10.0901	12.0262	14.3344	16.3685	18.9025	20.116	22.4207	24.4927	26.6651	28.6501	31.3024	2.04967	0.999484	0.0241191
1	4		127 - S322K* (4)	0	1.3315	3.5595	4.8842	6.7057	9.0003	10.8304	12.2059	14.0211	15.501	17.2587	19.0537	20.623	23.7787	24.8697	26.7694	1.78699	0.999143	-0.252873
1	4		127 - S322K* (4)	0	1.1876	3.8223	5.1118	6.6354	8.6275	9.7822	11.6202	14.2348	15.602	16.9161	20.0856	21.8973	23.8243	25.8894	26.9667	1.84174	0.998333	-0.550357
1	4		126 - R321E* (4)	0	0.2188	0.4126	0.8882	1.1623	0.9208	0.9146	1.7091	1.732	1.8031	1.8979	2.0075	2.4999	2.1594	2.5842	2.8168	0.176783	0.974676	0.157076
1	4		126 - R321E* (4)	0	0.472	0.4473	1.2401	1.1545	1.0464	1.4602	1.6886	2.1132	2.1467	2.3175	2.5117	2.6999	2.7613	3.1407	3.6141	0.214466	0.986352	0.192393
1	3		125 - S327R E485W (3)	0	5.6914	9.869	15.2982	19.8729	24.2468	28.1637	35.0894	38.3626	41.8314	46.4784	51.5808	55.6754	60.4935	65.131	68.6525	4.55905	0.999445	1.20941
1	3		125 - S327R E485W (3)	0	6.2654	11.4211	16.5918	21.4135	26.3117	31.1623	36.4448	41.734	46.1581	50.0116	54.8388	59.5712	64.3585	69.9191	72.9295	4.84312	0.999437	1.74733
1	3		122 - S327Q (3)	0	9.4466	19.1438	26.2815	35.3317	42.2033	51.3747	57.6495	64.1101	70.0725	77.9397	83.3748	88.7654	94.7283	101.657	107.316	7.0291	0.996926	5.3689
1	3		122 - S327Q (3)	0	9.9773	17.8722	26.7748	33.1359	41.3223	49.3136	55.42	63.7906	70.2814	77.0462	82.9133	90.7124	95.7703	103.21	106.198	7.11127	0.997956	4.3992
1	3		121 - S327L (3)	0	6.1699	14.4701	21.3135	28.7444	33.6633	39.8943	44.8847	51.4805	56.2501	62.0505	67.5018	72.2967	77.1995	81.7787	88.0286	5.76635	0.997805	3.3603
1	3		121 - S327L (3)	0	6.85	13.1086	20.0147	25.1687	32.4313	37.8351	44.7208	49.9872	55.481	61.792	66.0711	71.3039	76.5294	81.2984	87.3019	5.77634	0.998789	2.2958
1	3		120 - S327A* (3)	0	4.2219	7.2857	11.5442	15.2166	18.3218	20.085	23.6701	26.8181	29.9168	32.1226	36.7855	39.4941	41.7244	44.8526	48.6651	3.14879	0.998848	1.42932
1	3		120 - S327A* (3)	0	3.6724	7.0934	11.7126	14.3911	17.3604	20.9003	24.457	28.1405	30.3059	33.1263	36.5724	40.4663	43.7912	45.5882	49.5104	3.25885	0.999167	1.00163
1	4		119 - S322W (4)	0	0.7458	2.2113	3.3734	5.1301	6.0401	7.4308	8.8554	10.7229	11.2577	12.6361	13.8118	14.8466	16.2709	17.9226	19.1642	1.28791	0.999136	-0.258062
1	4		119 - S322W (4)	0	1.3898	2.371	4.0147	4.8487	6.0928	6.5922	8.3716	9.3265	11.0622	12.1173	13.693	14.7226	16.0516	17.8404	18.5507	1.2432	0.998604	-0.133654
1	4		118 - S322E (4)	0	2.1255	5.4529	6.5279	8.9717	11.0795	13.1204	14.9795	17.6177	17.7639	20.3435	21.9577	24.3169	26.8256	27.984	30.5614	1.97584	0.998261	0.782938
1	4		118 - S322E (4)	0	1.4413	3.2968	5.3077	6.8507	9.0928	11.1147	13.3203	14.8887	17.1122	18.6529	20.7224	22.6305	24.5634	27.1615	29.0187	1.94698	0.99959	-0.528913
1	4		117 - R321A (4)	0	0.0891	1.1136	0.7589	1.6953	1.3302	2.0706	3.0825	2.9933	3.4234	4.0018	3.6297	4.4814	5.1534	5.1716	5.8194	0.385547	0.987217	-0.0907132
1	4		117 - R321A (4)	0	0.8076	1.4729	1.5107	2.4216	2.7632	2.8033	2.9765	3.4551	3.702	4.8738	4.5455	5.4269	5.5285	6.4179	6.7806	0.416317	0.989864	0.345507
1	2		116 - E485K (2)	0	0.8982	2.7943	3.6452	5.7853	5.9315	7.3561	9.4584	11.0199	12.3747	12.9034	15.0793	16.7734	17.2152	18.7852	19.7523	1.35608	0.997899	-0.184821
1	2		116 - E485K (2)	0	1.5921	3.7993	5.0281	6.6691	7.8234	9.1524	10.7369	11.6362	13.0414	14.37	15.3244	16.9519	18.5488	19.8008	20.808	1.35923	0.998526	0.76093
1	2		115 - E485W (2)	0	1.4857	2.8309	4.2992	5.4217	6.5915	7.4201	9.0905	9.7243	10.9888	11.8378	13.0835	14.5499	15.1862	16.6082	18.2521	1.16139	0.99871	0.500254
1	2		115 - E485W (2)	0	2.2683	3.3577	3.8181	5.1445	6.38	6.7403	8.7138	9.2387	10.7148	11.5344	12.2024	14.1994	15.67	16.1734	16.4349	1.0938	0.996385	0.708435
1	2		114 - E485G (2)	0	2.9069	5.4703	8.4371	11.3755	14.0519	16.7229	19.5086	22.7714	24.223	27.4901	30.6829	32.7814	35.9265	38.5483	41.1632	2.73972	0.999754	0.205857
1	2		114 - E485G (2)	0	1.7302	4.475	6.7988	8.9701	12.3171	13.9705	16.6658	19.6715	22.4236	24.6367	26.9204	29.8149	32.3249	35.031	36.7707	2.51997	0.999593	-0.617202
1	2		113 - G484 E485 del (2)	0	4.7409	9.1208	13.0832	16.3594	20.5219	24.5236	27.9273	31.5146	36.0715	38.8016	43.3991	45.7806	50.2597	51.7734	56.7494	3.7182	0.998981	1.52769
1	2		113 - G484 E485 del (2)	0	3.8914	8.2093	11.6571	16.9402	20.0405	24.0372	27.8005	32.3471	36.4089	39.0161	42.3258	46.7501	49.8821	53.6408	57.1859	3.81325	0.999318	0.783966
1	2		112 - G482 G483 del (2)	0	2.7089	5.1477	7.2252	8.862	11.4748	12.8997	15.9514	17.2114	19.7448	21.3964	23.2672	26.8387	27.5762	29.7394	31.3275	2.08351	0.998871	0.709415
1	2		112 - G482 G483 del (2)	0	1.5018	3.6509	6.5168	8.4744	10.6967	12.7425	13.8419	17.3237	18.6606	21.414	23.262	25.4883	26.9761	29.2856	30.3196	2.09065	0.998862	-0.0451706
1	2		111 - G482 del (2)	0	4.9039	10.0999	14.6255	19.5509	24.3189	28.3024	32.7282	37.3111	41.539	45.2789	48.9356	53.9009	58.8081	62.3819	66.2814	4.39043	0.999419	1.38222
1	2		111 - G482 del (2)	0	4.4673	9.6819	14.9204	18.7147	22.8313	27.3938	33.0137	36.1384	40.7311	45.7136	49.7113	53.8732	58.0312	62.1654	65.0173	4.3857	0.999353	1.00753
1	1		110 - I329G L330G (1)	0	0.7588	1.3509	2.5682	2.7742	4.0639	3.6527	5.0359	5.8463	6.4246	7.0528	8.1167	8.7905	10.1841	10.2646	10.84	0.736484	0.996081	-0.0408706
1	1		110 - I329G L330G (1)	0	1.0693	1.4865	2.8892	2.9098	3.431	4.4062	5.0155	5.0972	6.4927	7.554	8.1199	9.1061	9.4561	10.5951	11.8048	0.746988	0.99483	-0.0128243
1	1		108 - R321A S322Q T323A K325Q (1)	0	1.0748	2.4403	3.8402	5.0497	5.2762	7.4416	6.9311	8.4832	10.2036	10.3602	11.6339	13.0744	13.9935	14.5606	16.2492	1.04499	0.996425	0.325849
1	1		108 - R321A S322Q T323A K325Q (1)	0	0.5384	2.6034	3.4677	4.5853	5.6055	6.5663	7.8439	8.8169	9.8744	10.3332	12.0444	13.5202	14.199	15.3356	16.7121	1.09973	0.998564	0.00489338
1	1		107 - S322Q K325Q (1)	0	3.0958	5.4966	7.9032	9.8175	13.2055	15.7292	17.0618	20.1191	21.9346	25.0704	27.7946	29.9179	31.7879	33.5598	36.6921	2.41263	0.999231	0.604407
1	1		107 - S322Q K325Q (1)	0	2.5055	5.4414	8.4213	11.3877	12.9594	15.7092	19.0459	20.4023	22.9914	25.4135	29.1159	30.8457	32.6394	36.3986	39.2177	2.55801	0.999103	0.345884
1	1		106 - R321A S322E T323A (1)	0	1.3291	2.2438	2.6452	3.4073	4.487	5.069	5.9521	6.9047	7.3848	8.3297	9.1042	10.4194	10.8758	11.3449	12.4267	0.806643	0.998615	0.320406
1	1		106 - R321A S322E T323A (1)	0	1.3529	1.9565	2.8462	3.639	4.26	4.7632	5.4906	6.5337	7.1411	7.7046	8.8721	9.7561	10.5791	11.5053	12.2516	0.786506	0.998267	0.266951
1	1		105 - S327R (1)	0	4.4106	10.3331	14.5357	20.2692	24.4012	28.7707	33.8424	38.2965	41.2659	45.6308	51.0494	54.9159	59.9425	64.3044	67.9166	4.51477	0.999358	1.13204
1	1		105 - S327R (1)	0	4.7754	9.7914	15.1887	20.5403	24.1967	27.8577	33.4624	37.425	44.5791	47.4552	51.7748	56.1335	60.0307	64.1328	69.1292	4.58644	0.999174	1.00624
1	2		104 - K325Q (2)	0	1.6162	2.9136	4.0529	5.3765	6.4785	8.2169	10.054	11.2898	13.4706	14.0884	15.6271	16.5342	18.5871	19.0381	21.1796	1.40547	0.998612	-0.00830515
1	2		104 - K325Q (2)	0	1.7628	3.7818	5.19	5.7745	7.916	9.4689	10.8294	12.3984	13.8562	15.4688	16.8021	19.0261	20.0321	21.9097	23.222	1.53413	0.999291	0.208976
1	2		103 - T323W (2)	0	1.7491	5.0099	7.3718	8.9503	11.6433	13.1719	14.9287	16.5188	19.9116	20.4165	23.1472	24.7333	26.7903	28.6397	30.5899	2.0137	0.99835	0.7455
1	2		103 - T323W (2)	0	2.1141	3.9235	6.5713	7.6155	9.9721	11.5022	13.6842	15.5783	17.9463	19.0935	21.4586	23.3898	25.7557	27.1145	29.4184	1.94344	0.999562	0.120349
1	2		102 - S322Q (2)	0	0.9226	2.6432	4.3356	4.6922	6.4601	7.3022	8.1965	10.4898	11.2428	12.3389	13.1586	14.0662	16.0177	16.9883	18.0193	1.2009	0.998107	0.172871
1	2		102 - S322Q (2)	0	1.1179	3.2538	4.0082	4.9938	6.3897	6.8427	8.6825	9.4577	11.1776	12.2036	13.5695	15.0005	15.9359	16.8222	18.5752	1.21191	0.99862	0.16262
1	2		101 - R321W (2)	0	0.6846	1.2752	1.7068	1.7047	2.0905	2.0631	2.8093	3.0306	3.3992	3.6747	4.3393	4.934	4.8563	5.4221	6.443	0.378327	0.98921	0.189637
1	2		101 - R321W (2)	0	0.6681	1.1828	1.915	1.5553	1.7046	2.2166	2.5017	3.4172	3.7323	3.928	4.0687	4.6891	4.2195	5.3191	5.9753	0.356818	0.983233	0.267193
2	5		WT Ubp6 -5	0	1.3469	3.3768	5.7568	7.4499	9.701	11.4094	13.5634	15.5143	17.6116	19.7563	21.3741	23.1894	25.6599	27.5056	28.6838	1.97152	0.999616	-0.292671
2	5		WT Ubp6 -5	0	2.098	4.2716	7.0079	8.7466	10.9877	12.8596	15.0717	17.1616	18.834	21.1404	22.3274	25.0836	26.1617	29.1444	30.8907	2.0357	0.999235	0.468906
2	5		133 (5) - R331A	0	1.0455	1.8066	3.1575	3.0343	4.5007	5.1953	6.2067	7.5986	8.1174	8.748	9.7905	10.9247	12.0264	12.3717	13.7105	0.902807	0.998114	-0.00640294
2	5		133 (5) - R331A	0	1.126	1.8806	3.012	4.1229	4.9311	6.0552	6.3765	7.5335	9.0138	10.2785	10.9667	12.2336	13.0788	14.6947	15.5447	1.03002	0.998303	-0.172124
2	5		131 (5) - R331E	0	0.7506	1.4421	2.8604	3.3806	4.1668	5.0906	6.1842	6.9698	7.7784	8.641	9.443	10.5848	11.815	12.5131	12.5284	0.879584	0.99833	-0.0875765
2	5		131 (5) - R331E	0	0.3902	1.0716	2.333	3.4169	4.4823	4.5285	5.8766	6.6708	7.5864	8.5351	8.6787	10.199	10.7814	12.2155	12.8431	0.869179	0.997652	-0.293274
2	5		130 (5) - L330E	0	1.4339	2.6929	2.9524	4.4316	5.066	6.0161	7.2575	7.9247	9.0288	9.6525	11.3016	11.8259	12.8394	14.2838	14.5446	0.966792	0.998403	0.327292
2	5		130 (5) - L330E	0	1.0285	2.1154	2.6618	4.1427	4.8172	6.1868	6.9956	8.1765	9.4769	10.2515	11.5229	12.2758	13.0676	15.0695	14.8663	1.03296	0.998289	-0.0812515
2	5		129 (5) - L330D	0	1.0117	2.5002	3.5342	4.8987	6.7597	7.4094	9.2627	9.5021	11.3564	12.4785	13.0583	14.6262	15.8128	17.7207	19.1045	1.24683	0.998277	-0.03645
2	5		129 (5) - L330D	0	1.1147	2.535	3.8908	5.8293	6.4189	7.9801	9.2473	10.9384	12.3001	14.2763	15.6079	16.5795	17.9095	19.7021	20.2499	1.39866	0.998971	-0.203735

## Sheet: free-WT Ubp6 AVG
SET	GROUP	SAMPLE ID	SLOPE	RSQ	INT	WT average	group average	rel to average
1	1	WT Ubp6 -1	2.48086	0.998912	0.802181	2.11627	2.54525	higher
1	1	WT Ubp6 -1	2.60965	0.998484	0.371921	2.11627	2.54525	higher
1	2	WT Ubp6 -2	1.39224	0.999319	-0.00269265	2.11627	1.394	lower
1	2	WT Ubp6 -2	1.39577	0.99861	0.319203	2.11627	1.394	lower
1	3	WT Ubp6 -3	2.55403	0.998611	0.58605	2.11627	2.58653	higher
1	3	WT Ubp6 -3	2.61904	0.998696	0.854965	2.11627	2.58653	higher
1	4	WT Ubp6 -4	1.9615	0.999459	0.20925	2.11627	1.9393	lower
1	4	WT Ubp6 -4	1.91709	0.998749	-0.098239	2.11627	1.9393	lower
2	1	WT Ubp6 -1	2.07682	0.999103	0.0229162	2.13402	2.15565	higher
2	1	WT Ubp6 -1	2.23449	0.999758	0.136248	2.13402	2.15565	higher
2	3	WT Ubp6 -3	2.1919	0.998934	0.23029	2.13402	2.24281	higher
2	3	WT Ubp6 -3	2.29372	0.999341	0.078514	2.13402	2.24281	higher
2	5	WT Ubp6 -5	1.97152	0.999616	-0.292671	2.13402	2.00361	lower
2	5	WT Ubp6 -5	2.0357	0.999235	0.468906	2.13402	2.00361	lower

## Sheet: free-normalized slopes
SET	GROUP	duplicated	SAMPLE ID	SLOPE	AV wt (match)	ratio (match)	AV wt (group)	ratio (group)	AV ratio	AV ratio	final AV	final AV
1	1	yes	WT Ubp6 -1	2.48086	2.545	0.974796	2.116	1.17243	1.07361	1.07361
1	1	yes	WT Ubp6 -1	2.60965	2.545	1.0254	2.116	1.23329	1.12935	1.12935
1	1		110 - I329G L330G (1)	0.736484	2.545	0.289385	2.116	0.348055	0.31872	0.31872	0.320993	0.320993
1	1		110 - I329G L330G (1)	0.746988	2.545	0.293512	2.116	0.353019	0.323266	0.323266
1	1	yes	109 - I329A L330A (1)	1.8608	2.545	0.731158	2.116	0.879394	0.805276	0.805276	0.805149
1	1	yes	109 - I329A L330A (1)	1.86021	2.545	0.730927	2.116	0.879116	0.805021	0.805021
1	1		108 - R321A S322Q T323A K325Q (1)	1.04499	2.545	0.410606	2.116	0.493852	0.452229	0.452229	0.464074	0.464074
1	1		108 - R321A S322Q T323A K325Q (1)	1.09973	2.545	0.432115	2.116	0.519723	0.475919	0.475919
1	1		107 - S322Q K325Q (1)	2.41263	2.545	0.947988	2.116	1.14018	1.04409	1.04409	1.07554	1.07554
1	1		107 - S322Q K325Q (1)	2.55801	2.545	1.00511	2.116	1.20889	1.107	1.107
1	1		106 - R321A S322E T323A (1)	0.806643	2.545	0.316952	2.116	0.381211	0.349082	0.349082	0.344725	0.344725
1	1		106 - R321A S322E T323A (1)	0.786506	2.545	0.30904	2.116	0.371695	0.340367	0.340367
1	1		105 - S327R (1)	4.51477	2.545	1.77398	2.116	2.13363	1.9538	1.9538	1.96931	1.96931
1	1		105 - S327R (1)	4.58644	2.545	1.80214	2.116	2.16751	1.98482	1.98482
1	2		WT Ubp6 -2	1.39224	1.394	0.998737	2.116	0.657958	0.828348	0.828348
1	2		WT Ubp6 -2	1.39577	1.394	1.00127	2.116	0.659626	0.830447	0.830447
1	2		116 - E485K (2)	1.35608	1.394	0.972797	2.116	0.640869	0.806833	0.806833	0.807771	0.807771
1	2		116 - E485K (2)	1.35923	1.394	0.975059	2.116	0.642359	0.808709	0.808709
1	2		115 - E485W (2)	1.16139	1.394	0.833132	2.116	0.548859	0.690996	0.690996	0.670889	0.670889
1	2		115 - E485W (2)	1.0938	1.394	0.784647	2.116	0.516918	0.650782	0.650782
1	2		114 - E485G (2)	2.73972	1.394	1.96537	2.116	1.29476	1.63006	1.63006	1.56469	1.56469
1	2		114 - E485G (2)	2.51997	1.394	1.80773	2.116	1.19091	1.49932	1.49932
1	2		113 - G484 E485 del (2)	3.7182	1.394	2.66729	2.116	1.75718	2.21224	2.21224	2.24051	2.24051
1	2		113 - G484 E485 del (2)	3.81325	1.394	2.73547	2.116	1.8021	2.26879	2.26879
1	2		112 - G482 G483 del (2)	2.08351	1.394	1.49462	2.116	0.984643	1.23963	1.23963	1.24176	1.24176
1	2		112 - G482 G483 del (2)	2.09065	1.394	1.49975	2.116	0.988018	1.24388	1.24388
1	2		111 - G482 del (2)	4.39043	1.394	3.14952	2.116	2.07487	2.61219	2.61219	2.61079	2.61079
1	2		111 - G482 del (2)	4.3857	1.394	3.14613	2.116	2.07264	2.60938	2.60938
1	2		104 - K325Q (2)	1.40547	1.394	1.00823	2.116	0.664211	0.836219	0.836219	0.874493	0.874493
1	2		104 - K325Q (2)	1.53413	1.394	1.10052	2.116	0.725013	0.912767	0.912767
1	2		103 - T323W (2)	2.0137	1.394	1.44455	2.116	0.951655	1.1981	1.1981	1.1772	1.1772
1	2		103 - T323W (2)	1.94344	1.394	1.39414	2.116	0.918448	1.1563	1.1563
1	2		102 - S322Q (2)	1.2009	1.394	0.861478	2.116	0.567533	0.714506	0.714506	0.71778	0.71778
1	2		102 - S322Q (2)	1.21191	1.394	0.869374	2.116	0.572735	0.721055	0.721055
1	2		101 - R321W (2)	0.378327	1.394	0.271397	2.116	0.178793	0.225095	0.225095	0.218696	0.218696
1	2		101 - R321W (2)	0.356818	1.394	0.255967	2.116	0.168629	0.212298	0.212298
1	3	yes	WT Ubp6 -3	2.55403	2.587	0.987255	2.116	1.20701	1.09713	1.09713
1	3	yes	WT Ubp6 -3	2.61904	2.587	1.01238	2.116	1.23773	1.12506	1.12506
1	3		125 - S327R E485W (3)	4.55905	2.587	1.76229	2.116	2.15456	1.95843	1.95843	2.01944	2.01944
1	3		125 - S327R E485W (3)	4.84312	2.587	1.8721	2.116	2.28881	2.08045	2.08045
1	3	yes	124 - L330A (3)	2.15393	2.587	0.832596	2.116	1.01792	0.92526	0.92526	0.94799
1	3	yes	124 - L330A (3)	2.25975	2.587	0.873503	2.116	1.06794	0.970719	0.970719
1	3	yes	123 - I329A (3)	1.02883	2.587	0.397693	2.116	0.486216	0.441955	0.441955	0.436518
1	3	yes	123 - I329A (3)	1.00352	2.587	0.38791	2.116	0.474254	0.431082	0.431082
1	3		122 - S327Q (3)	7.0291	2.587	2.71708	2.116	3.32188	3.01948	3.01948	3.03713	3.03713
1	3		122 - S327Q (3)	7.11127	2.587	2.74885	2.116	3.36071	3.05478	3.05478
1	3		121 - S327L (3)	5.76635	2.587	2.22897	2.116	2.72512	2.47704	2.47704	2.47919	2.47919
1	3		121 - S327L (3)	5.77634	2.587	2.23283	2.116	2.72984	2.48134	2.48134
1	3		120 - S327A* (3)	3.14879	2.587	1.21716	2.116	1.48809	1.35262	1.35262	1.37626	1.37626
1	3		120 - S327A* (3)	3.25885	2.587	1.2597	2.116	1.5401	1.3999	1.3999
1	4		WT Ubp6 -4	1.9615	1.939	1.01161	2.116	0.926986	0.969296	0.969296
1	4		WT Ubp6 -4	1.91709	1.939	0.9887	2.116	0.905996	0.947348	0.947348
1	4		128 - I329V* (4)	2.11452	1.939	1.09052	2.116	0.999302	1.04491	1.04491	1.02889	1.02889
1	4		128 - I329V* (4)	2.04967	1.939	1.05708	2.116	0.968655	1.01287	1.01287
1	4		127 - S322K* (4)	1.78699	1.939	0.921604	2.116	0.844513	0.883058	0.883058	0.896586	0.896586
1	4		127 - S322K* (4)	1.84174	1.939	0.949841	2.116	0.870388	0.910114	0.910114
1	4		126 - R321E* (4)	0.176783	1.939	0.0911724	2.116	0.083546	0.0873592	0.0873592	0.0966698	0.0966698
1	4		126 - R321E* (4)	0.214466	1.939	0.110606	2.116	0.101354	0.10598	0.10598
1	4		119 - S322W (4)	1.28791	1.939	0.664211	2.116	0.608651	0.636431	0.636431	0.625384	0.625384
1	4		119 - S322W (4)	1.2432	1.939	0.641153	2.116	0.587522	0.614338	0.614338
1	4		118 - S322E (4)	1.97584	1.939	1.019	2.116	0.933763	0.976382	0.976382	0.96925	0.96925
1	4		118 - S322E (4)	1.94698	1.939	1.00411	2.116	0.920121	0.962118	0.962118
1	4		117 - R321A (4)	0.385547	1.939	0.198838	2.116	0.182205	0.190522	0.190522	0.198124	0.198124
1	4		117 - R321A (4)	0.416317	1.939	0.214707	2.116	0.196747	0.205727	0.205727
2	1	yes	WT Ubp6 -1	2.07682	2.156	0.963275	2.134	0.973206	0.96824	0.96824
2	1	yes	WT Ubp6 -1	2.23449	2.156	1.0364	2.134	1.04709	1.04175	1.04175
2	1	yes	109 - I329A L330A (1)	1.7456	2.156	0.809648	2.134	0.817995	0.813821	0.813821	0.8279
2	1	yes	109 - I329A L330A (1)	1.806	2.156	0.837661	2.134	0.846297	0.841979	0.841979
2	3	yes	WT Ubp6 -3	2.1919	2.243	0.977219	2.134	1.02713	1.00218	1.00218
2	3	yes	WT Ubp6 -3	2.29372	2.243	1.02261	2.134	1.07484	1.04873	1.04873
2	3	yes	124 - L330A (3)	2.51166	2.243	1.11978	2.134	1.17697	1.14838	1.14838	1.16585
2	3	yes	124 - L330A (3)	2.58808	2.243	1.15385	2.134	1.21278	1.18332	1.18332
2	3	yes	123 - I329A (3)	1.17731	2.243	0.52488	2.134	0.551689	0.538285	0.538285	0.538186
2	3	yes	123 - I329A (3)	1.17687	2.243	0.524687	2.134	0.551487	0.538087	0.538087
2	5		WT Ubp6 -5	1.97152	2.004	0.983791	2.134	0.92386	0.953825	0.953825
2	5		WT Ubp6 -5	2.0357	2.004	1.01582	2.134	0.953938	0.984879	0.984879
2	5		133 (5) - R331A	0.902807	2.004	0.450503	2.134	0.423059	0.436781	0.436781	0.467554	0.467554
2	5		133 (5) - R331A	1.03002	2.004	0.513983	2.134	0.482672	0.498327	0.498327
2	5		131 (5) - R331E	0.879584	2.004	0.438914	2.134	0.412176	0.425545	0.425545	0.423028	0.423028
2	5		131 (5) - R331E	0.869179	2.004	0.433722	2.134	0.4073	0.420511	0.420511
2	5		130 (5) - L330E	0.966792	2.004	0.482431	2.134	0.453042	0.467737	0.467737	0.483742	0.483742
2	5		130 (5) - L330E	1.03296	2.004	0.515448	2.134	0.484048	0.499748	0.499748
2	5		129 (5) - L330D	1.24683	2.004	0.622169	2.134	0.584268	0.603219	0.603219	0.639948	0.639948
2	5		129 (5) - L330D	1.39866	2.004	0.697936	2.134	0.655418	0.676677	0.676677
1	1	yes	109 - I329A L330A (1)	1.8608	2.545	0.731158	2.116	0.879394	0.805276	0.805276	0.805149	0.816525
1	1	yes	109 - I329A L330A (1)	1.86021	2.545	0.730927	2.116	0.879116	0.805021	0.805021
2	1	yes	109 - I329A L330A (1)	1.7456	2.156	0.809648	2.134	0.817995	0.813821	0.813821	0.8279
2	1	yes	109 - I329A L330A (1)	1.806	2.156	0.837661	2.134	0.846297	0.841979	0.841979
1	3	yes	123 - I329A (3)	1.02883	2.587	0.397693	2.116	0.486216	0.441955	0.441955	0.436518	0.487352
1	3	yes	123 - I329A (3)	1.00352	2.587	0.38791	2.116	0.474254	0.431082	0.431082
2	3	yes	123 - I329A (3)	1.17731	2.243	0.52488	2.134	0.551689	0.538285	0.538285	0.538186
2	3	yes	123 - I329A (3)	1.17687	2.243	0.524687	2.134	0.551487	0.538087	0.538087
1	3	yes	124 - L330A (3)	2.15393	2.587	0.832596	2.116	1.01792	0.92526	0.92526	0.94799	1.05692
1	3	yes	124 - L330A (3)	2.25975	2.587	0.873503	2.116	1.06794	0.970719	0.970719
2	3	yes	124 - L330A (3)	2.51166	2.243	1.11978	2.134	1.17697	1.14838	1.14838	1.16585
2	3	yes	124 - L330A (3)	2.58808	2.243	1.15385	2.134	1.21278	1.18332	1.18332

## Sheet: Raw-bound
Time	0		1		2		3		4		5		6		7		8		9		10	11	12	13	14	15	16	17	18	19	20	21	22	23	24	25	26	27	28	29	30	31	32	33	34	35	36	37	38
F01	Ptsm alone	0	5157		4216		12909		13754		20666		18140		22782		26637	29262	33759	34002	30072	32634	34938	34372	38025	37854	40925	41492	41421	48770	54839	53643	51644	58157	55827	56301	58586	63092	61734	61820	62438	68174	71195	68958	70227	69989	75471	77152	76437
F02	WT (1)	0	144459	0.0637228	217260	0.0770768	303558	0.0721495	372219	0.0685076	448903	0.0419608	518456	0.0236681	580840	0.0266724	665057	714326	770384	820526	886540	937344	984864	1032484	1073849	1113290	1151905	1205847	1247381	1287305	1309763	1370851	1414555	1431267	1465185	1516173	1529506	1577014	1583204	1619409	1659987	1689949	1722492	1732535	1754903	1783721	1821864	1836536	1859080
F03	WT (1)	0	132002		194802		274088		337823		423032		501388		559336		627997	682165	752854	795538	862915	909729	959273	1008037	1044825	1106867	1146537	1195951	1229320	1293562	1306997	1343217	1404105	1428200	1456414	1511819	1550027	1578138	1613539	1633758	1665142	1694177	1720314	1770639	1787079	1813895	1851541	1874273	1887239
F04	WT (2)	0	86561	0.188181	125869	0.0523925	184604	0.0726713	229469	0.0413349	271549	0.0577062	314032	0.00357119	371802	0.0222775	429767	470135	517371	567969	602144	646367	681073	718845	776780	798202	843446	872289	927390	957795	998843	1009695	1066268	1092579	1115539	1157329	1178332	1217477	1262308	1289138	1316072	1342344	1363897	1400011	1419873	1457483	1458377	1493333	1543715
F05	WT (2)	0	66230		116876		166559		216436		250257		312450		360270		417569	445488	498538	541545	569660	610725	651007	694102	714725	767302	800787	830665	884862	898473	937352	971247	1020466	1034474	1065844	1112014	1126845	1165708	1190105	1233278	1257567	1298583	1317323	1348438	1367363	1393752	1428646	1445798	1472049
F06	WT (3)	0	127201	0.0500636	210313	0.0436965	282181	0.0263266	349783	0.0205108	414095	0.0187891	496002	0.0292593	549540	0.0060022	621800	693470	757199	825087	866156	915025	965096	1017785	1061499	1113329	1172739	1204230	1268272	1270541	1331896	1358930	1402244	1444379	1467800	1493864	1542869	1582970	1596516	1626531	1677365	1709422	1736451	1756125	1786449	1808239	1850517	1863125	1894726
F07	WT (3)	0	118503		197706		271867		339782		403236		475894		544895		601151	686190	743875	802973	863921	904092	958687	1001828	1041195	1084662	1143609	1188524	1228447	1275077	1310012	1340609	1395230	1416139	1432743	1475128	1531151	1550654	1574602	1608728	1641694	1669224	1701502	1740476	1747639	1803831	1810525	1841752	1860124
F08	WT (4)	0	81072	0.257515	140451	0.154293	199908	0.125566	252007	0.119461	311061	0.110885	369625	0.0736602	414922	0.0909194	466437	543331	589341	630837	686671	723424	779397	814779	847436	896423	933015	980976	1010243	1045249	1077999	1117243	1145714	1184555	1235942	1257543	1284073	1319183	1357740	1392773	1427145	1434486	1457264	1500273	1531095	1545254	1570300	1608164	1646065
F09	WT (4)	0	117170		174851		238866		298510		363990		410245		471938		524799	584540	633531	681676	721863	771081	812552	863440	904176	938738	997229	1032013	1068569	1107322	1135906	1184430	1223696	1242955	1289504	1300908	1357989	1379087	1404626	1450601	1455071	1506204	1541401	1549240	1587886	1618461	1642062	1672740	1714731
F10	128	0	64729	0.0178725	95558	0.0277416	129740	0.00794718	162630	0.0110424	193706	0.000701227	215248	0.0338067	257521	0.00916137	292334	320807	356370	368076	408425	440224	461973	480438	512505	535674	557429	596594	611338	635203	667272	682760	701350	724460	750913	773209	800767	820789	850225	862395	894581	924537	935592	947223	970194	1007492	1015334	1036616	1062122
F11	128	0	66386		99382		128290		160110		193514		225791		254206		287899	334759	365079	393454	419717	443939	469015	485237	534848	559521	579364	606607	627525	639251	682427	702016	735695	753651	770153	808498	811308	846544	855539	890021	915364	929904	957634	988112	1006920	1030444	1051622	1065469	1081027
F12	123	0	36538	0.0300812	37775	0.0249353	49826	0.0667109	51017	0.0197349	58556	0.0115535	66129	0.0181293	73516	0.0308692	78812	84383	93093	98405	95115	102564	111515	120265	119393	121701	122231	130070	136636	137658	142369	153849	154596	156136	169038	166976	171705	180246	179250	182024	191680	197608	200836	209016	209306	207074	215449	222257	227300
F13	123	0	35016		39131		45337		52461		57607		64455		76797		83463	88832	93760	96882	101346	101909	105564	113013	116353	126918	125244	127526	129695	141466	146381	156879	153897	157311	164901	173395	172203	181767	180967	196600	190307	197678	198905	201229	217153	215668	221147	221147	234920
F14	124	0	44241	0.0124835	57594	0.0379003	73277	0.00622553	89120	0.0243905	108600	0.0150095	119643	0.018306	139915	0.0364876	168361	179659	195682	212133	216851	226118	247387	256198	269775	283060	296087	306355	326949	334143	338038	365384	371780	389900	403995	414871	427331	439357	453228	471585	481905	496000	499384	518451	525733	534965	548641	555416	579637
F15	124	0	45029		60766		73925		92248		106319		122781		147326		167537	177626	192266	200242	214304	228569	246167	249431	266426	289189	291755	309006	329621	334629	349955	367563	368291	396931	395670	414690	432710	443315	451166	477176	486459	497482	500211	521655	526245	546732	551252	576929	582787
F16	109	0	9351	0.853339	75259	0.434035	74484	0.38407	78670	0.317791	85360	0.339022	89271	0.262635	95398	0.328501	96933	101867	100196	101924	108008	108155	113580	118662	121660	121899	124791	124303	133773	131946	129790	143941	143219	149143	148713	151071	144752	154131	156247	159109	160785	163807	168658	178257	174343	166476	181412	181598	187070
F17	109	0	37805	-2.8454	39912	3.5347	42668	3.1816	49801	2.8869	52348	3.3012	61307	2.7964	59433	3.5965	67405	74439	75706	76532	81851	82005	83682	88062	90728	99589	101266	97806	101085	108169	109232	109932	115180	118932	121463	126494	126466	130436	133770	136451	136338	146449	142555	143611	152403	153855	154531	156391	171331
F18	110	0	24440	0.220191	22972	0.353213	31501	0.202882	34111	0.226323	38271	0.1765	42600	0.185453	47043	0.127376	49246	48763	59535	54332	60777	63682	61464	65475	67726	68582	68555	71224	74931	76672	81082	81717	79296	82934	83861	88252	87329	96033	100738	96323	100608	99078	105387	105912	105696	112709	112404	112099	112706
F19	110	0	33454	-0.9014	38267	-1.5295	42053	-1.0552	47109	-1.2998	49186	-1.0915	55459	-1.2859	56356	-0.9313	57012	52677	63602	61001	65023	66082	73333	72593	75076	75834	77804	79856	84879	81267	83336	84260	86569	88374	88560	95685	97459	104414	104293	108512	112173	107318	111951	115427	112275	111342	115930	113262	117268
G01	126	0	8194	1.06877	8666	1.06425	15780	0.87964	25806	0.654657	26396	0.668144	29969	0.656611	35114	0.581238	38021	40153	40745	53215	53739	56608	61371	61396	64872	61143	69492	66400	71678	76593	78880	80374	80267	87259	95184	95178	92807	98953	102118	112168	106366	106747	113268	119291	113456	123498	129406	132785	137721
G02	126	0	58896	-5.0702	61374	-5.2708	67712	-5.1932	70290	-4.4484	73674	-4.7278	81917	-5.1948	84118	-4.9004	94085	87378	96628	101872	104833	104146	108278	106933	112643	116447	117125	121423	126984	128420	127733	134042	137496	140528	140994	141892	153404	151406	150322	157243	158729	161321	162886	162972	171683	172712	174129	176678	182252
G03	101	0	120637	0.290164	135445	0.26565	141359	0.247177	150014	0.216093	161561	0.190485	167238	0.196469	185068	0.180673	193823	204661	216609	216296	225081	235233	249272	254245	262998	270641	273037	284918	289847	298326	321793	319938	333557	335909	346941	359016	360996	375780	372467	388142	396052	406858	409371	420555	429437	429606	449922	458253	464342
G04	101	0	79561	4.1076	92607	4.2838	99297	4.2062	110246	3.9768	123205	3.8356	126439	4.0799	143138	4.193	159277	165862	176454	178505	190691	192297	203163	215445	222852	233284	242051	244242	252307	262169	272667	280439	294757	298966	311304	319842	325313	335618	340518	343596	354777	365276	376725	383381	380490	393478	403665	411507	428260
G05	117	0	98104	0.21664	113708	0.25516	125778	0.217977	141837	0.263622	153801	0.227098	160611	0.217134	180123	0.18283	185082	196375	206326	211050	223517	237882	246302	255133	264386	273175	286656	297076	300898	307688	324279	340354	350187	356465	360500	373131	386664	385216	406820	410196	417558	430501	442055	452063	459158	475550	478144	486124	500737
G06	117	0	72040	2.6064	78948	3.476	92183	3.3595	97266	4.4571	111240	4.2561	117856	4.2755	138882	4.1241	149723	167256	172890	175323	199864	200770	211216	219250	221376	244130	257130	259392	262997	275470	290598	305894	310521	310406	324331	336366	346012	350384	354295	375928	378948	392330	396721	407230	416354	418878	434381	444492	446822
G07	102	0	268951	0.259199	334299	0.173204	402510	0.151863	476241	0.130515	530529	0.107777	603926	0.0957948	670920	0.0873174	727661	793139	839418	881036	923107	981930	1025568	1095392	1131922	1178880	1224350	1250468	1298676	1364731	1376099	1413432	1459696	1509884	1539414	1566070	1613511	1657710	1675828	1719980	1731147	1768394	1809291	1836686	1854202	1888835	1921849	1963472	1991509
G08	102	0	185634	8.3317	261348	7.2951	324447	7.8063	395765	8.0476	455392	7.5137	527300	7.6626	592889	7.8031	663985	730111	802153	846318	895946	950800	1004179	1047996	1102768	1146130	1184082	1229008	1276836	1301483	1372792	1402737	1431093	1490423	1525147	1553996	1605507	1630961	1667790	1698666	1712420	1768004	1804725	1825400	1869748	1889864	1908855	1929715	1973600
G09	118	0	79366	0.471	103360	0.387616	125483	0.331475	150056	0.299846	179652	0.245983	208155	0.223935	226328	0.225987	253793	287142	312498	333853	351254	372750	390179	416101	434594	454825	482391	503198	519292	537595	564266	579641	601013	625374	641856	665953	673295	693724	709407	748173	758449	786866	801182	822394	836177	853175	865936	874224	904450
G10	118	0	158630	-7.9264	181412	-7.8052	202315	-7.6832	230808	-8.0752	255307	-7.5655	286478	-7.8323	312418	-8.609	336017	358476	373812	406195	420878	437516	465516	489728	501922	520616	550671	571158	588909	599502	620863	642477	662658	676835	706953	720274	739816	767096	777844	803368	806425	837409	850189	872798	888252	899796	923343	942637	951956
G11	119	0	115428	0.0372722	175163	0.00681751	231675	0.00709708	288164	0.0365192	350271	0.00723032	400154	0.0506456	462529	0.0435488	534880	589506	645124	715516	760031	821903	862711	910025	963906	1003574	1059774	1099586	1148333	1186095	1226349	1276481	1323044	1357951	1413500	1436337	1488222	1515441	1545608	1593149	1619749	1661679	1686706	1711802	1763934	1785180	1836988	1843298	1872550
G12	119	0	121677		176860		234012		303441		353871		429879		491920		561319	619247	685627	741887	814455	865340	910284	962773	1004102	1063213	1116174	1159199	1212230	1246275	1309578	1332005	1386999	1423112	1468181	1502372	1542917	1601833	1626698	1664885	1706806	1720065	1765107	1813083	1830787	1877111	1900123	1917045	1969269
G13	127	0	119037	0.0370222	179037	0.0481127	235970	0.0735014	294191	0.05427	361376	0.0382564	422535	0.0517888	490626	0.0528025	550970	618137	684111	730736	798094	838360	894961	953383	1010204	1048881	1113107	1147153	1208777	1237741	1284536	1334869	1370653	1409648	1470794	1508585	1552884	1598041	1612655	1660844	1688365	1739265	1762911	1799404	1823013	1851801	1896547	1929721	1954055
G14	127	0	125437		191648		261843		317671		381471		454658		528684		594093	664496	731286	784087	841578	889769	945491	1007731	1052396	1113532	1162962	1213561	1259197	1317547	1361699	1405696	1443968	1512954	1547706	1599258	1628619	1672912	1711627	1748015	1779614	1813911	1852627	1895246	1924905	1944898	1984460	2026074	2044300
G15	103	0	175106	0.0521322	290134	0.0162308	384386	0.0260666	471061	0.0321544	576963	0.017024	657805	0.0369022	756412	0.0241484	846283	916541	1002256	1064221	1132222	1214544	1239440	1317165	1376820	1434292	1483061	1534812	1568332	1634332	1680085	1734620	1766122	1776524	1842822	1882357	1940708	1939187	2001776	2012633	2047693	2080352	2118744	2153814	2162762	2218134	2232123	2251079	2271097
G16	103	0	188510		296871		398822		492980		591023		693054		782693		875495	976135	1056879	1114488	1187070	1251260	1309195	1364350	1424323	1503985	1556670	1611788	1642853	1704405	1730213	1794698	1827565	1858456	1919850	1956061	1989529	2038541	2076109	2114903	2129155	2160341	2190236	2222007	2250386	2290824	2300263	2341350	2372022
G17	104	0	148393	0.070791	229919	0.0373618	299770	0.0534465	371746	0.042044	448119	0.0410611	514884	0.04007	599844	0.0174674	657515	727312	768784	824826	890289	931054	987135	1031844	1090088	1138865	1185756	1221127	1254559	1298607	1345877	1388777	1409297	1468253	1496167	1523268	1581816	1605013	1646612	1678128	1697065	1732502	1753106	1801938	1830949	1835867	1882271	1897340	1949113
G18	104	0	164032		242397		323318		394527		474919		544912		614847		679239	736161	792676	854433	902643	955633	1019867	1057564	1109337	1156783	1196462	1243190	1302936	1327768	1379741	1404570	1461663	1482406	1530734	1560055	1591426	1635914	1649123	1696326	1714613	1766525	1799079	1815276	1835807	1889456	1896316	1905384	1945975
H01	106	0	93816	0.15757	103936	0.210032	116215	0.220024	119198	0.159206	123091	0.115743	137629	0.176743	148187	0.157168	155136	165386	167881	175385	182229	185739	194362	199074	209896	211894	218562	222791	238137	239436	243784	251315	254084	266845	267906	275685	282800	288991	291293	298763	303993	311936	313030	322389	328255	339144	339219	340580	348606
H02	106	0	75006	1.881	77056	2.688	84922	3.1293	95076	2.4122	104467	1.8624	107050	3.0579	118544	2.9643	127565	140942	147892	151654	162653	168159	169370	182903	191654	190567	205961	208976	212479	213666	228417	233748	237382	241138	248648	254210	260429	279581	273861	282278	293067	294177	300725	311058	310504	310127	324083	331289	333922
H03	107	0	205320	0.0565305	293571	0.00989957	368661	0.0167583	444646	0.0198178	516058	0.0170698	581263	0.0403694	682354	0.00756762	746073	814046	883028	944401	1013253	1053897	1110257	1169949	1207520	1269037	1316196	1376493	1410770	1466861	1495958	1526035	1578913	1608555	1653794	1693795	1734635	1768932	1775494	1824335	1865195	1909902	1940243	1972446	1981324	2018151	2026759	2054229	2104167
H04	107	0	222418		297710		377503		457285		528668		615423		689696		766078	845073	901682	965103	1024846	1070206	1122538	1186350	1246280	1282987	1347194	1380256	1429807	1486120	1526275	1574538	1631813	1656679	1687210	1733246	1784373	1799797	1834453	1881546	1899697	1945415	1971445	2016777	2046869	2071845	2088599	2133625	2143848
H05	108	0	544191	0.993028	1207872	1.17649	856992	1.05774	701146	0.924737	1209056	1.06905	657442	0.781587	683505	0.769165	1081995	1919598	858524	679822	674096	1395872	957563	1071609	1205190	1580598	1351283	1172964	1221440	1153819	959276	1026580	1114582	1995906	1373316	2025905	1767442	2475933	1429337	2481505	2310190	1340603	1781485	2222669	1222213	1527055	2101078	1822180	1537819
H06	108	0	95215	44.8976	110837	109.704	123586	73.3406	146730	55.4416	168054	104.1	189414	46.8028	201932	48.1573	224755	242687	253466	274340	291072	293692	323045	332039	352806	369949	387848	398512	408713	431108	450225	461296	472503	493248	510443	518411	542609	553012	573387	573502	606429	608403	624268	645508	658111	672547	687904	700412	715556
H07	120	0	349511	0.0437522	491439	0.0294707	611931	0.00802306	738162	0.000832907	863358	0.000243207	993542	0.00331504	1111051	0.00890138	1226652	1314921	1408818	1491640	1572947	1640105	1710145	1797191	1823581	1914082	1984731	2012689	2097400	2122453	2173398	2227299	2266735	2294630	2344159	2376302	2401862	2445546	2463026	2495660	2514107	2556813	2576795	2635407	2613539	2674797	2684634	2682591	2697134
H08	120	0	328534		471375		605027		739032		863655		988895		1125126		1229076	1336146	1439576	1513321	1603024	1676716	1746495	1797157	1888776	1925305	2003893	2040026	2115437	2141939	2196391	2229204	2293699	2345276	2350863	2383772	2429717	2479780	2502735	2527084	2535888	2577874	2610956	2627344	2649076	2650717	2686770	2707878	2733801
H09	121	0	279834	0.0327439	407288	0.0352464	528016	0.0202806	628801	0.0148899	728911	0.00497946	840845	0.0110935	931752	0.0226856	1047478	1165053	1258229	1347764	1423702	1505246	1581976	1632148	1694761	1741480	1810277	1859759	1918515	1952956	2030184	2054020	2090021	2151058	2202531	2223278	2270166	2298432	2332588	2352183	2400242	2435260	2448606	2494487	2511030	2546599	2574520	2583161	2603661
H10	121	0	267169		387480		513086		615698		723796		854141		962132		1043683	1144938	1218701	1290770	1398802	1465315	1526249	1594617	1664887	1724062	1779746	1840550	1887946	1956810	1996543	2049498	2089361	2130422	2183243	2207448	2255653	2283284	2312235	2350488	2395579	2404901	2465970	2490888	2503468	2520772	2556426	2576265	2592574
H11	122	0	189431	0.0233775	252657	0.0083465	307672	0.0095464	367558	0.00504155	428615	0.00951165	489791	0.0109142	542227	0.00285386	597146	667886	732084	784386	834347	869479	926395	973278	1017635	1063458	1099120	1138743	1207252	1229858	1274945	1310938	1341016	1387313	1422337	1456290	1493548	1519821	1561828	1600591	1623845	1657338	1694232	1717889	1742628	1801466	1812294	1815499	1872130
H12	122	0	195799		255657		311854		370188		422888		482289		540043		600560	655186	715323	754303	800769	855411	898493	943483	985177	1022338	1057946	1102446	1159225	1185122	1225933	1268669	1300648	1328713	1379303	1399235	1452566	1474345	1509858	1549784	1582737	1602318	1646612	1682674	1698228	1741630	1756913	1790602	1814333
H13	105	0	132560	0.0326237	146164	0.0250856	160110	0.0316517	176433	0.0326676	190939	0.0106639	207991	0.00538515	228691	0.0169531	244647	260841	275767	293890	306805	328043	338173	353279	369671	384908	393273	406904	424853	437250	448121	458167	484658	498012	504551	520879	536132	541558	563638	573834	586816	608961	616946	624013	639177	656659	673088	680509	694397
H14	105	0	126582		141069		153100		168466		188081		206413		223273		241750	262900	268676	284942	309496	318643	335743	346236	366010	374934	397725	413996	422434	431226	450804	462247	480891	487734	507875	512881	532680	548828	560644	568527	595389	605975	636003	629103	648870	672222	677885	695086	705684
I01	111	0	127557	0.266059	186756	0.186835	253613	0.114623	312395	0.0839998	364063	0.0624223	412571	0.0665905	456513	0.0810505	504319	561955	611268	657135	709210	754950	802019	853520	884192	922141	983171	1015702	1045717	1089297	1124349	1155341	1209199	1234184	1291044	1321749	1344614	1381413	1428011	1452114	1493184	1538910	1568530	1598766	1608896	1658424	1680815	1700501	1733420
I02	111	0	186674		243613		298350		351849		397686		453344		512021		572754	617038	662979	720113	762701	797911	839096	896236	923533	978928	1015991	1057966	1085231	1125310	1169385	1200648	1240512	1277451	1305996	1347231	1385072	1433180	1454296	1485400	1511849	1562590	1591962	1607666	1641633	1676983	1693749	1735174	1763360
I03	112	0	160245	0.00648978	197787	0.0129824	231896	0.0331485	270370	0.0210797	314017	0.0122243	354034	0.00295379	391283	0.0166673	430023	464689	502435	531195	571633	603838	633563	659887	705263	727979	760667	795568	824599	848478	871536	905711	939448	966684	996300	1028656	1054851	1071558	1096824	1125682	1150853	1177123	1210848	1246928	1254858	1304985	1335198	1356549	1371415
I04	112	0	158781		201452		243028		278552		319493		355516		400616		442715	476546	512127	551552	584850	613496	644524	680525	717693	744323	774727	808295	836650	857357	892686	925878	951862	980512	1018601	1043301	1066187	1102592	1125400	1165606	1174289	1211510	1228634	1259488	1293927	1307116	1333593	1360903	1381518
I05	113	0	275962	0.0123289	376304	0.022983	481640	0.0183439	594791	0.0154006	698524	0.0183494	807004	0.0191437	912570	0.0143504	1017706	1112075	1181735	1275606	1361832	1421519	1498730	1563923	1628770	1705080	1768832	1833058	1876581	1938969	1988616	2038531	2107333	2147970	2153925	2222059	2268029	2314466	2336588	2377451	2429308	2457216	2488773	2496943	2551750	2573415	2601762	2618775	2645387
I06	113	0	271192		388737		494299		607888		716889		829152		931280		1029638	1131411	1208529	1286666	1362058	1443667	1525031	1584909	1654493	1733635	1783379	1836898	1881978	1961057	1993510	2059772	2118789	2153912	2191642	2251954	2281843	2334565	2381167	2404310	2438684	2460340	2514464	2525398	2563179	2598874	2624715	2645023	2683896
I07	114	0	165209	0.0511254	196561	0.0683213	239642	0.0506989	274585	0.041552	314868	0.05078	350787	0.0492202	395861	0.0629839	440645	466570	520482	557042	579128	619199	662767	701051	739801	775078	803492	834135	872806	908022	935614	957638	1013127	1045414	1068341	1102469	1136160	1165274	1205248	1228675	1241780	1287695	1303916	1340229	1370772	1396430	1431758	1443372	1478001
I08	114	0	177602		216517		257463		291209		338322		376085		432765		470576	518529	557974	585402	627117	661897	711589	732712	779384	808935	848199	878529	917337	938278	980721	1018740	1060573	1087294	1120524	1157358	1190220	1218529	1259846	1287866	1314838	1352788	1382988	1401651	1437466	1461096	1482394	1514812	1540587
I09	116	0	153516	0.0290317	189287	0.012522	214800	0.0198988	249874	0.046456	286165	4.94178e-05	318435	0.0124206	351979	0.0271808	383480	428076	450716	475225	512872	536278	564541	603017	630075	657072	697242	715431	747113	768417	797808	830654	863503	892039	915584	935985	961537	988799	1011282	1042928	1062378	1081062	1116351	1139379	1169178	1185727	1220178	1232936	1267221
I10	116	0	159951		192669		220931		266848		286185		324078		365774		410187	436510	466599	506368	531307	558113	591611	617281	648575	676053	714201	738644	774160	789026	818973	843842	879952	906796	928217	950296	980346	1007914	1041122	1082613	1085418	1112572	1146939	1166223	1195169	1209312	1233664	1253439	1277040
I11	115	0	118491	0.0363024	124435	0.0154182	129618	0.0310362	136562	0.0289991	142878	0.0218457	151621	0.02437	161093	0.0334155	163061	171684	178737	183081	184461	193165	199118	199342	207527	209590	216154	220269	225929	230776	233098	235319	246401	245849	256024	259709	265426	275400	278650	277649	285315	285799	292687	301787	305403	307975	311335	312982	317510
I12	115	0	112560		121751		124051		131074		138531		146484		153656		160657	164689	173521	176401	186094	187994	192176	190840	202202	207115	210864	216311	223882	224607	233177	233378	237718	246813	252401	250865	255090	265473	267686	266581	287146	280541	290059	293274	296103	303006	312663	308952	315854
I13	125	0	105599	0.0701347	105564	0.0112687	115982	0.0408807	116986	0.0337845	120821	0.0513275	125057	0.0208098	130820	0.00501754	143245	142755	143382	138896	150931	149928	155739	160563	163152	164718	163669	169880	169836	175424	175154	177244	187685	185562	187965	191234	200758	200750	207939	204143	207807	209163	219373	216845	219879	224085	230575	230093	225659
I14	125	0	95620		103895		109465		111527		112358		121430		129895		136138	133748	136814	141396	140281	142912	150968	147456	152392	159606	163293	166323	163091	170315	163696	171832	173489	177765	180346	187472	186313	188043	193279	197800	196002	201218	207538	208917	214647	214802	215947	215726	216676
B02	WT Ubp6 -1		495937	0.113539	527425	0.3847	588885	0.0125201	643518	0.0211369	679944	0.0317127	736865	0.0258709	790856	0.0316492	835318	867612	914807	950499	988066	1043955	1066483	1104256	1135746	1183639	1217791	1254538	1300571	1333652	1368648	1397233	1430867	1462114	1499263	1524393	1559318	1564498	1615995	1615578	1651117	1679190	1710887	1733666	1742169	1766573	1777825	1818055	1844792
B03	WT Ubp6 -1		422223		301844		599405		663046		711138		764327		827064		864695	913389	962288	1002299	1044562	1090851	1124294	1163668	1197378	1249290	1268940	1315734	1341839	1379177	1416130	1466666	1497805	1521497	1545290	1567535	1608454	1630189	1679985	1685022	1711254	1731291	1755567	1781965	1800842	1831264	1851631	1861644	1905319
B04	WT Ubp6 -3		379923	0.048097	169543	0.695038	537074	0.0391232	586180	0.0321318	645637	0.0329476	686143	0.0253496	738099	0.0150129	783196	829640	862723	909336	942632	996414	1028250	1067743	1100685	1144492	1178185	1210997	1251368	1276206	1336185	1360633	1403680	1423780	1454777	1486548	1511612	1545022	1567181	1592085	1614997	1642795	1666917	1691324	1723663	1731295	1738551	1789103	1797667
B05	WT Ubp6 -3		406675		497248		567635		613436		676438		711190		753938		796051	851318	902794	934502	973248	1019923	1052200	1099496	1138831	1174780	1226112	1242821	1287317	1307003	1365445	1386940	1432945	1481394	1526555	1543264	1574861	1602090	1616145	1645683	1659848	1700436	1712943	1742945	1769986	1784936	1814283	1826204	1846574
B06	WT Ubp6 -5		384822	0.0446466	238776	0.0973414	530723	0.0136349	598126	0.0237661	638263	0.000339087	697987	0.0100445	734509	0.00169327	786427	832742	879698	930326	966982	1008543	1047964	1078507	1114641	1140177	1186229	1218843	1266036	1313559	1352189	1388717	1417340	1454960	1475718	1496772	1518500	1565508	1574239	1600072	1624935	1655190	1680704	1697877	1738216	1743460	1774359	1792343	1804097
B07	WT Ubp6 -5		361268		274076		520587		578355		637957		688142		736270		776513	839964	880376	929107	981008	1026291	1061532	1097127	1142006	1159204	1209827	1239317	1271799	1307758	1352184	1376444	1403717	1446697	1466206	1483042	1520454	1543743	1589016	1603136	1633125	1652850	1678272	1696144	1732708	1745110	1773348	1800307	1819026
B08	123		131482	0.0515253	65577	0.319279	150388	0.0262072	159085	0.0113273	165776	0.00283933	169660	0.00301974	172717	0.00231691	173539	181364	179958	188594	190378	196314	198852	204845	203703	207829	218119	220875	228937	231548	243245	241360	244078	251366	255193	256707	261469	260864	264581	268326	272981	281317	278470	286184	288133	289838	294174	295857	302691
B09	123		122238		103821		156067		161654		166443		168937		172152		181456	177265	183722	187024	192875	196871	201368	209697	215083	214620	220263	222895	229497	227738	235149	240575	238620	243972	259624	246604	259695	257362	259069	268596	275367	269066	287275	287265	285583	292435	296166	302442	309137
B10	124		159131	0.060159	120910	0.345841	211325	0.0101983	221863	0.00840836	231019	0.0259777	247050	0.0173024	254675	0.0242865	266985	280094	285130	295808	311191	329627	336179	350954	359863	366841	382815	390071	403361	415465	432067	437256	447890	459965	461461	480234	486039	496741	505519	517269	526661	535895	552594	545727	564697	578494	590608	596701	609533
B11	124		173271		199189		214395		224517		239665		253170		263575		273377	285460	296380	309494	316951	327262	343213	357452	364354	383702	388644	397236	418298	422976	438263	446273	453846	458924	473488	490966	496162	501899	512985	529134	539400	539402	555205	570018	570483	584938	595380	618064	613795
B12	129		109334	0.015086	85412	0.0304625	130429	0.0402306	134949	0.00621839	140181	0.00053994	134068	0.0579557	135946	0.0394442	141648	144931	148331	147849	153709	152038	151169	157096	155758	159880	163071	162210	167542	168811	169426	173894	169699	177087	176458	179959	181458	184731	182975	186975	190209	190460	194959	192016	195381	196561	201676	203824	201573
B13	129		107026		81810		138067		136141		140074		145526		143747		145513	148262	147976	157748	152675	159225	158748	161046	169323	164781	170401	170758	172185	174304	178452	180645	177732	181025	184377	187092	191727	189720	194003	191120	195509	196604	198016	200690	204377	206693	209269	208652	210987
B14	130		108495	0.282374	82114	0.317918	132569	0.00622525	134081	0.0101772	135649	0.00977883	140435	0.00348785	146119	0.00981389	147360	145957	149565	146833	152624	151517	151133	159237	160559	162853	168257	170174	172581	170520	173985	176004	174236	175238	182391	189504	184887	185407	190240	191838	185268	194252	194051	196895	197312	198232	199121	199190	207595
B15	130		72380		129739		131407		132165		137538		139744		144105		143816	145322	147075	152673	152710	159475	160978	157876	159263	167340	170485	167798	164241	169420	175110	174588	176251	177341	180082	183500	184776	186266	191368	196063	187305	189182	195436	193691	204042	199757	207471	204685	200102
B16	109		106089	0.0678638	83356	0.336946	135293	0.0083752	140063	0.0165302	144095	0.0121208	141722	0.0254341	148923	0.0143304	152637	150336	156320	159415	158417	163188	163974	165860	171085	175454	179251	175767	178028	185312	180961	192295	193044	193152	199981	200200	197503	200136	203196	202798	206936	206640	213105	217208	217227	221028	220940	221609	228134
B17	109		116784		135500		136905		143376		141646		146913		151972		158814	160800	158432	160926	165699	169015	169518	173628	175876	175851	180361	185218	186117	188739	185751	190213	193291	190300	199061	199052	203708	202674	207550	208912	211007	216274	211899	220714	221668	224534	222523	226042	230642
B18	131		105326	0.0114444	79588	0.0220159	129676	0.0274411	134521	0.0143194	133558	0.0164105	140329	0.00791994	138033	0.0128479	142802	142298	143210	144525	150254	153260	152293	159421	157304	155438	160833	161629	164022	158126	165782	163293	171372	169190	172787	176901	174217	178354	177519	176570	180084	178477	178961	187005	185801	190739	187205	189531	192535
B19	131		103635		77148		134808		137273		136694		138766		140564		144061	143601	146923	147746	149246	148308	155725	158909	156872	163492	158163	166488	163935	167014	169761	167483	176344	176783	174812	172855	180097	179265	184934	182337	188474	185265	188737	190629	191236	188583	191413	192075	194055
B20	133		120239	0.0669704	56753	0.235986	146369	0.00797723	154075	0.0336464	154331	0.0116178	151548	0.0288727	161634	0.0244368	164169	158554	164903	171011	173011	175733	177015	180377	186858	182235	194471	195923	201852	199183	203334	208026	207186	213279	214728	220134	215804	224167	228560	224247	227046	233541	235354	238354	234405	243473	245462	251105	246893
B21	133		109366		79487		144727		146914		151816		157865		156143		160488	164797	163048	167845	174807	176500	178641	185533	183807	187663	191608	192751	197048	193028	201920	204127	208758	207713	210758	211722	217687	220176	222392	226119	227941	225930	234161	234991	237499	240605	243384	239244	247519
[truncated: 22 more columns]

## Sheet: bound-Begin min 4
	SET
H05		108	701146	1209056	657442	683505	1081995	1919598	858524	679822	674096	1395872	957563	1071609	1205190	1580598	1351283	1172964	1221440	1153819	959276	1026580	1114582
			0	1	2	3	4	5	6	7	8	9	10	11	12	13	14	15	16	17	18	19	20
F01	1	Ptsm alone	13754	20666	18140	22782	26637	29262	33759	34002	30072	32634	34938	34372	38025	37854	40925	41492	41421	48770	54839	53643	51644
F02	1	WT (1)	372219	448903	518456	580840	665057	714326	770384	820526	886540	937344	984864	1032484	1073849	1113290	1151905	1205847	1247381	1287305	1309763	1370851	1414555
F03	1	WT (1)	337823	423032	501388	559336	627997	682165	752854	795538	862915	909729	959273	1008037	1044825	1106867	1146537	1195951	1229320	1293562	1306997	1343217	1404105
F04	1	WT (2)	229469	271549	314032	371802	429767	470135	517371	567969	602144	646367	681073	718845	776780	798202	843446	872289	927390	957795	998843	1009695	1066268
F05	1	WT (2)	216436	250257	312450	360270	417569	445488	498538	541545	569660	610725	651007	694102	714725	767302	800787	830665	884862	898473	937352	971247	1020466
F06	1	WT (3)	349783	414095	496002	549540	621800	693470	757199	825087	866156	915025	965096	1017785	1061499	1113329	1172739	1204230	1268272	1270541	1331896	1358930	1402244
F07	1	WT (3)	339782	403236	475894	544895	601151	686190	743875	802973	863921	904092	958687	1001828	1041195	1084662	1143609	1188524	1228447	1275077	1310012	1340609	1395230
F08	1	WT (4)	252007	311061	369625	414922	466437	543331	589341	630837	686671	723424	779397	814779	847436	896423	933015	980976	1010243	1045249	1077999	1117243	1145714
F09	1	WT (4)	298510	363990	410245	471938	524799	584540	633531	681676	721863	771081	812552	863440	904176	938738	997229	1032013	1068569	1107322	1135906	1184430	1223696
F10	1	128	162630	193706	215248	257521	292334	320807	356370	368076	408425	440224	461973	480438	512505	535674	557429	596594	611338	635203	667272	682760	701350
F11	1	128	160110	193514	225791	254206	287899	334759	365079	393454	419717	443939	469015	485237	534848	559521	579364	606607	627525	639251	682427	702016	735695
F12	1	123	51017	58556	66129	73516	78812	84383	93093	98405	95115	102564	111515	120265	119393	121701	122231	130070	136636	137658	142369	153849	154596
F13	1	123	52461	57607	64455	76797	83463	88832	93760	96882	101346	101909	105564	113013	116353	126918	125244	127526	129695	141466	146381	156879	153897
F14	1	124	89120	108600	119643	139915	168361	179659	195682	212133	216851	226118	247387	256198	269775	283060	296087	306355	326949	334143	338038	365384	371780
F15	1	124	92248	106319	122781	147326	167537	177626	192266	200242	214304	228569	246167	249431	266426	289189	291755	309006	329621	334629	349955	367563	368291
F16	1	109	78670	85360	89271	95398	96933	101867	100196	101924	108008	108155	113580	118662	121660	121899	124791	124303	133773	131946	129790	143941	143219
F17	1	109	49801	52348	61307	59433	67405	74439	75706	76532	81851	82005	83682	88062	90728	99589	101266	97806	101085	108169	109232	109932	115180
F18	1	110	34111	38271	42600	47043	49246	48763	59535	54332	60777	63682	61464	65475	67726	68582	68555	71224	74931	76672	81082	81717	79296
F19	1	110	47109	49186	55459	56356	57012	52677	63602	61001	65023	66082	73333	72593	75076	75834	77804	79856	84879	81267	83336	84260	86569
G01	1	126	25806	26396	29969	35114	38021	40153	40745	53215	53739	56608	61371	61396	64872	61143	69492	66400	71678	76593	78880	80374	80267
G02	1	126	70290	73674	81917	84118	94085	87378	96628	101872	104833	104146	108278	106933	112643	116447	117125	121423	126984	128420	127733	134042	137496
G03	1	101	150014	161561	167238	185068	193823	204661	216609	216296	225081	235233	249272	254245	262998	270641	273037	284918	289847	298326	321793	319938	333557
G04	1	101	110246	123205	126439	143138	159277	165862	176454	178505	190691	192297	203163	215445	222852	233284	242051	244242	252307	262169	272667	280439	294757
G05	1	117	141837	153801	160611	180123	185082	196375	206326	211050	223517	237882	246302	255133	264386	273175	286656	297076	300898	307688	324279	340354	350187
G06	1	117	97266	111240	117856	138882	149723	167256	172890	175323	199864	200770	211216	219250	221376	244130	257130	259392	262997	275470	290598	305894	310521
G07	1	102	476241	530529	603926	670920	727661	793139	839418	881036	923107	981930	1025568	1095392	1131922	1178880	1224350	1250468	1298676	1364731	1376099	1413432	1459696
G08	1	102	395765	455392	527300	592889	663985	730111	802153	846318	895946	950800	1004179	1047996	1102768	1146130	1184082	1229008	1276836	1301483	1372792	1402737	1431093
G09	1	118	150056	179652	208155	226328	253793	287142	312498	333853	351254	372750	390179	416101	434594	454825	482391	503198	519292	537595	564266	579641	601013
G10	1	118	230808	255307	286478	312418	336017	358476	373812	406195	420878	437516	465516	489728	501922	520616	550671	571158	588909	599502	620863	642477	662658
G11	1	119	288164	350271	400154	462529	534880	589506	645124	715516	760031	821903	862711	910025	963906	1003574	1059774	1099586	1148333	1186095	1226349	1276481	1323044
G12	1	119	303441	353871	429879	491920	561319	619247	685627	741887	814455	865340	910284	962773	1004102	1063213	1116174	1159199	1212230	1246275	1309578	1332005	1386999
G13	1	127	294191	361376	422535	490626	550970	618137	684111	730736	798094	838360	894961	953383	1010204	1048881	1113107	1147153	1208777	1237741	1284536	1334869	1370653
G14	1	127	317671	381471	454658	528684	594093	664496	731286	784087	841578	889769	945491	1007731	1052396	1113532	1162962	1213561	1259197	1317547	1361699	1405696	1443968
G15	1	103	471061	576963	657805	756412	846283	916541	1002256	1064221	1132222	1214544	1239440	1317165	1376820	1434292	1483061	1534812	1568332	1634332	1680085	1734620	1766122
G16	1	103	492980	591023	693054	782693	875495	976135	1056879	1114488	1187070	1251260	1309195	1364350	1424323	1503985	1556670	1611788	1642853	1704405	1730213	1794698	1827565
G17	1	104	371746	448119	514884	599844	657515	727312	768784	824826	890289	931054	987135	1031844	1090088	1138865	1185756	1221127	1254559	1298607	1345877	1388777	1409297
G18	1	104	394527	474919	544912	614847	679239	736161	792676	854433	902643	955633	1019867	1057564	1109337	1156783	1196462	1243190	1302936	1327768	1379741	1404570	1461663
H01	1	106	119198	123091	137629	148187	155136	165386	167881	175385	182229	185739	194362	199074	209896	211894	218562	222791	238137	239436	243784	251315	254084
H02	1	106	95076	104467	107050	118544	127565	140942	147892	151654	162653	168159	169370	182903	191654	190567	205961	208976	212479	213666	228417	233748	237382
H03	1	107	444646	516058	581263	682354	746073	814046	883028	944401	1013253	1053897	1110257	1169949	1207520	1269037	1316196	1376493	1410770	1466861	1495958	1526035	1578913
H04	1	107	457285	528668	615423	689696	766078	845073	901682	965103	1024846	1070206	1122538	1186350	1246280	1282987	1347194	1380256	1429807	1486120	1526275	1574538	1631813
H06	1	108	146730	168054	189414	201932	224755	242687	253466	274340	291072	293692	323045	332039	352806	369949	387848	398512	408713	431108	450225	461296	472503
H07	1	120	738162	863358	993542	1111051	1226652	1314921	1408818	1491640	1572947	1640105	1710145	1797191	1823581	1914082	1984731	2012689	2097400	2122453	2173398	2227299	2266735
H08	1	120	739032	863655	988895	1125126	1229076	1336146	1439576	1513321	1603024	1676716	1746495	1797157	1888776	1925305	2003893	2040026	2115437	2141939	2196391	2229204	2293699
H09	1	121	628801	728911	840845	931752	1047478	1165053	1258229	1347764	1423702	1505246	1581976	1632148	1694761	1741480	1810277	1859759	1918515	1952956	2030184	2054020	2090021
H10	1	121	615698	723796	854141	962132	1043683	1144938	1218701	1290770	1398802	1465315	1526249	1594617	1664887	1724062	1779746	1840550	1887946	1956810	1996543	2049498	2089361
H11	1	122	367558	428615	489791	542227	597146	667886	732084	784386	834347	869479	926395	973278	1017635	1063458	1099120	1138743	1207252	1229858	1274945	1310938	1341016
H12	1	122	370188	422888	482289	540043	600560	655186	715323	754303	800769	855411	898493	943483	985177	1022338	1057946	1102446	1159225	1185122	1225933	1268669	1300648
H13	1	105	176433	190939	207991	228691	244647	260841	275767	293890	306805	328043	338173	353279	369671	384908	393273	406904	424853	437250	448121	458167	484658
H14	1	105	168466	188081	206413	223273	241750	262900	268676	284942	309496	318643	335743	346236	366010	374934	397725	413996	422434	431226	450804	462247	480891
I01	1	111	312395	364063	412571	456513	504319	561955	611268	657135	709210	754950	802019	853520	884192	922141	983171	1015702	1045717	1089297	1124349	1155341	1209199
I02	1	111	351849	397686	453344	512021	572754	617038	662979	720113	762701	797911	839096	896236	923533	978928	1015991	1057966	1085231	1125310	1169385	1200648	1240512
I03	1	112	270370	314017	354034	391283	430023	464689	502435	531195	571633	603838	633563	659887	705263	727979	760667	795568	824599	848478	871536	905711	939448
I04	1	112	278552	319493	355516	400616	442715	476546	512127	551552	584850	613496	644524	680525	717693	744323	774727	808295	836650	857357	892686	925878	951862
I05	1	113	594791	698524	807004	912570	1017706	1112075	1181735	1275606	1361832	1421519	1498730	1563923	1628770	1705080	1768832	1833058	1876581	1938969	1988616	2038531	2107333
I06	1	113	607888	716889	829152	931280	1029638	1131411	1208529	1286666	1362058	1443667	1525031	1584909	1654493	1733635	1783379	1836898	1881978	1961057	1993510	2059772	2118789
I07	1	114	274585	314868	350787	395861	440645	466570	520482	557042	579128	619199	662767	701051	739801	775078	803492	834135	872806	908022	935614	957638	1013127
I08	1	114	291209	338322	376085	432765	470576	518529	557974	585402	627117	661897	711589	732712	779384	808935	848199	878529	917337	938278	980721	1018740	1060573
I09	1	116	249874	286165	318435	351979	383480	428076	450716	475225	512872	536278	564541	603017	630075	657072	697242	715431	747113	768417	797808	830654	863503
I10	1	116	266848	286185	324078	365774	410187	436510	466599	506368	531307	558113	591611	617281	648575	676053	714201	738644	774160	789026	818973	843842	879952
I11	1	115	136562	142878	151621	161093	163061	171684	178737	183081	184461	193165	199118	199342	207527	209590	216154	220269	225929	230776	233098	235319	246401
I12	1	115	131074	138531	146484	153656	160657	164689	173521	176401	186094	187994	192176	190840	202202	207115	210864	216311	223882	224607	233177	233378	237718
I13	1	125	116986	120821	125057	130820	143245	142755	143382	138896	150931	149928	155739	160563	163152	164718	163669	169880	169836	175424	175154	177244	187685
I14	1	125	111527	112358	121430	129895	136138	133748	136814	141396	140281	142912	150968	147456	152392	159606	163293	166323	163091	170315	163696	171832	173489
B02	2	WT Ubp6 -1	643518	679944	736865	790856	835318	867612	914807	950499	988066	1043955	1066483	1104256	1135746	1183639	1217791	1254538	1300571	1333652	1368648	1397233	1430867
B03	2	WT Ubp6 -1	663046	711138	764327	827064	864695	913389	962288	1002299	1044562	1090851	1124294	1163668	1197378	1249290	1268940	1315734	1341839	1379177	1416130	1466666	1497805
B04	2	WT Ubp6 -3	586180	645637	686143	738099	783196	829640	862723	909336	942632	996414	1028250	1067743	1100685	1144492	1178185	1210997	1251368	1276206	1336185	1360633	1403680
B05	2	WT Ubp6 -3	613436	676438	711190	753938	796051	851318	902794	934502	973248	1019923	1052200	1099496	1138831	1174780	1226112	1242821	1287317	1307003	1365445	1386940	1432945
B06	2	WT Ubp6 -5	598126	638263	697987	734509	786427	832742	879698	930326	966982	1008543	1047964	1078507	1114641	1140177	1186229	1218843	1266036	1313559	1352189	1388717	1417340
B07	2	WT Ubp6 -5	578355	637957	688142	736270	776513	839964	880376	929107	981008	1026291	1061532	1097127	1142006	1159204	1209827	1239317	1271799	1307758	1352184	1376444	1403717
B08	2	123	159085	165776	169660	172717	173539	181364	179958	188594	190378	196314	198852	204845	203703	207829	218119	220875	228937	231548	243245	241360	244078
B09	2	123	161654	166443	168937	172152	181456	177265	183722	187024	192875	196871	201368	209697	215083	214620	220263	222895	229497	227738	235149	240575	238620
B10	2	124	221863	231019	247050	254675	266985	280094	285130	295808	311191	329627	336179	350954	359863	366841	382815	390071	403361	415465	432067	437256	447890
B11	2	124	224517	239665	253170	263575	273377	285460	296380	309494	316951	327262	343213	357452	364354	383702	388644	397236	418298	422976	438263	446273	453846
B12	2	129	134949	140181	134068	135946	141648	144931	148331	147849	153709	152038	151169	157096	155758	159880	163071	162210	167542	168811	169426	173894	169699
B13	2	129	136141	140074	145526	143747	145513	148262	147976	157748	152675	159225	158748	161046	169323	164781	170401	170758	172185	174304	178452	180645	177732
B14	2	130	134081	135649	140435	146119	147360	145957	149565	146833	152624	151517	151133	159237	160559	162853	168257	170174	172581	170520	173985	176004	174236
B15	2	130	132165	137538	139744	144105	143816	145322	147075	152673	152710	159475	160978	157876	159263	167340	170485	167798	164241	169420	175110	174588	176251
B16	2	109	140063	144095	141722	148923	152637	150336	156320	159415	158417	163188	163974	165860	171085	175454	179251	175767	178028	185312	180961	192295	193044
B17	2	109	143376	141646	146913	151972	158814	160800	158432	160926	165699	169015	169518	173628	175876	175851	180361	185218	186117	188739	185751	190213	193291
B18	2	131	134521	133558	140329	138033	142802	142298	143210	144525	150254	153260	152293	159421	157304	155438	160833	161629	164022	158126	165782	163293	171372
B19	2	131	137273	136694	138766	140564	144061	143601	146923	147746	149246	148308	155725	158909	156872	163492	158163	166488	163935	167014	169761	167483	176344
B20	2	133	154075	154331	151548	161634	164169	158554	164903	171011	173011	175733	177015	180377	186858	182235	194471	195923	201852	199183	203334	208026	207186
B21	2	133	146914	151816	157865	156143	160488	164797	163048	167845	174807	176500	178641	185533	183807	187663	191608	192751	197048	193028	201920	204127	208758
			0	1	2	3	4	5	6	7	8	9	10	11	12	13	14	15	16	17	18	19	20
DIV 1E4	1	Ptsm alone	1.3754	2.0666	1.814	2.2782	2.6637	2.9262	3.3759	3.4002	3.0072	3.2634	3.4938	3.4372	3.8025	3.7854	4.0925	4.1492	4.1421	4.877	5.4839	5.3643	5.1644
	1	WT (1)	37.2219	44.8903	51.8456	58.084	66.5057	71.4326	77.0384	82.0526	88.654	93.7344	98.4864	103.248	107.385	111.329	115.191	120.585	124.738	128.731	130.976	137.085	141.456
	1	WT (1)	33.7823	42.3032	50.1388	55.9336	62.7997	68.2165	75.2854	79.5538	86.2915	90.9729	95.9273	100.804	104.483	110.687	114.654	119.595	122.932	129.356	130.7	134.322	140.411
	1	WT (2)	22.9469	27.1549	31.4032	37.1802	42.9767	47.0135	51.7371	56.7969	60.2144	64.6367	68.1073	71.8845	77.678	79.8202	84.3446	87.2289	92.739	95.7795	99.8843	100.969	106.627
	1	WT (2)	21.6436	25.0257	31.245	36.027	41.7569	44.5488	49.8538	54.1545	56.966	61.0725	65.1007	69.4102	71.4725	76.7302	80.0787	83.0665	88.4862	89.8473	93.7352	97.1247	102.047
	1	WT (3)	34.9783	41.4095	49.6002	54.954	62.18	69.347	75.7199	82.5087	86.6156	91.5025	96.5096	101.778	106.15	111.333	117.274	120.423	126.827	127.054	133.19	135.893	140.224
	1	WT (3)	33.9782	40.3236	47.5894	54.4895	60.1151	68.619	74.3875	80.2973	86.3921	90.4092	95.8687	100.183	104.12	108.466	114.361	118.852	122.845	127.508	131.001	134.061	139.523
	1	WT (4)	25.2007	31.1061	36.9625	41.4922	46.6437	54.3331	58.9341	63.0837	68.6671	72.3424	77.9397	81.4779	84.7436	89.6423	93.3015	98.0976	101.024	104.525	107.8	111.724	114.571
	1	WT (4)	29.851	36.399	41.0245	47.1938	52.4799	58.454	63.3531	68.1676	72.1863	77.1081	81.2552	86.344	90.4176	93.8738	99.7229	103.201	106.857	110.732	113.591	118.443	122.37
	1	128	16.263	19.3706	21.5248	25.7521	29.2334	32.0807	35.637	36.8076	40.8425	44.0224	46.1973	48.0438	51.2505	53.5674	55.7429	59.6594	61.1338	63.5203	66.7272	68.276	70.135
	1	128	16.011	19.3514	22.5791	25.4206	28.7899	33.4759	36.5079	39.3454	41.9717	44.3939	46.9015	48.5237	53.4848	55.9521	57.9364	60.6607	62.7525	63.9251	68.2427	70.2016	73.5695
	1	123	5.1017	5.8556	6.6129	7.3516	7.8812	8.4383	9.3093	9.8405	9.5115	10.2564	11.1515	12.0265	11.9393	12.1701	12.2231	13.007	13.6636	13.7658	14.2369	15.3849	15.4596
	1	123	5.2461	5.7607	6.4455	7.6797	8.3463	8.8832	9.376	9.6882	10.1346	10.1909	10.5564	11.3013	11.6353	12.6918	12.5244	12.7526	12.9695	14.1466	14.6381	15.6879	15.3897
	1	124	8.912	10.86	11.9643	13.9915	16.8361	17.9659	19.5682	21.2133	21.6851	22.6118	24.7387	25.6198	26.9775	28.306	29.6087	30.6355	32.6949	33.4143	33.8038	36.5384	37.178
	1	124	9.2248	10.6319	12.2781	14.7326	16.7537	17.7626	19.2266	20.0242	21.4304	22.8569	24.6167	24.9431	26.6426	28.9189	29.1755	30.9006	32.9621	33.4629	34.9955	36.7563	36.8291
	1	109	7.867	8.536	8.9271	9.5398	9.6933	10.1867	10.0196	10.1924	10.8008	10.8155	11.358	11.8662	12.166	12.1899	12.4791	12.4303	13.3773	13.1946	12.979	14.3941	14.3219
	1	109	4.9801	5.2348	6.1307	5.9433	6.7405	7.4439	7.5706	7.6532	8.1851	8.2005	8.3682	8.8062	9.0728	9.9589	10.1266	9.7806	10.1085	10.8169	10.9232	10.9932	11.518
	1	110	3.4111	3.8271	4.26	4.7043	4.9246	4.8763	5.9535	5.4332	6.0777	6.3682	6.1464	6.5475	6.7726	6.8582	6.8555	7.1224	7.4931	7.6672	8.1082	8.1717	7.9296
	1	110	4.7109	4.9186	5.5459	5.6356	5.7012	5.2677	6.3602	6.1001	6.5023	6.6082	7.3333	7.2593	7.5076	7.5834	7.7804	7.9856	8.4879	8.1267	8.3336	8.426	8.6569
	1	126	2.5806	2.6396	2.9969	3.5114	3.8021	4.0153	4.0745	5.3215	5.3739	5.6608	6.1371	6.1396	6.4872	6.1143	6.9492	6.64	7.1678	7.6593	7.888	8.0374	8.0267
	1	126	7.029	7.3674	8.1917	8.4118	9.4085	8.7378	9.6628	10.1872	10.4833	10.4146	10.8278	10.6933	11.2643	11.6447	11.7125	12.1423	12.6984	12.842	12.7733	13.4042	13.7496
	1	101	15.0014	16.1561	16.7238	18.5068	19.3823	20.4661	21.6609	21.6296	22.5081	23.5233	24.9272	25.4245	26.2998	27.0641	27.3037	28.4918	28.9847	29.8326	32.1793	31.9938	33.3557
	1	101	11.0246	12.3205	12.6439	14.3138	15.9277	16.5862	17.6454	17.8505	19.0691	19.2297	20.3163	21.5445	22.2852	23.3284	24.2051	24.4242	25.2307	26.2169	27.2667	28.0439	29.4757
	1	117	14.1837	15.3801	16.0611	18.0123	18.5082	19.6375	20.6326	21.105	22.3517	23.7882	24.6302	25.5133	26.4386	27.3175	28.6656	29.7076	30.0898	30.7688	32.4279	34.0354	35.0187
	1	117	9.7266	11.124	11.7856	13.8882	14.9723	16.7256	17.289	17.5323	19.9864	20.077	21.1216	21.925	22.1376	24.413	25.713	25.9392	26.2997	27.547	29.0598	30.5894	31.0521
	1	102	47.6241	53.0529	60.3926	67.092	72.7661	79.3139	83.9418	88.1036	92.3107	98.193	102.557	109.539	113.192	117.888	122.435	125.047	129.868	136.473	137.61	141.343	145.97
	1	102	39.5765	45.5392	52.73	59.2889	66.3985	73.0111	80.2153	84.6318	89.5946	95.08	100.418	104.8	110.277	114.613	118.408	122.901	127.684	130.148	137.279	140.274	143.109
	1	118	15.0056	17.9652	20.8155	22.6328	25.3793	28.7142	31.2498	33.3853	35.1254	37.275	39.0179	41.6101	43.4594	45.4825	48.2391	50.3198	51.9292	53.7595	56.4266	57.9641	60.1013
	1	118	23.0808	25.5307	28.6478	31.2418	33.6017	35.8476	37.3812	40.6195	42.0878	43.7516	46.5516	48.9728	50.1922	52.0616	55.0671	57.1158	58.8909	59.9502	62.0863	64.2477	66.2658
	1	119	28.8164	35.0271	40.0154	46.2529	53.488	58.9506	64.5124	71.5516	76.0031	82.1903	86.2711	91.0025	96.3906	100.357	105.977	109.959	114.833	118.609	122.635	127.648	132.304
	1	119	30.3441	35.3871	42.9879	49.192	56.1319	61.9247	68.5627	74.1887	81.4455	86.534	91.0284	96.2773	100.41	106.321	111.617	115.92	121.223	124.627	130.958	133.201	138.7
	1	127	29.4191	36.1376	42.2535	49.0626	55.097	61.8137	68.4111	73.0736	79.8094	83.836	89.4961	95.3383	101.02	104.888	111.311	114.715	120.878	123.774	128.454	133.487	137.065
	1	127	31.7671	38.1471	45.4658	52.8684	59.4093	66.4496	73.1286	78.4087	84.1578	88.9769	94.5491	100.773	105.24	111.353	116.296	121.356	125.92	131.755	136.17	140.57	144.397
	1	103	47.1061	57.6963	65.7805	75.6412	84.6283	91.6541	100.226	106.422	113.222	121.454	123.944	131.716	137.682	143.429	148.306	153.481	156.833	163.433	168.008	173.462	176.612
	1	103	49.298	59.1023	69.3054	78.2693	87.5495	97.6135	105.688	111.449	118.707	125.126	130.919	136.435	142.432	150.399	155.667	161.179	164.285	170.44	173.021	179.47	182.756
	1	104	37.1746	44.8119	51.4884	59.9844	65.7515	72.7312	76.8784	82.4826	89.0289	93.1054	98.7135	103.184	109.009	113.886	118.576	122.113	125.456	129.861	134.588	138.878	140.93
	1	104	39.4527	47.4919	54.4912	61.4847	67.9239	73.6161	79.2676	85.4433	90.2643	95.5633	101.987	105.756	110.934	115.678	119.646	124.319	130.294	132.777	137.974	140.457	146.166
	1	106	11.9198	12.3091	13.7629	14.8187	15.5136	16.5386	16.7881	17.5385	18.2229	18.5739	19.4362	19.9074	20.9896	21.1894	21.8562	22.2791	23.8137	23.9436	24.3784	25.1315	25.4084
	1	106	9.5076	10.4467	10.705	11.8544	12.7565	14.0942	14.7892	15.1654	16.2653	16.8159	16.937	18.2903	19.1654	19.0567	20.5961	20.8976	21.2479	21.3666	22.8417	23.3748	23.7382
	1	107	44.4646	51.6058	58.1263	68.2354	74.6073	81.4046	88.3028	94.4401	101.325	105.39	111.026	116.995	120.752	126.904	131.62	137.649	141.077	146.686	149.596	152.603	157.891
	1	107	45.7285	52.8668	61.5423	68.9696	76.6078	84.5073	90.1682	96.5103	102.485	107.021	112.254	118.635	124.628	128.299	134.719	138.026	142.981	148.612	152.627	157.454	163.181
	1	108	14.673	16.8054	18.9414	20.1932	22.4755	24.2687	25.3466	27.434	29.1072	29.3692	32.3045	33.2039	35.2806	36.9949	38.7848	39.8512	40.8713	43.1108	45.0225	46.1296	47.2503
	1	120	73.8162	86.3358	99.3542	111.105	122.665	131.492	140.882	149.164	157.295	164.011	171.014	179.719	182.358	191.408	198.473	201.269	209.74	212.245	217.34	222.73	226.673
	1	120	73.9032	86.3655	98.8895	112.513	122.908	133.615	143.958	151.332	160.302	167.672	174.649	179.716	188.878	192.53	200.389	204.003	211.544	214.194	219.639	222.92	229.37
	1	121	62.8801	72.8911	84.0845	93.1752	104.748	116.505	125.823	134.776	142.37	150.525	158.198	163.215	169.476	174.148	181.028	185.976	191.851	195.296	203.018	205.402	209.002
	1	121	61.5698	72.3796	85.4141	96.2132	104.368	114.494	121.87	129.077	139.88	146.531	152.625	159.462	166.489	172.406	177.975	184.055	188.795	195.681	199.654	204.95	208.936
	1	122	36.7558	42.8615	48.9791	54.2227	59.7146	66.7886	73.2084	78.4386	83.4347	86.9479	92.6395	97.3278	101.763	106.346	109.912	113.874	120.725	122.986	127.495	131.094	134.102
	1	122	37.0188	42.2888	48.2289	54.0043	60.056	65.5186	71.5323	75.4303	80.0769	85.5411	89.8493	94.3483	98.5177	102.234	105.795	110.245	115.922	118.512	122.593	126.867	130.065
	1	105	17.6433	19.0939	20.7991	22.8691	24.4647	26.0841	27.5767	29.389	30.6805	32.8043	33.8173	35.3279	36.9671	38.4908	39.3273	40.6904	42.4853	43.725	44.8121	45.8167	48.4658
	1	105	16.8466	18.8081	20.6413	22.3273	24.175	26.29	26.8676	28.4942	30.9496	31.8643	33.5743	34.6236	36.601	37.4934	39.7725	41.3996	42.2434	43.1226	45.0804	46.2247	48.0891
	1	111	31.2395	36.4063	41.2571	45.6513	50.4319	56.1955	61.1268	65.7135	70.921	75.495	80.2019	85.352	88.4192	92.2141	98.3171	101.57	104.572	108.93	112.435	115.534	120.92
	1	111	35.1849	39.7686	45.3344	51.2021	57.2754	61.7038	66.2979	72.0113	76.2701	79.7911	83.9096	89.6236	92.3533	97.8928	101.599	105.797	108.523	112.531	116.939	120.065	124.051
	1	112	27.037	31.4017	35.4034	39.1283	43.0023	46.4689	50.2435	53.1195	57.1633	60.3838	63.3563	65.9887	70.5263	72.7979	76.0667	79.5568	82.4599	84.8478	87.1536	90.5711	93.9448
	1	112	27.8552	31.9493	35.5516	40.0616	44.2715	47.6546	51.2127	55.1552	58.485	61.3496	64.4524	68.0525	71.7693	74.4323	77.4727	80.8295	83.665	85.7357	89.2686	92.5878	95.1862
	1	113	59.4791	69.8524	80.7004	91.257	101.771	111.207	118.174	127.561	136.183	142.152	149.873	156.392	162.877	170.508	176.883	183.306	187.658	193.897	198.862	203.853	210.733
	1	113	60.7888	71.6889	82.9152	93.128	102.964	113.141	120.853	128.667	136.206	144.367	152.503	158.491	165.449	173.363	178.338	183.69	188.198	196.106	199.351	205.977	211.879
	1	114	27.4585	31.4868	35.0787	39.5861	44.0645	46.657	52.0482	55.7042	57.9128	61.9199	66.2767	70.1051	73.9801	77.5078	80.3492	83.4135	87.2806	90.8022	93.5614	95.7638	101.313
	1	114	29.1209	33.8322	37.6085	43.2765	47.0576	51.8529	55.7974	58.5402	62.7117	66.1897	71.1589	73.2712	77.9384	80.8935	84.8199	87.8529	91.7337	93.8278	98.0721	101.874	106.057
	1	116	24.9874	28.6165	31.8435	35.1979	38.348	42.8076	45.0716	47.5225	51.2872	53.6278	56.4541	60.3017	63.0075	65.7072	69.7242	71.5431	74.7113	76.8417	79.7808	83.0654	86.3503
	1	116	26.6848	28.6185	32.4078	36.5774	41.0187	43.651	46.6599	50.6368	53.1307	55.8113	59.1611	61.7281	64.8575	67.6053	71.4201	73.8644	77.416	78.9026	81.8973	84.3842	87.9952
	1	115	13.6562	14.2878	15.1621	16.1093	16.3061	17.1684	17.8737	18.3081	18.4461	19.3165	19.9118	19.9342	20.7527	20.959	21.6154	22.0269	22.5929	23.0776	23.3098	23.5319	24.6401
	1	115	13.1074	13.8531	14.6484	15.3656	16.0657	16.4689	17.3521	17.6401	18.6094	18.7994	19.2176	19.084	20.2202	20.7115	21.0864	21.6311	22.3882	22.4607	23.3177	23.3378	23.7718
	1	125	11.6986	12.0821	12.5057	13.082	14.3245	14.2755	14.3382	13.8896	15.0931	14.9928	15.5739	16.0563	16.3152	16.4718	16.3669	16.988	16.9836	17.5424	17.5154	17.7244	18.7685
	1	125	11.1527	11.2358	12.143	12.9895	13.6138	13.3748	13.6814	14.1396	14.0281	14.2912	15.0968	14.7456	15.2392	15.9606	16.3293	16.6323	16.3091	17.0315	16.3696	17.1832	17.3489
	2	WT Ubp6 -1	64.3518	67.9944	73.6865	79.0856	83.5318	86.7612	91.4807	95.0499	98.8066	104.395	106.648	110.426	113.575	118.364	121.779	125.454	130.057	133.365	136.865	139.723	143.087
	2	WT Ubp6 -1	66.3046	71.1138	76.4327	82.7064	86.4695	91.3389	96.2288	100.23	104.456	109.085	112.429	116.367	119.738	124.929	126.894	131.573	134.184	137.918	141.613	146.667	149.78
	2	WT Ubp6 -3	58.618	64.5637	68.6143	73.8099	78.3196	82.964	86.2723	90.9336	94.2632	99.6414	102.825	106.774	110.069	114.449	117.819	121.1	125.137	127.621	133.619	136.063	140.368
	2	WT Ubp6 -3	61.3436	67.6438	71.119	75.3938	79.6051	85.1318	90.2794	93.4502	97.3248	101.992	105.22	109.95	113.883	117.478	122.611	124.282	128.732	130.7	136.544	138.694	143.294
	2	WT Ubp6 -5	59.8126	63.8263	69.7987	73.4509	78.6427	83.2742	87.9698	93.0326	96.6982	100.854	104.796	107.851	111.464	114.018	118.623	121.884	126.604	131.356	135.219	138.872	141.734
	2	WT Ubp6 -5	57.8355	63.7957	68.8142	73.627	77.6513	83.9964	88.0376	92.9107	98.1008	102.629	106.153	109.713	114.201	115.92	120.983	123.932	127.18	130.776	135.218	137.644	140.372
	2	123	15.9085	16.5776	16.966	17.2717	17.3539	18.1364	17.9958	18.8594	19.0378	19.6314	19.8852	20.4845	20.3703	20.7829	21.8119	22.0875	22.8937	23.1548	24.3245	24.136	24.4078
	2	123	16.1654	16.6443	16.8937	17.2152	18.1456	17.7265	18.3722	18.7024	19.2875	19.6871	20.1368	20.9697	21.5083	21.462	22.0263	22.2895	22.9497	22.7738	23.5149	24.0575	23.862
	2	124	22.1863	23.1019	24.705	25.4675	26.6985	28.0094	28.513	29.5808	31.1191	32.9627	33.6179	35.0954	35.9863	36.6841	38.2815	39.0071	40.3361	41.5465	43.2067	43.7256	44.789
	2	124	22.4517	23.9665	25.317	26.3575	27.3377	28.546	29.638	30.9494	31.6951	32.7262	34.3213	35.7452	36.4354	38.3702	38.8644	39.7236	41.8298	42.2976	43.8263	44.6273	45.3846
	2	129	13.4949	14.0181	13.4068	13.5946	14.1648	14.4931	14.8331	14.7849	15.3709	15.2038	15.1169	15.7096	15.5758	15.988	16.3071	16.221	16.7542	16.8811	16.9426	17.3894	16.9699
	2	129	13.6141	14.0074	14.5526	14.3747	14.5513	14.8262	14.7976	15.7748	15.2675	15.9225	15.8748	16.1046	16.9323	16.4781	17.0401	17.0758	17.2185	17.4304	17.8452	18.0645	17.7732
	2	130	13.4081	13.5649	14.0435	14.6119	14.736	14.5957	14.9565	14.6833	15.2624	15.1517	15.1133	15.9237	16.0559	16.2853	16.8257	17.0174	17.2581	17.052	17.3985	17.6004	17.4236
	2	130	13.2165	13.7538	13.9744	14.4105	14.3816	14.5322	14.7075	15.2673	15.271	15.9475	16.0978	15.7876	15.9263	16.734	17.0485	16.7798	16.4241	16.942	17.511	17.4588	17.6251
	2	109	14.0063	14.4095	14.1722	14.8923	15.2637	15.0336	15.632	15.9415	15.8417	16.3188	16.3974	16.586	17.1085	17.5454	17.9251	17.5767	17.8028	18.5312	18.0961	19.2295	19.3044
	2	109	14.3376	14.1646	14.6913	15.1972	15.8814	16.08	15.8432	16.0926	16.5699	16.9015	16.9518	17.3628	17.5876	17.5851	18.0361	18.5218	18.6117	18.8739	18.5751	19.0213	19.3291
	2	131	13.4521	13.3558	14.0329	13.8033	14.2802	14.2298	14.321	14.4525	15.0254	15.326	15.2293	15.9421	15.7304	15.5438	16.0833	16.1629	16.4022	15.8126	16.5782	16.3293	17.1372
	2	131	13.7273	13.6694	13.8766	14.0564	14.4061	14.3601	14.6923	14.7746	14.9246	14.8308	15.5725	15.8909	15.6872	16.3492	15.8163	16.6488	16.3935	16.7014	16.9761	16.7483	17.6344
	2	133	15.4075	15.4331	15.1548	16.1634	16.4169	15.8554	16.4903	17.1011	17.3011	17.5733	17.7015	18.0377	18.6858	18.2235	19.4471	19.5923	20.1852	19.9183	20.3334	20.8026	20.7186
	2	133	14.6914	15.1816	15.7865	15.6143	16.0488	16.4797	16.3048	16.7845	17.4807	17.65	17.8641	18.5533	18.3807	18.7663	19.1608	19.2751	19.7048	19.3028	20.192	20.4127	20.8758
			0	1	2	3	4	5	6	7	8	9	10	11	12	13	14	15	16	17	18	19	20
zero values	1	Ptsm alone	1.3754	1.3754	1.3754	1.3754	1.3754	1.3754	1.3754	1.3754	1.3754	1.3754	1.3754	1.3754	1.3754	1.3754	1.3754	1.3754	1.3754	1.3754	1.3754	1.3754	1.3754
	1	WT (1)	37.2219	37.2219	37.2219	37.2219	37.2219	37.2219	37.2219	37.2219	37.2219	37.2219	37.2219	37.2219	37.2219	37.2219	37.2219	37.2219	37.2219	37.2219	37.2219	37.2219	37.2219
	1	WT (1)	33.7823	33.7823	33.7823	33.7823	33.7823	33.7823	33.7823	33.7823	33.7823	33.7823	33.7823	33.7823	33.7823	33.7823	33.7823	33.7823	33.7823	33.7823	33.7823	33.7823	33.7823
	1	WT (2)	22.9469	22.9469	22.9469	22.9469	22.9469	22.9469	22.9469	22.9469	22.9469	22.9469	22.9469	22.9469	22.9469	22.9469	22.9469	22.9469	22.9469	22.9469	22.9469	22.9469	22.9469
	1	WT (2)	21.6436	21.6436	21.6436	21.6436	21.6436	21.6436	21.6436	21.6436	21.6436	21.6436	21.6436	21.6436	21.6436	21.6436	21.6436	21.6436	21.6436	21.6436	21.6436	21.6436	21.6436
	1	WT (3)	34.9783	34.9783	34.9783	34.9783	34.9783	34.9783	34.9783	34.9783	34.9783	34.9783	34.9783	34.9783	34.9783	34.9783	34.9783	34.9783	34.9783	34.9783	34.9783	34.9783	34.9783
	1	WT (3)	33.9782	33.9782	33.9782	33.9782	33.9782	33.9782	33.9782	33.9782	33.9782	33.9782	33.9782	33.9782	33.9782	33.9782	33.9782	33.9782	33.9782	33.9782	33.9782	33.9782	33.9782
	1	WT (4)	25.2007	25.2007	25.2007	25.2007	25.2007	25.2007	25.2007	25.2007	25.2007	25.2007	25.2007	25.2007	25.2007	25.2007	25.2007	25.2007	25.2007	25.2007	25.2007	25.2007	25.2007
	1	WT (4)	29.851	29.851	29.851	29.851	29.851	29.851	29.851	29.851	29.851	29.851	29.851	29.851	29.851	29.851	29.851	29.851	29.851	29.851	29.851	29.851	29.851
	1	128	16.263	16.263	16.263	16.263	16.263	16.263	16.263	16.263	16.263	16.263	16.263	16.263	16.263	16.263	16.263	16.263	16.263	16.263	16.263	16.263	16.263
	1	128	16.011	16.011	16.011	16.011	16.011	16.011	16.011	16.011	16.011	16.011	16.011	16.011	16.011	16.011	16.011	16.011	16.011	16.011	16.011	16.011	16.011
	1	123	5.1017	5.1017	5.1017	5.1017	5.1017	5.1017	5.1017	5.1017	5.1017	5.1017	5.1017	5.1017	5.1017	5.1017	5.1017	5.1017	5.1017	5.1017	5.1017	5.1017	5.1017
	1	123	5.2461	5.2461	5.2461	5.2461	5.2461	5.2461	5.2461	5.2461	5.2461	5.2461	5.2461	5.2461	5.2461	5.2461	5.2461	5.2461	5.2461	5.2461	5.2461	5.2461	5.2461
	1	124	8.912	8.912	8.912	8.912	8.912	8.912	8.912	8.912	8.912	8.912	8.912	8.912	8.912	8.912	8.912	8.912	8.912	8.912	8.912	8.912	8.912
	1	124	9.2248	9.2248	9.2248	9.2248	9.2248	9.2248	9.2248	9.2248	9.2248	9.2248	9.2248	9.2248	9.2248	9.2248	9.2248	9.2248	9.2248	9.2248	9.2248	9.2248	9.2248
	1	109	7.867	7.867	7.867	7.867	7.867	7.867	7.867	7.867	7.867	7.867	7.867	7.867	7.867	7.867	7.867	7.867	7.867	7.867	7.867	7.867	7.867
	1	109	4.9801	4.9801	4.9801	4.9801	4.9801	4.9801	4.9801	4.9801	4.9801	4.9801	4.9801	4.9801	4.9801	4.9801	4.9801	4.9801	4.9801	4.9801	4.9801	4.9801	4.9801
	1	110	3.4111	3.4111	3.4111	3.4111	3.4111	3.4111	3.4111	3.4111	3.4111	3.4111	3.4111	3.4111	3.4111	3.4111	3.4111	3.4111	3.4111	3.4111	3.4111	3.4111	3.4111
	1	110	4.7109	4.7109	4.7109	4.7109	4.7109	4.7109	4.7109	4.7109	4.7109	4.7109	4.7109	4.7109	4.7109	4.7109	4.7109	4.7109	4.7109	4.7109	4.7109	4.7109	4.7109
	1	126	2.5806	2.5806	2.5806	2.5806	2.5806	2.5806	2.5806	2.5806	2.5806	2.5806	2.5806	2.5806	2.5806	2.5806	2.5806	2.5806	2.5806	2.5806	2.5806	2.5806	2.5806
	1	126	7.029	7.029	7.029	7.029	7.029	7.029	7.029	7.029	7.029	7.029	7.029	7.029	7.029	7.029	7.029	7.029	7.029	7.029	7.029	7.029	7.029
	1	101	15.0014	15.0014	15.0014	15.0014	15.0014	15.0014	15.0014	15.0014	15.0014	15.0014	15.0014	15.0014	15.0014	15.0014	15.0014	15.0014	15.0014	15.0014	15.0014	15.0014	15.0014
	1	101	11.0246	11.0246	11.0246	11.0246	11.0246	11.0246	11.0246	11.0246	11.0246	11.0246	11.0246	11.0246	11.0246	11.0246	11.0246	11.0246	11.0246	11.0246	11.0246	11.0246	11.0246
	1	117	14.1837	14.1837	14.1837	14.1837	14.1837	14.1837	14.1837	14.1837	14.1837	14.1837	14.1837	14.1837	14.1837	14.1837	14.1837	14.1837	14.1837	14.1837	14.1837	14.1837	14.1837
	1	117	9.7266	9.7266	9.7266	9.7266	9.7266	9.7266	9.7266	9.7266	9.7266	9.7266	9.7266	9.7266	9.7266	9.7266	9.7266	9.7266	9.7266	9.7266	9.7266	9.7266	9.7266
	1	102	47.6241	47.6241	47.6241	47.6241	47.6241	47.6241	47.6241	47.6241	47.6241	47.6241	47.6241	47.6241	47.6241	47.6241	47.6241	47.6241	47.6241	47.6241	47.6241	47.6241	47.6241
	1	102	39.5765	39.5765	39.5765	39.5765	39.5765	39.5765	39.5765	39.5765	39.5765	39.5765	39.5765	39.5765	39.5765	39.5765	39.5765	39.5765	39.5765	39.5765	39.5765	39.5765	39.5765
	1	118	15.0056	15.0056	15.0056	15.0056	15.0056	15.0056	15.0056	15.0056	15.0056	15.0056	15.0056	15.0056	15.0056	15.0056	15.0056	15.0056	15.0056	15.0056	15.0056	15.0056	15.0056
	1	118	23.0808	23.0808	23.0808	23.0808	23.0808	23.0808	23.0808	23.0808	23.0808	23.0808	23.0808	23.0808	23.0808	23.0808	23.0808	23.0808	23.0808	23.0808	23.0808	23.0808	23.0808
	1	119	28.8164	28.8164	28.8164	28.8164	28.8164	28.8164	28.8164	28.8164	28.8164	28.8164	28.8164	28.8164	28.8164	28.8164	28.8164	28.8164	28.8164	28.8164	28.8164	28.8164	28.8164
	1	119	30.3441	30.3441	30.3441	30.3441	30.3441	30.3441	30.3441	30.3441	30.3441	30.3441	30.3441	30.3441	30.3441	30.3441	30.3441	30.3441	30.3441	30.3441	30.3441	30.3441	30.3441
	1	127	29.4191	29.4191	29.4191	29.4191	29.4191	29.4191	29.4191	29.4191	29.4191	29.4191	29.4191	29.4191	29.4191	29.4191	29.4191	29.4191	29.4191	29.4191	29.4191	29.4191	29.4191
	1	127	31.7671	31.7671	31.7671	31.7671	31.7671	31.7671	31.7671	31.7671	31.7671	31.7671	31.7671	31.7671	31.7671	31.7671	31.7671	31.7671	31.7671	31.7671	31.7671	31.7671	31.7671
	1	103	47.1061	47.1061	47.1061	47.1061	47.1061	47.1061	47.1061	47.1061	47.1061	47.1061	47.1061	47.1061	47.1061	47.1061	47.1061	47.1061	47.1061	47.1061	47.1061	47.1061	47.1061
	1	103	49.298	49.298	49.298	49.298	49.298	49.298	49.298	49.298	49.298	49.298	49.298	49.298	49.298	49.298	49.298	49.298	49.298	49.298	49.298	49.298	49.298
	1	104	37.1746	37.1746	37.1746	37.1746	37.1746	37.1746	37.1746	37.1746	37.1746	37.1746	37.1746	37.1746	37.1746	37.1746	37.1746	37.1746	37.1746	37.1746	37.1746	37.1746	37.1746
	1	104	39.4527	39.4527	39.4527	39.4527	39.4527	39.4527	39.4527	39.4527	39.4527	39.4527	39.4527	39.4527	39.4527	39.4527	39.4527	39.4527	39.4527	39.4527	39.4527	39.4527	39.4527
	1	106	11.9198	11.9198	11.9198	11.9198	11.9198	11.9198	11.9198	11.9198	11.9198	11.9198	11.9198	11.9198	11.9198	11.9198	11.9198	11.9198	11.9198	11.9198	11.9198	11.9198	11.9198
	1	106	9.5076	9.5076	9.5076	9.5076	9.5076	9.5076	9.5076	9.5076	9.5076	9.5076	9.5076	9.5076	9.5076	9.5076	9.5076	9.5076	9.5076	9.5076	9.5076	9.5076	9.5076
	1	107	44.4646	44.4646	44.4646	44.4646	44.4646	44.4646	44.4646	44.4646	44.4646	44.4646	44.4646	44.4646	44.4646	44.4646	44.4646	44.4646	44.4646	44.4646	44.4646	44.4646	44.4646
	1	107	45.7285	45.7285	45.7285	45.7285	45.7285	45.7285	45.7285	45.7285	45.7285	45.7285	45.7285	45.7285	45.7285	45.7285	45.7285	45.7285	45.7285	45.7285	45.7285	45.7285	45.7285
	1	108	14.673	14.673	14.673	14.673	14.673	14.673	14.673	14.673	14.673	14.673	14.673	14.673	14.673	14.673	14.673	14.673	14.673	14.673	14.673	14.673	14.673
	1	120	73.8162	73.8162	73.8162	73.8162	73.8162	73.8162	73.8162	73.8162	73.8162	73.8162	73.8162	73.8162	73.8162	73.8162	73.8162	73.8162	73.8162	73.8162	73.8162	73.8162	73.8162
	1	120	73.9032	73.9032	73.9032	73.9032	73.9032	73.9032	73.9032	73.9032	73.9032	73.9032	73.9032	73.9032	73.9032	73.9032	73.9032	73.9032	73.9032	73.9032	73.9032	73.9032	73.9032
	1	121	62.8801	62.8801	62.8801	62.8801	62.8801	62.8801	62.8801	62.8801	62.8801	62.8801	62.8801	62.8801	62.8801	62.8801	62.8801	62.8801	62.8801	62.8801	62.8801	62.8801	62.8801
	1	121	61.5698	61.5698	61.5698	61.5698	61.5698	61.5698	61.5698	61.5698	61.5698	61.5698	61.5698	61.5698	61.5698	61.5698	61.5698	61.5698	61.5698	61.5698	61.5698	61.5698	61.5698
	1	122	36.7558	36.7558	36.7558	36.7558	36.7558	36.7558	36.7558	36.7558	36.7558	36.7558	36.7558	36.7558	36.7558	36.7558	36.7558	36.7558	36.7558	36.7558	36.7558	36.7558	36.7558
	1	122	37.0188	37.0188	37.0188	37.0188	37.0188	37.0188	37.0188	37.0188	37.0188	37.0188	37.0188	37.0188	37.0188	37.0188	37.0188	37.0188	37.0188	37.0188	37.0188	37.0188	37.0188
	1	105	17.6433	17.6433	17.6433	17.6433	17.6433	17.6433	17.6433	17.6433	17.6433	17.6433	17.6433	17.6433	17.6433	17.6433	17.6433	17.6433	17.6433	17.6433	17.6433	17.6433	17.6433
	1	105	16.8466	16.8466	16.8466	16.8466	16.8466	16.8466	16.8466	16.8466	16.8466	16.8466	16.8466	16.8466	16.8466	16.8466	16.8466	16.8466	16.8466	16.8466	16.8466	16.8466	16.8466
	1	111	31.2395	31.2395	31.2395	31.2395	31.2395	31.2395	31.2395	31.2395	31.2395	31.2395	31.2395	31.2395	31.2395	31.2395	31.2395	31.2395	31.2395	31.2395	31.2395	31.2395	31.2395
	1	111	35.1849	35.1849	35.1849	35.1849	35.1849	35.1849	35.1849	35.1849	35.1849	35.1849	35.1849	35.1849	35.1849	35.1849	35.1849	35.1849	35.1849	35.1849	35.1849	35.1849	35.1849
	1	112	27.037	27.037	27.037	27.037	27.037	27.037	27.037	27.037	27.037	27.037	27.037	27.037	27.037	27.037	27.037	27.037	27.037	27.037	27.037	27.037	27.037
	1	112	27.8552	27.8552	27.8552	27.8552	27.8552	27.8552	27.8552	27.8552	27.8552	27.8552	27.8552	27.8552	27.8552	27.8552	27.8552	27.8552	27.8552	27.8552	27.8552	27.8552	27.8552
	1	113	59.4791	59.4791	59.4791	59.4791	59.4791	59.4791	59.4791	59.4791	59.4791	59.4791	59.4791	59.4791	59.4791	59.4791	59.4791	59.4791	59.4791	59.4791	59.4791	59.4791	59.4791
	1	113	60.7888	60.7888	60.7888	60.7888	60.7888	60.7888	60.7888	60.7888	60.7888	60.7888	60.7888	60.7888	60.7888	60.7888	60.7888	60.7888	60.7888	60.7888	60.7888	60.7888	60.7888
	1	114	27.4585	27.4585	27.4585	27.4585	27.4585	27.4585	27.4585	27.4585	27.4585	27.4585	27.4585	27.4585	27.4585	27.4585	27.4585	27.4585	27.4585	27.4585	27.4585	27.4585	27.4585
	1	114	29.1209	29.1209	29.1209	29.1209	29.1209	29.1209	29.1209	29.1209	29.1209	29.1209	29.1209	29.1209	29.1209	29.1209	29.1209	29.1209	29.1209	29.1209	29.1209	29.1209	29.1209
	1	116	24.9874	24.9874	24.9874	24.9874	24.9874	24.9874	24.9874	24.9874	24.9874	24.9874	24.9874	24.9874	24.9874	24.9874	24.9874	24.9874	24.9874	24.9874	24.9874	24.9874	24.9874
	1	116	26.6848	26.6848	26.6848	26.6848	26.6848	26.6848	26.6848	26.6848	26.6848	26.6848	26.6848	26.6848	26.6848	26.6848	26.6848	26.6848	26.6848	26.6848	26.6848	26.6848	26.6848
	1	115	13.6562	13.6562	13.6562	13.6562	13.6562	13.6562	13.6562	13.6562	13.6562	13.6562	13.6562	13.6562	13.6562	13.6562	13.6562	13.6562	13.6562	13.6562	13.6562	13.6562	13.6562
	1	115	13.1074	13.1074	13.1074	13.1074	13.1074	13.1074	13.1074	13.1074	13.1074	13.1074	13.1074	13.1074	13.1074	13.1074	13.1074	13.1074	13.1074	13.1074	13.1074	13.1074	13.1074
	1	125	11.6986	11.6986	11.6986	11.6986	11.6986	11.6986	11.6986	11.6986	11.6986	11.6986	11.6986	11.6986	11.6986	11.6986	11.6986	11.6986	11.6986	11.6986	11.6986	11.6986	11.6986
	1	125	11.1527	11.1527	11.1527	11.1527	11.1527	11.1527	11.1527	11.1527	11.1527	11.1527	11.1527	11.1527	11.1527	11.1527	11.1527	11.1527	11.1527	11.1527	11.1527	11.1527	11.1527
	2	WT Ubp6 -1	64.3518	64.3518	64.3518	64.3518	64.3518	64.3518	64.3518	64.3518	64.3518	64.3518	64.3518	64.3518	64.3518	64.3518	64.3518	64.3518	64.3518	64.3518	64.3518	64.3518	64.3518
	2	WT Ubp6 -1	66.3046	66.3046	66.3046	66.3046	66.3046	66.3046	66.3046	66.3046	66.3046	66.3046	66.3046	66.3046	66.3046	66.3046	66.3046	66.3046	66.3046	66.3046	66.3046	66.3046	66.3046
	2	WT Ubp6 -3	58.618	58.618	58.618	58.618	58.618	58.618	58.618	58.618	58.618	58.618	58.618	58.618	58.618	58.618	58.618	58.618	58.618	58.618	58.618	58.618	58.618
	2	WT Ubp6 -3	61.3436	61.3436	61.3436	61.3436	61.3436	61.3436	61.3436	61.3436	61.3436	61.3436	61.3436	61.3436	61.3436	61.3436	61.3436	61.3436	61.3436	61.3436	61.3436	61.3436	61.3436
	2	WT Ubp6 -5	59.8126	59.8126	59.8126	59.8126	59.8126	59.8126	59.8126	59.8126	59.8126	59.8126	59.8126	59.8126	59.8126	59.8126	59.8126	59.8126	59.8126	59.8126	59.8126	59.8126	59.8126
	2	WT Ubp6 -5	57.8355	57.8355	57.8355	57.8355	57.8355	57.8355	57.8355	57.8355	57.8355	57.8355	57.8355	57.8355	57.8355	57.8355	57.8355	57.8355	57.8355	57.8355	57.8355	57.8355	57.8355
	2	123	15.9085	15.9085	15.9085	15.9085	15.9085	15.9085	15.9085	15.9085	15.9085	15.9085	15.9085	15.9085	15.9085	15.9085	15.9085	15.9085	15.9085	15.9085	15.9085	15.9085	15.9085
	2	123	16.1654	16.1654	16.1654	16.1654	16.1654	16.1654	16.1654	16.1654	16.1654	16.1654	16.1654	16.1654	16.1654	16.1654	16.1654	16.1654	16.1654	16.1654	16.1654	16.1654	16.1654
	2	124	22.1863	22.1863	22.1863	22.1863	22.1863	22.1863	22.1863	22.1863	22.1863	22.1863	22.1863	22.1863	22.1863	22.1863	22.1863	22.1863	22.1863	22.1863	22.1863	22.1863	22.1863
	2	124	22.4517	22.4517	22.4517	22.4517	22.4517	22.4517	22.4517	22.4517	22.4517	22.4517	22.4517	22.4517	22.4517	22.4517	22.4517	22.4517	22.4517	22.4517	22.4517	22.4517	22.4517
	2	129	13.4949	13.4949	13.4949	13.4949	13.4949	13.4949	13.4949	13.4949	13.4949	13.4949	13.4949	13.4949	13.4949	13.4949	13.4949	13.4949	13.4949	13.4949	13.4949	13.4949	13.4949
	2	129	13.6141	13.6141	13.6141	13.6141	13.6141	13.6141	13.6141	13.6141	13.6141	13.6141	13.6141	13.6141	13.6141	13.6141	13.6141	13.6141	13.6141	13.6141	13.6141	13.6141	13.6141
	2	130	13.4081	13.4081	13.4081	13.4081	13.4081	13.4081	13.4081	13.4081	13.4081	13.4081	13.4081	13.4081	13.4081	13.4081	13.4081	13.4081	13.4081	13.4081	13.4081	13.4081	13.4081
	2	130	13.2165	13.2165	13.2165	13.2165	13.2165	13.2165	13.2165	13.2165	13.2165	13.2165	13.2165	13.2165	13.2165	13.2165	13.2165	13.2165	13.2165	13.2165	13.2165	13.2165	13.2165
	2	109	14.0063	14.0063	14.0063	14.0063	14.0063	14.0063	14.0063	14.0063	14.0063	14.0063	14.0063	14.0063	14.0063	14.0063	14.0063	14.0063	14.0063	14.0063	14.0063	14.0063	14.0063
	2	109	14.3376	14.3376	14.3376	14.3376	14.3376	14.3376	14.3376	14.3376	14.3376	14.3376	14.3376	14.3376	14.3376	14.3376	14.3376	14.3376	14.3376	14.3376	14.3376	14.3376	14.3376
	2	131	13.4521	13.4521	13.4521	13.4521	13.4521	13.4521	13.4521	13.4521	13.4521	13.4521	13.4521	13.4521	13.4521	13.4521	13.4521	13.4521	13.4521	13.4521	13.4521	13.4521	13.4521
	2	131	13.7273	13.7273	13.7273	13.7273	13.7273	13.7273	13.7273	13.7273	13.7273	13.7273	13.7273	13.7273	13.7273	13.7273	13.7273	13.7273	13.7273	13.7273	13.7273	13.7273	13.7273
	2	133	15.4075	15.4075	15.4075	15.4075	15.4075	15.4075	15.4075	15.4075	15.4075	15.4075	15.4075	15.4075	15.4075	15.4075	15.4075	15.4075	15.4075	15.4075	15.4075	15.4075	15.4075
	2	133	14.6914	14.6914	14.6914	14.6914	14.6914	14.6914	14.6914	14.6914	14.6914	14.6914	14.6914	14.6914	14.6914	14.6914	14.6914	14.6914	14.6914	14.6914	14.6914	14.6914	14.6914
			0	1	2	3	4	5	6	7	8	9	10	11	12	13	14	15	16	17	18	19	20
norm	1	Ptsm alone	0	0.6912	0.4386	0.9028	1.2883	1.5508	2.0005	2.0248	1.6318	1.888	2.1184	2.0618	2.4271	2.41	2.7171	2.7738	2.7667	3.5016	4.1085	3.9889	3.789
	1	WT (1)	0	7.6684	14.6237	20.8621	29.2838	34.2107	39.8165	44.8307	51.4321	56.5125	61.2645	66.0265	70.163	74.1071	77.9686	83.3628	87.5162	91.5086	93.7544	99.8632	104.234
	1	WT (1)	0	8.5209	16.3565	22.1513	29.0174	34.4342	41.5031	45.7715	52.5092	57.1906	62.145	67.0214	70.7002	76.9044	80.8714	85.8128	89.1497	95.5739	96.9174	100.539	106.628
	1	WT (2)	0	4.208	8.4563	14.2333	20.0298	24.0666	28.7902	33.85	37.2675	41.6898	45.1604	48.9376	54.7311	56.8733	61.3977	64.282	69.7921	72.8326	76.9374	78.0226	83.6799
	1	WT (2)	0	3.3821	9.6014	14.3834	20.1133	22.9052	28.2102	32.5109	35.3224	39.4289	43.4571	47.7666	49.8289	55.0866	58.4351	61.4229	66.8426	68.2037	72.0916	75.4811	80.403
	1	WT (3)	0	6.4312	14.6219	19.9757	27.2017	34.3687	40.7416	47.5304	51.6373	56.5242	61.5313	66.8002	71.1716	76.3546	82.2956	85.4447	91.8489	92.0758	98.2113	100.915	105.246
	1	WT (3)	0	6.3454	13.6112	20.5113	26.1369	34.6408	40.4093	46.3191	52.4139	56.431	61.8905	66.2046	70.1413	74.488	80.3827	84.8742	88.8665	93.5295	97.023	100.083	105.545
	1	WT (4)	0	5.9054	11.7618	16.2915	21.443	29.1324	33.7334	37.883	43.4664	47.1417	52.739	56.2772	59.5429	64.4416	68.1008	72.8969	75.8236	79.3242	82.5992	86.5236	89.3707
	1	WT (4)	0	6.548	11.1735	17.3428	22.6289	28.603	33.5021	38.3166	42.3353	47.2571	51.4042	56.493	60.5666	64.0228	69.8719	73.3503	77.0059	80.8812	83.7396	88.592	92.5186
	1	128	0	3.1076	5.2618	9.4891	12.9704	15.8177	19.374	20.5446	24.5795	27.7594	29.9343	31.7808	34.9875	37.3044	39.4799	43.3964	44.8708	47.2573	50.4642	52.013	53.872
	1	128	0	3.3404	6.5681	9.4096	12.7789	17.4649	20.4969	23.3344	25.9607	28.3829	30.8905	32.5127	37.4738	39.9411	41.9254	44.6497	46.7415	47.9141	52.2317	54.1906	57.5585
	1	123	0	0.7539	1.5112	2.2499	2.7795	3.3366	4.2076	4.7388	4.4098	5.1547	6.0498	6.9248	6.8376	7.0684	7.1214	7.9053	8.5619	8.6641	9.1352	10.2832	10.3579
	1	123	0	0.5146	1.1994	2.4336	3.1002	3.6371	4.1299	4.4421	4.8885	4.9448	5.3103	6.0552	6.3892	7.4457	7.2783	7.5065	7.7234	8.9005	9.392	10.4418	10.1436
	1	124	0	1.948	3.0523	5.0795	7.9241	9.0539	10.6562	12.3013	12.7731	13.6998	15.8267	16.7078	18.0655	19.394	20.6967	21.7235	23.7829	24.5023	24.8918	27.6264	28.266
	1	124	0	1.4071	3.0533	5.5078	7.5289	8.5378	10.0018	10.7994	12.2056	13.6321	15.3919	15.7183	17.4178	19.6941	19.9507	21.6758	23.7373	24.2381	25.7707	27.5315	27.6043
	1	109	0	0.669	1.0601	1.6728	1.8263	2.3197	2.1526	2.3254	2.9338	2.9485	3.491	3.9992	4.299	4.3229	4.6121	4.5633	5.5103	5.3276	5.112	6.5271	6.4549
	1	109	0	0.2547	1.1506	0.9632	1.7604	2.4638	2.5905	2.6731	3.205	3.2204	3.3881	3.8261	4.0927	4.9788	5.1465	4.8005	5.1284	5.8368	5.9431	6.0131	6.5379
	1	110	0	0.416	0.8489	1.2932	1.5135	1.4652	2.5424	2.0221	2.6666	2.9571	2.7353	3.1364	3.3615	3.4471	3.4444	3.7113	4.082	4.2561	4.6971	4.7606	4.5185
	1	110	0	0.2077	0.835	0.9247	0.9903	0.5568	1.6493	1.3892	1.7914	1.8973	2.6224	2.5484	2.7967	2.8725	3.0695	3.2747	3.777	3.4158	3.6227	3.7151	3.946
	1	126	0	0.059	0.4163	0.9308	1.2215	1.4347	1.4939	2.7409	2.7933	3.0802	3.5565	3.559	3.9066	3.5337	4.3686	4.0594	4.5872	5.0787	5.3074	5.4568	5.4461
	1	126	0	0.3384	1.1627	1.3828	2.3795	1.7088	2.6338	3.1582	3.4543	3.3856	3.7988	3.6643	4.2353	4.6157	4.6835	5.1133	5.6694	5.813	5.7443	6.3752	6.7206
	1	101	0	1.1547	1.7224	3.5054	4.3809	5.4647	6.6595	6.6282	7.5067	8.5219	9.9258	10.4231	11.2984	12.0627	12.3023	13.4904	13.9833	14.8312	17.1779	16.9924	18.3543
	1	101	0	1.2959	1.6193	3.2892	4.9031	5.5616	6.6208	6.8259	8.0445	8.2051	9.2917	10.5199	11.2606	12.3038	13.1805	13.3996	14.2061	15.1923	16.2421	17.0193	18.4511
	1	117	0	1.1964	1.8774	3.8286	4.3245	5.4538	6.4489	6.9213	8.168	9.6045	10.4465	11.3296	12.2549	13.1338	14.4819	15.5239	15.9061	16.5851	18.2442	19.8517	20.835
	1	117	0	1.3974	2.059	4.1616	5.2457	6.999	7.5624	7.8057	10.2598	10.3504	11.395	12.1984	12.411	14.6864	15.9864	16.2126	16.5731	17.8204	19.3332	20.8628	21.3255
	1	102	0	5.4288	12.7685	19.4679	25.142	31.6898	36.3177	40.4795	44.6866	50.5689	54.9327	61.9151	65.5681	70.2639	74.8109	77.4227	82.2435	88.849	89.9858	93.7191	98.3455
	1	102	0	5.9627	13.1535	19.7124	26.822	33.4346	40.6388	45.0553	50.0181	55.5035	60.8414	65.2231	70.7003	75.0365	78.8317	83.3243	88.1071	90.5718	97.7027	100.697	103.533
	1	118	0	2.9596	5.8099	7.6272	10.3737	13.7086	16.2442	18.3797	20.1198	22.2694	24.0123	26.6045	28.4538	30.4769	33.2335	35.3142	36.9236	38.7539	41.421	42.9585	45.0957
	1	118	0	2.4499	5.567	8.161	10.5209	12.7668	14.3004	17.5387	19.007	20.6708	23.4708	25.892	27.1114	28.9808	31.9863	34.035	35.8101	36.8694	39.0055	41.1669	43.185
	1	119	0	6.2107	11.199	17.4365	24.6716	30.1342	35.696	42.7352	47.1867	53.3739	57.4547	62.1861	67.5742	71.541	77.161	81.1422	86.0169	89.7931	93.8185	98.8317	103.488
	1	119	0	5.043	12.6438	18.8479	25.7878	31.5806	38.2186	43.8446	51.1014	56.1899	60.6843	65.9332	70.0661	75.9772	81.2733	85.5758	90.8789	94.2834	100.614	102.856	108.356
	1	127	0	6.7185	12.8344	19.6435	25.6779	32.3946	38.992	43.6545	50.3903	54.4169	60.077	65.9192	71.6013	75.469	81.8916	85.2962	91.4586	94.355	99.0345	104.068	107.646
	1	127	0	6.38	13.6987	21.1013	27.6422	34.6825	41.3615	46.6416	52.3907	57.2098	62.782	69.006	73.4725	79.5861	84.5291	89.589	94.1526	99.9876	104.403	108.803	112.63
	1	103	0	10.5902	18.6744	28.5351	37.5222	44.548	53.1195	59.316	66.1161	74.3483	76.8379	84.6104	90.5759	96.3231	101.2	106.375	109.727	116.327	120.902	126.356	129.506
	1	103	0	9.8043	20.0074	28.9713	38.2515	48.3155	56.3899	62.1508	69.409	75.828	81.6215	87.137	93.1343	101.101	106.369	111.881	114.987	121.142	123.723	130.172	133.458
	1	104	0	7.6373	14.3138	22.8098	28.5769	35.5566	39.7038	45.308	51.8543	55.9308	61.5389	66.0098	71.8342	76.7119	81.401	84.9381	88.2813	92.6861	97.4131	101.703	103.755
	1	104	0	8.0392	15.0385	22.032	28.4712	34.1634	39.8149	45.9906	50.8116	56.1106	62.534	66.3037	71.481	76.2256	80.1935	84.8663	90.8409	93.3241	98.5214	101.004	106.714
	1	106	0	0.3893	1.8431	2.8989	3.5938	4.6188	4.8683	5.6187	6.3031	6.6541	7.5164	7.9876	9.0698	9.2696	9.9364	10.3593	11.8939	12.0238	12.4586	13.2117	13.4886
	1	106	0	0.9391	1.1974	2.3468	3.2489	4.5866	5.2816	5.6578	6.7577	7.3083	7.4294	8.7827	9.6578	9.5491	11.0885	11.39	11.7403	11.859	13.3341	13.8672	14.2306
	1	107	0	7.1412	13.6617	23.7708	30.1427	36.94	43.8382	49.9755	56.8607	60.9251	66.5611	72.5303	76.2874	82.4391	87.155	93.1847	96.6124	102.222	105.131	108.139	113.427
	1	107	0	7.1383	15.8138	23.2411	30.8793	38.7788	44.4397	50.7818	56.7561	61.2921	66.5253	72.9065	78.8995	82.5702	88.9909	92.2971	97.2522	102.883	106.899	111.725	117.453
	1	108	0	2.1324	4.2684	5.5202	7.8025	9.5957	10.6736	12.761	14.4342	14.6962	17.6315	18.5309	20.6076	22.3219	24.1118	25.1782	26.1983	28.4378	30.3495	31.4566	32.5773
	1	120	0	12.5196	25.538	37.2889	48.849	57.6759	67.0656	75.3478	83.4785	90.1943	97.1983	105.903	108.542	117.592	124.657	127.453	135.924	138.429	143.524	148.914	152.857
	1	120	0	12.4623	24.9863	38.6094	49.0044	59.7114	70.0544	77.4289	86.3992	93.7684	100.746	105.812	114.974	118.627	126.486	130.099	137.641	140.291	145.736	149.017	155.467
	1	121	0	10.011	21.2044	30.2951	41.8677	53.6252	62.9428	71.8963	79.4901	87.6445	95.3175	100.335	106.596	111.268	118.148	123.096	128.971	132.416	140.138	142.522	146.122
	1	121	0	10.8098	23.8443	34.6434	42.7985	52.924	60.3003	67.5072	78.3104	84.9617	91.0551	97.8919	104.919	110.836	116.405	122.485	127.225	134.111	138.084	143.38	147.366
	1	122	0	6.1057	12.2233	17.4669	22.9588	30.0328	36.4526	41.6828	46.6789	50.1921	55.8837	60.572	65.0077	69.59	73.1562	77.1185	83.9694	86.23	90.7387	94.338	97.3458
	1	122	0	5.27	11.2101	16.9855	23.0372	28.4998	34.5135	38.4115	43.0581	48.5223	52.8305	57.3295	61.4989	65.215	68.7758	73.2258	78.9037	81.4934	85.5745	89.8481	93.046
	1	105	0	1.4506	3.1558	5.2258	6.8214	8.4408	9.9334	11.7457	13.0372	15.161	16.174	17.6846	19.3238	20.8475	21.684	23.0471	24.842	26.0817	27.1688	28.1734	30.8225
	1	105	0	1.9615	3.7947	5.4807	7.3284	9.4434	10.021	11.6476	14.103	15.0177	16.7277	17.777	19.7544	20.6468	22.9259	24.553	25.3968	26.276	28.2338	29.3781	31.2425
	1	111	0	5.1668	10.0176	14.4118	19.1924	24.956	29.8873	34.474	39.6815	44.2555	48.9624	54.1125	57.1797	60.9746	67.0776	70.3307	73.3322	77.6902	81.1954	84.2946	89.6804
	1	111	0	4.5837	10.1495	16.0172	22.0905	26.5189	31.113	36.8264	41.0852	44.6062	48.7247	54.4387	57.1684	62.7079	66.4142	70.6117	73.3382	77.3461	81.7536	84.8799	88.8663
	1	112	0	4.3647	8.3664	12.0913	15.9653	19.4319	23.2065	26.0825	30.1263	33.3468	36.3193	38.9517	43.4893	45.7609	49.0297	52.5198	55.4229	57.8108	60.1166	63.5341	66.9078
	1	112	0	4.0941	7.6964	12.2064	16.4163	19.7994	23.3575	27.3	30.6298	33.4944	36.5972	40.1973	43.9141	46.5771	49.6175	52.9743	55.8098	57.8805	61.4134	64.7326	67.331
	1	113	0	10.3733	21.2213	31.7779	42.2915	51.7284	58.6944	68.0815	76.7041	82.6728	90.3939	96.9132	103.398	111.029	117.404	123.827	128.179	134.418	139.382	144.374	151.254
	1	113	0	10.9001	22.1264	32.3392	42.175	52.3523	60.0641	67.8778	75.417	83.5779	91.7143	97.7021	104.66	112.575	117.549	122.901	127.409	135.317	138.562	145.188	151.09
	1	114	0	4.0283	7.6202	12.1276	16.606	19.1985	24.5897	28.2457	30.4543	34.4614	38.8182	42.6466	46.5216	50.0493	52.8907	55.955	59.8221	63.3437	66.1029	68.3053	73.8542
	1	114	0	4.7113	8.4876	14.1556	17.9367	22.732	26.6765	29.4193	33.5908	37.0688	42.038	44.1503	48.8175	51.7726	55.699	58.732	62.6128	64.7069	68.9512	72.7531	76.9364
	1	116	0	3.6291	6.8561	10.2105	13.3606	17.8202	20.0842	22.5351	26.2998	28.6404	31.4667	35.3143	38.0201	40.7198	44.7368	46.5557	49.7239	51.8543	54.7934	58.078	61.3629
	1	116	0	1.9337	5.723	9.8926	14.3339	16.9662	19.9751	23.952	26.4459	29.1265	32.4763	35.0433	38.1727	40.9205	44.7353	47.1796	50.7312	52.2178	55.2125	57.6994	61.3104
	1	115	0	0.6316	1.5059	2.4531	2.6499	3.5122	4.2175	4.6519	4.7899	5.6603	6.2556	6.278	7.0965	7.3028	7.9592	8.3707	8.9367	9.4214	9.6536	9.8757	10.9839
	1	115	0	0.7457	1.541	2.2582	2.9583	3.3615	4.2447	4.5327	5.502	5.692	6.1102	5.9766	7.1128	7.6041	7.979	8.5237	9.2808	9.3533	10.2103	10.2304	10.6644
	1	125	0	0.3835	0.8071	1.3834	2.6259	2.5769	2.6396	2.191	3.3945	3.2942	3.8753	4.3577	4.6166	4.7732	4.6683	5.2894	5.285	5.8438	5.8168	6.0258	7.0699
	1	125	0	0.0831	0.9903	1.8368	2.4611	2.2221	2.5287	2.9869	2.8754	3.1385	3.9441	3.5929	4.0865	4.8079	5.1766	5.4796	5.1564	5.8788	5.2169	6.0305	6.1962
	2	WT Ubp6 -1	0	3.6426	9.3347	14.7338	19.18	22.4094	27.1289	30.6981	34.4548	40.0437	42.2965	46.0738	49.2228	54.0121	57.4273	61.102	65.7053	69.0134	72.513	75.3715	78.7349
	2	WT Ubp6 -1	0	4.8092	10.1281	16.4018	20.1649	25.0343	29.9242	33.9253	38.1516	42.7805	46.1248	50.0622	53.4332	58.6244	60.5894	65.2688	67.8793	71.6131	75.3084	80.362	83.4759
	2	WT Ubp6 -3	0	5.9457	9.9963	15.1919	19.7016	24.346	27.6543	32.3156	35.6452	41.0234	44.207	48.1563	51.4505	55.8312	59.2005	62.4817	66.5188	69.0026	75.0005	77.4453	81.75
	2	WT Ubp6 -3	0	6.3002	9.7754	14.0502	18.2615	23.7882	28.9358	32.1066	35.9812	40.6487	43.8764	48.606	52.5395	56.1344	61.2676	62.9385	67.3881	69.3567	75.2009	77.3504	81.9509
	2	WT Ubp6 -5	0	4.0137	9.9861	13.6383	18.8301	23.4616	28.1572	33.22	36.8856	41.0417	44.9838	48.0381	51.6515	54.2051	58.8103	62.0717	66.791	71.5433	75.4063	79.0591	81.9214
	2	WT Ubp6 -5	0	5.9602	10.9787	15.7915	19.8158	26.1609	30.2021	35.0752	40.2653	44.7936	48.3177	51.8772	56.3651	58.0849	63.1472	66.0962	69.3444	72.9403	77.3829	79.8089	82.5362
	2	123	0	0.6691	1.0575	1.3632	1.4454	2.2279	2.0873	2.9509	3.1293	3.7229	3.9767	4.576	4.4618	4.8744	5.9034	6.179	6.9852	7.2463	8.416	8.2275	8.4993
	2	123	0	0.4789	0.7283	1.0498	1.9802	1.5611	2.2068	2.537	3.1221	3.5217	3.9714	4.8043	5.3429	5.2966	5.8609	6.1241	6.7843	6.6084	7.3495	7.8921	7.6966
	2	124	0	0.9156	2.5187	3.2812	4.5122	5.8231	6.3267	7.3945	8.9328	10.7764	11.4316	12.9091	13.8	14.4978	16.0952	16.8208	18.1498	19.3602	21.0204	21.5393	22.6027
	2	124	0	1.5148	2.8653	3.9058	4.886	6.0943	7.1863	8.4977	9.2434	10.2745	11.8696	13.2935	13.9837	15.9185	16.4127	17.2719	19.3781	19.8459	21.3746	22.1756	22.9329
	2	129	0	0.5232	-0.0881	0.0997	0.6699	0.9982	1.3382	1.29	1.876	1.7089	1.622	2.2147	2.0809	2.4931	2.8122	2.7261	3.2593	3.3862	3.4477	3.8945	3.475
	2	129	0	0.3933	0.9385	0.7606	0.9372	1.2121	1.1835	2.1607	1.6534	2.3084	2.2607	2.4905	3.3182	2.864	3.426	3.4617	3.6044	3.8163	4.2311	4.4504	4.1591
	2	130	0	0.1568	0.6354	1.2038	1.3279	1.1876	1.5484	1.2752	1.8543	1.7436	1.7052	2.5156	2.6478	2.8772	3.4176	3.6093	3.85	3.6439	3.9904	4.1923	4.0155
	2	130	0	0.5373	0.7579	1.194	1.1651	1.3157	1.491	2.0508	2.0545	2.731	2.8813	2.5711	2.7098	3.5175	3.832	3.5633	3.2076	3.7255	4.2945	4.2423	4.4086
	2	109	0	0.4032	0.1659	0.886	1.2574	1.0273	1.6257	1.9352	1.8354	2.3125	2.3911	2.5797	3.1022	3.5391	3.9188	3.5704	3.7965	4.5249	4.0898	5.2232	5.2981
	2	109	0	-0.173	0.3537	0.8596	1.5438	1.7424	1.5056	1.755	2.2323	2.5639	2.6142	3.0252	3.25	3.2475	3.6985	4.1842	4.2741	4.5363	4.2375	4.6837	4.9915
	2	131	0	-0.0963	0.5808	0.3512	0.8281	0.7777	0.8689	1.0004	1.5733	1.8739	1.7772	2.49	2.2783	2.0917	2.6312	2.7108	2.9501	2.3605	3.1261	2.8772	3.6851
	2	131	0	-0.0579	0.1493	0.3291	0.6788	0.6328	0.965	1.0473	1.1973	1.1035	1.8452	2.1636	1.9599	2.6219	2.089	2.9215	2.6662	2.9741	3.2488	3.021	3.9071
	2	133	0	0.0256	-0.2527	0.7559	1.0094	0.4479	1.0828	1.6936	1.8936	2.1658	2.294	2.6302	3.2783	2.816	4.0396	4.1848	4.7777	4.5108	4.9259	5.3951	5.3111
	2	133	0	0.4902	1.0951	0.9229	1.3574	1.7883	1.6134	2.0931	2.7893	2.9586	3.1727	3.8619	3.6893	4.0749	4.4694	4.5837	5.0134	4.6114	5.5006	5.7213	6.1844

## Sheet: bound-slopes_add name
	SET	SAMPLE	0	1	2	3	4	5	6	7	8	9	10	11	12	13	14	15	16	17	18	19	20	SLOPE 1-5	SLOPE 1-20	Ratio
	2	109	0	0.4032	0.1659	0.886	1.2574	1.0273	1.6257	1.9352	1.8354	2.3125	2.3911	2.5797	3.1022	3.5391	3.9188	3.5704	3.7965	4.5249	4.0898	5.2232	5.2981	0.240549	0.25709	1.06877
	1	110	0	0.2077	0.835	0.9247	0.9903	0.5568	1.6493	1.3892	1.7914	1.8973	2.6224	2.5484	2.7967	2.8725	3.0695	3.2747	3.777	3.4158	3.6227	3.7151	3.946	0.149186	0.199829	1.33946
	2	123	0	0.4789	0.7283	1.0498	1.9802	1.5611	2.2068	2.537	3.1221	3.5217	3.9714	4.8043	5.3429	5.2966	5.8609	6.1241	6.7843	6.6084	7.3495	7.8921	7.6966	0.360883	0.410161	1.13655
	2	123	0	0.6691	1.0575	1.3632	1.4454	2.2279	2.0873	2.9509	3.1293	3.7229	3.9767	4.576	4.4618	4.8744	5.9034	6.179	6.9852	7.2463	8.416	8.2275	8.4993	0.393546	0.429371	1.09103
	2	129	0	0.5232	-0.0881	0.0997	0.6699	0.9982	1.3382	1.29	1.876	1.7089	1.622	2.2147	2.0809	2.4931	2.8122	2.7261	3.2593	3.3862	3.4477	3.8945	3.475	0.16054	0.196078	1.22137
	2	129	0	0.3933	0.9385	0.7606	0.9372	1.2121	1.1835	2.1607	1.6534	2.3084	2.2607	2.4905	3.3182	2.864	3.426	3.4617	3.6044	3.8163	4.2311	4.4504	4.1591	0.214694	0.217764	1.0143
	2	131	0	-0.0579	0.1493	0.3291	0.6788	0.6328	0.965	1.0473	1.1973	1.1035	1.8452	2.1636	1.9599	2.6219	2.089	2.9215	2.6662	2.9741	3.2488	3.021	3.9071	0.158683	0.188656	1.18889
	2	133	0	0.0256	-0.2527	0.7559	1.0094	0.4479	1.0828	1.6936	1.8936	2.1658	2.294	2.6302	3.2783	2.816	4.0396	4.1848	4.7777	4.5108	4.9259	5.3951	5.3111	0.177129	0.297236	1.67808
	2	124	0	0.9156	2.5187	3.2812	4.5122	5.8231	6.3267	7.3945	8.9328	10.7764	11.4316	12.9091	13.8	14.4978	16.0952	16.8208	18.1498	19.3602	21.0204	21.5393	22.6027	1.16194	1.14451	0.985001
	2	124	0	1.5148	2.8653	3.9058	4.886	6.0943	7.1863	8.4977	9.2434	10.2745	11.8696	13.2935	13.9837	15.9185	16.4127	17.2719	19.3781	19.8459	21.3746	22.1756	22.9329	1.1893	1.15512	0.971255
	2	131	0	-0.0963	0.5808	0.3512	0.8281	0.7777	0.8689	1.0004	1.5733	1.8739	1.7772	2.49	2.2783	2.0917	2.6312	2.7108	2.9501	2.3605	3.1261	2.8772	3.6851	0.183774	0.17245	0.938381
	1	114	0	4.0283	7.6202	12.1276	16.606	19.1985	24.5897	28.2457	30.4543	34.4614	38.8182	42.6466	46.5216	50.0493	52.8907	55.955	59.8221	63.3437	66.1029	68.3053	73.8542	3.94951	3.64341	0.922495
	1	117	0	1.1964	1.8774	3.8286	4.3245	5.4538	6.4489	6.9213	8.168	9.6045	10.4465	11.3296	12.2549	13.1338	14.4819	15.5239	15.9061	16.5851	18.2442	19.8517	20.835	1.10299	1.00907	0.914856
	1	111	0	5.1668	10.0176	14.4118	19.1924	24.956	29.8873	34.474	39.6815	44.2555	48.9624	54.1125	57.1797	60.9746	67.0776	70.3307	73.3322	77.6902	81.1954	84.2946	89.6804	4.89289	4.47552	0.9147
	2	133	0	0.4902	1.0951	0.9229	1.3574	1.7883	1.6134	2.0931	2.7893	2.9586	3.1727	3.8619	3.6893	4.0749	4.4694	4.5837	5.0134	4.6114	5.5006	5.7213	6.1844	0.324883	0.293472	0.903315
	1	126	0	0.059	0.4163	0.9308	1.2215	1.4347	1.4939	2.7409	2.7933	3.0802	3.5565	3.559	3.9066	3.5337	4.3686	4.0594	4.5872	5.0787	5.3074	5.4568	5.4461	0.3193	0.28715	0.899311
	2	WT Ubp6 -3	0	6.3002	9.7754	14.0502	18.2615	23.7882	28.9358	32.1066	35.9812	40.6487	43.8764	48.606	52.5395	56.1344	61.2676	62.9385	67.3881	69.3567	75.2009	77.3504	81.9509	4.54571	4.02923	0.886381
	1	105	0	1.4506	3.1558	5.2258	6.8214	8.4408	9.9334	11.7457	13.0372	15.161	16.174	17.6846	19.3238	20.8475	21.684	23.0471	24.842	26.0817	27.1688	28.1734	30.8225	1.72533	1.5031	0.871196
	1	116	0	3.6291	6.8561	10.2105	13.3606	17.8202	20.0842	22.5351	26.2998	28.6404	31.4667	35.3143	38.0201	40.7198	44.7368	46.5557	49.7239	51.8543	54.7934	58.078	61.3629	3.47571	3.01794	0.868293
	2	WT Ubp6 -5	0	4.0137	9.9861	13.6383	18.8301	23.4616	28.1572	33.22	36.8856	41.0417	44.9838	48.0381	51.6515	54.2051	58.8103	62.0717	66.791	71.5433	75.4063	79.0591	81.9214	4.72598	4.06004	0.859089
	1	108	0	2.1324	4.2684	5.5202	7.8025	9.5957	10.6736	12.761	14.4342	14.6962	17.6315	18.5309	20.6076	22.3219	24.1118	25.1782	26.1983	28.4378	30.3495	31.4566	32.5773	1.89259	1.61775	0.854781
	1	116	0	1.9337	5.723	9.8926	14.3339	16.9662	19.9751	23.952	26.4459	29.1265	32.4763	35.0433	38.1727	40.9205	44.7353	47.1796	50.7312	52.2178	55.2125	57.6994	61.3104	3.60575	3.05968	0.848557
	1	112	0	4.3647	8.3664	12.0913	15.9653	19.4319	23.2065	26.0825	30.1263	33.3468	36.3193	38.9517	43.4893	45.7609	49.0297	52.5198	55.4229	57.8108	60.1166	63.5341	66.9078	3.87675	3.28894	0.848376
	1	119	0	6.2107	11.199	17.4365	24.6716	30.1342	35.696	42.7352	47.1867	53.3739	57.4547	62.1861	67.5742	71.541	77.161	81.1422	86.0169	89.7931	93.8185	98.8317	103.488	6.06546	5.14402	0.848084
	1	128	0	3.1076	5.2618	9.4891	12.9704	15.8177	19.374	20.5446	24.5795	27.7594	29.9343	31.7808	34.9875	37.3044	39.4799	43.3964	44.8708	47.2573	50.4642	52.013	53.872	3.22583	2.7139	0.841301
	1	WT (2)	0	4.208	8.4563	14.2333	20.0298	24.0666	28.7902	33.85	37.2675	41.6898	45.1604	48.9376	54.7311	56.8733	61.3977	64.282	69.7921	72.8326	76.9374	78.0226	83.6799	4.9593	4.15649	0.838121
	1	119	0	5.043	12.6438	18.8479	25.7878	31.5806	38.2186	43.8446	51.1014	56.1899	60.6843	65.9332	70.0661	75.9772	81.2733	85.5758	90.8789	94.2834	100.614	102.856	108.356	6.4669	5.41883	0.837933
	1	118	0	2.9596	5.8099	7.6272	10.3737	13.7086	16.2442	18.3797	20.1198	22.2694	24.0123	26.6045	28.4538	30.4769	33.2335	35.3142	36.9236	38.7539	41.421	42.9585	45.0957	2.64579	2.21598	0.837549
	2	WT Ubp6 -1	0	3.6426	9.3347	14.7338	19.18	22.4094	27.1289	30.6981	34.4548	40.0437	42.2965	46.0738	49.2228	54.0121	57.4273	61.102	65.7053	69.0134	72.513	75.3715	78.7349	4.68738	3.91897	0.836069
	1	127	0	6.7185	12.8344	19.6435	25.6779	32.3946	38.992	43.6545	50.3903	54.4169	60.077	65.9192	71.6013	75.469	81.8916	85.2962	91.4586	94.355	99.0345	104.068	107.646	6.44744	5.38357	0.834993
	1	128	0	3.3404	6.5681	9.4096	12.7789	17.4649	20.4969	23.3344	25.9607	28.3829	30.8905	32.5127	37.4738	39.9411	41.9254	44.6497	46.7415	47.9141	52.2317	54.1906	57.5585	3.38519	2.81879	0.832683
	1	112	0	4.0941	7.6964	12.2064	16.4163	19.7994	23.3575	27.3	30.6298	33.4944	36.5972	40.1973	43.9141	46.5771	49.6175	52.9743	55.8098	57.8805	61.4134	64.7326	67.331	4.01353	3.33362	0.830596
	1	122	0	6.1057	12.2233	17.4669	22.9588	30.0328	36.4526	41.6828	46.6789	50.1921	55.8837	60.572	65.0077	69.59	73.1562	77.1185	83.9694	86.23	90.7387	94.338	97.3458	5.88477	4.87802	0.828924
	2	WT Ubp6 -3	0	5.9457	9.9963	15.1919	19.7016	24.346	27.6543	32.3156	35.6452	41.0234	44.207	48.1563	51.4505	55.8312	59.2005	62.4817	66.5188	69.0026	75.0005	77.4453	81.75	4.80552	3.98021	0.828257
	2	130	0	0.5373	0.7579	1.194	1.1651	1.3157	1.491	2.0508	2.0545	2.731	2.8813	2.5711	2.7098	3.5175	3.832	3.5633	3.2076	3.7255	4.2945	4.2423	4.4086	0.254229	0.210198	0.826805
	1	114	0	4.7113	8.4876	14.1556	17.9367	22.732	26.6765	29.4193	33.5908	37.0688	42.038	44.1503	48.8175	51.7726	55.699	58.732	62.6128	64.7069	68.9512	72.7531	76.9364	4.54298	3.75071	0.825607
	1	105	0	1.9615	3.7947	5.4807	7.3284	9.4434	10.021	11.6476	14.103	15.0177	16.7277	17.777	19.7544	20.6468	22.9259	24.553	25.3968	26.276	28.2338	29.3781	31.2425	1.85725	1.52843	0.822955
	1	118	0	2.4499	5.567	8.161	10.5209	12.7668	14.3004	17.5387	19.007	20.6708	23.4708	25.892	27.1114	28.9808	31.9863	34.035	35.8101	36.8694	39.0055	41.1669	43.185	2.58974	2.12123	0.819088
	1	WT (2)	0	3.3821	9.6014	14.3834	20.1133	22.9052	28.2102	32.5109	35.3224	39.4289	43.4571	47.7666	49.8289	55.0866	58.4351	61.4229	66.8426	68.2037	72.0916	75.4811	80.403	4.8429	3.93315	0.812147
	2	WT Ubp6 -5	0	5.9602	10.9787	15.7915	19.8158	26.1609	30.2021	35.0752	40.2653	44.7936	48.3177	51.8772	56.3651	58.0849	63.1472	66.0962	69.3444	72.9403	77.3829	79.8089	82.5362	5.0624	4.10158	0.810204
	1	111	0	4.5837	10.1495	16.0172	22.0905	26.5189	31.113	36.8264	41.0852	44.6062	48.7247	54.4387	57.1684	62.7079	66.4142	70.6117	73.3382	77.3461	81.7536	84.8799	88.8663	5.45665	4.41852	0.809751
	1	WT (4)	0	6.548	11.1735	17.3428	22.6289	28.603	33.5021	38.3166	42.3353	47.2571	51.4042	56.493	60.5666	64.0228	69.8719	73.3503	77.0059	80.8812	83.7396	88.592	92.5186	5.64077	4.55477	0.807473
	1	106	0	0.9391	1.1974	2.3468	3.2489	4.5866	5.2816	5.6578	6.7577	7.3083	7.4294	8.7827	9.6578	9.5491	11.0885	11.39	11.7403	11.859	13.3341	13.8672	14.2306	0.886051	0.71361	0.805382
	2	WT Ubp6 -1	0	4.8092	10.1281	16.4018	20.1649	25.0343	29.9242	33.9253	38.1516	42.7805	46.1248	50.0622	53.4332	58.6244	60.5894	65.2688	67.8793	71.6131	75.3084	80.362	83.4759	5.07178	4.08405	0.80525
	1	127	0	6.38	13.6987	21.1013	27.6422	34.6825	41.3615	46.6416	52.3907	57.2098	62.782	69.006	73.4725	79.5861	84.5291	89.589	94.1526	99.9876	104.403	108.803	112.63	6.98862	5.61688	0.803718
	1	122	0	5.27	11.2101	16.9855	23.0372	28.4998	34.5135	38.4115	43.0581	48.5223	52.8305	57.3295	61.4989	65.215	68.7758	73.2258	78.9037	81.4934	85.5745	89.8481	93.046	5.75931	4.62352	0.80279
	1	WT (4)	0	5.9054	11.7618	16.2915	21.443	29.1324	33.7334	37.883	43.4664	47.1417	52.739	56.2772	59.5429	64.4416	68.1008	72.8969	75.8236	79.3242	82.5992	86.5236	89.3707	5.62299	4.45551	0.792374
	1	101	0	1.1547	1.7224	3.5054	4.3809	5.4647	6.6595	6.6282	7.5067	8.5219	9.9258	10.4231	11.2984	12.0627	12.3023	13.4904	13.9833	14.8312	17.1779	16.9924	18.3543	1.10815	0.876765	0.7912
	1	102	0	5.9627	13.1535	19.7124	26.822	33.4346	40.6388	45.0553	50.0181	55.5035	60.8414	65.2231	70.7003	75.0365	78.8317	83.3243	88.1071	90.5718	97.7027	100.697	103.533	6.75171	5.15754	0.763887
	1	WT (3)	0	6.4312	14.6219	19.9757	27.2017	34.3687	40.7416	47.5304	51.6373	56.5242	61.5313	66.8002	71.1716	76.3546	82.2956	85.4447	91.8489	92.0758	98.2113	100.915	105.246	6.84311	5.22276	0.763214
	1	124	0	1.4071	3.0533	5.5078	7.5289	8.5378	10.0018	10.7994	12.2056	13.6321	15.3919	15.7183	17.4178	19.6941	19.9507	21.6758	23.7373	24.2381	25.7707	27.5315	27.6043	1.81454	1.38434	0.762917
	1	104	0	8.0392	15.0385	22.032	28.4712	34.1634	39.8149	45.9906	50.8116	56.1106	62.534	66.3037	71.481	76.2256	80.1935	84.8663	90.8409	93.3241	98.5214	101.004	106.714	6.83161	5.19768	0.760828
	1	102	0	5.4288	12.7685	19.4679	25.142	31.6898	36.3177	40.4795	44.6866	50.5689	54.9327	61.9151	65.5681	70.2639	74.8109	77.4227	82.2435	88.849	89.9858	93.7191	98.3455	6.40823	4.86907	0.759815
	1	101	0	1.2959	1.6193	3.2892	4.9031	5.5616	6.6208	6.8259	8.0445	8.2051	9.2917	10.5199	11.2606	12.3038	13.1805	13.3996	14.2061	15.1923	16.2421	17.0193	18.4511	1.15141	0.873705	0.758811
	1	WT (3)	0	6.3454	13.6112	20.5113	26.1369	34.6408	40.4093	46.3191	52.4139	56.431	61.8905	66.2046	70.1413	74.488	80.3827	84.8742	88.8665	93.5295	97.023	100.083	105.545	6.84225	5.18789	0.758215
	1	115	0	0.7457	1.541	2.2582	2.9583	3.3615	4.2447	4.5327	5.502	5.692	6.1102	5.9766	7.1128	7.6041	7.979	8.5237	9.2808	9.3533	10.2103	10.2304	10.6644	0.690357	0.522636	0.757052
	1	WT (1)	0	8.5209	16.3565	22.1513	29.0174	34.4342	41.5031	45.7715	52.5092	57.1906	62.145	67.0214	70.7002	76.9044	80.8714	85.8128	89.1497	95.5739	96.9174	100.539	106.628	6.84158	5.15281	0.753161
	1	107	0	7.1412	13.6617	23.7708	30.1427	36.94	43.8382	49.9755	56.8607	60.9251	66.5611	72.5303	76.2874	82.4391	87.155	93.1847	96.6124	102.222	105.131	108.139	113.427	7.53753	5.61729	0.745243
	1	117	0	1.3974	2.059	4.1616	5.2457	6.999	7.5624	7.8057	10.2598	10.3504	11.395	12.1984	12.411	14.6864	15.9864	16.2126	16.5731	17.8204	19.3332	20.8628	21.3255	1.38979	1.03477	0.744551
	1	124	0	1.948	3.0523	5.0795	7.9241	9.0539	10.6562	12.3013	12.7731	13.6998	15.8267	16.7078	18.0655	19.394	20.6967	21.7235	23.7829	24.5023	24.8918	27.6264	28.266	1.86357	1.37399	0.73729
	2	130	0	0.1568	0.6354	1.2038	1.3279	1.1876	1.5484	1.2752	1.8543	1.7436	1.7052	2.5156	2.6478	2.8772	3.4176	3.6093	3.85	3.6439	3.9904	4.1923	4.0155	0.286277	0.210751	0.736177
	1	115	0	0.6316	1.5059	2.4531	2.6499	3.5122	4.2175	4.6519	4.7899	5.6603	6.2556	6.278	7.0965	7.3028	7.9592	8.3707	8.9367	9.4214	9.6536	9.8757	10.9839	0.701803	0.515791	0.734952
	1	126	0	0.3384	1.1627	1.3828	2.3795	1.7088	2.6338	3.1582	3.4543	3.3856	3.7988	3.6643	4.2353	4.6157	4.6835	5.1133	5.6694	5.813	5.7443	6.3752	6.7206	0.425354	0.312176	0.733919
	1	107	0	7.1383	15.8138	23.2411	30.8793	38.7788	44.4397	50.7818	56.7561	61.2921	66.5253	72.9065	78.8995	82.5702	88.9909	92.2971	97.2522	102.883	106.899	111.725	117.453	7.78698	5.71077	0.733374
	1	123	0	0.7539	1.5112	2.2499	2.7795	3.3366	4.2076	4.7388	4.4098	5.1547	6.0498	6.9248	6.8376	7.0684	7.1214	7.9053	8.5619	8.6641	9.1352	10.2832	10.3579	0.671386	0.490963	0.731269
	1	WT (1)	0	7.6684	14.6237	20.8621	29.2838	34.2107	39.8165	44.8307	51.4321	56.5125	61.2645	66.0265	70.163	74.1071	77.9686	83.3628	87.5162	91.5086	93.7544	99.8632	104.234	6.91823	5.04186	0.728778
	1	104	0	7.6373	14.3138	22.8098	28.5769	35.5566	39.7038	45.308	51.8543	55.9308	61.5389	66.0098	71.8342	76.7119	81.401	84.9381	88.2813	92.6861	97.4131	101.703	103.755	7.11708	5.13538	0.721558
	1	113	0	10.3733	21.2213	31.7779	42.2915	51.7284	58.6944	68.0815	76.7041	82.6728	90.3939	96.9132	103.398	111.029	117.404	123.827	128.179	134.418	139.382	144.374	151.254	10.4272	7.38889	0.708614
	1	103	0	10.5902	18.6744	28.5351	37.5222	44.548	53.1195	59.316	66.1161	74.3483	76.8379	84.6104	90.5759	96.3231	101.2	106.375	109.727	116.327	120.902	126.356	129.506	8.95419	6.33014	0.706947
	1	110	0	0.416	0.8489	1.2932	1.5135	1.4652	2.5424	2.0221	2.6666	2.9571	2.7353	3.1364	3.3615	3.4471	3.4444	3.7113	4.082	4.2561	4.6971	4.7606	4.5185	0.31608	0.223254	0.706322
	1	113	0	10.9001	22.1264	32.3392	42.175	52.3523	60.0641	67.8778	75.417	83.5779	91.7143	97.7021	104.66	112.575	117.549	122.901	127.409	135.317	138.562	145.188	151.09	10.4514	7.36703	0.704885
	1	106	0	0.3893	1.8431	2.8989	3.5938	4.6188	4.8683	5.6187	6.3031	6.6541	7.5164	7.9876	9.0698	9.2696	9.9364	10.3593	11.8939	12.0238	12.4586	13.2117	13.4886	0.964666	0.669716	0.694246
	1	103	0	9.8043	20.0074	28.9713	38.2515	48.3155	56.3899	62.1508	69.409	75.828	81.6215	87.137	93.1343	101.101	106.369	111.881	114.987	121.142	123.723	130.172	133.458	9.59666	6.55401	0.682947
	1	121	0	10.011	21.2044	30.2951	41.8677	53.6252	62.9428	71.8963	79.4901	87.6445	95.3175	100.335	106.596	111.268	118.148	123.096	128.971	132.416	140.138	142.522	146.122	10.6511	7.26746	0.682323
	1	121	0	10.8098	23.8443	34.6434	42.7985	52.924	60.3003	67.5072	78.3104	84.9617	91.0551	97.8919	104.919	110.836	116.405	122.485	127.225	134.111	138.084	143.38	147.366	10.611	7.21027	0.679509
	1	109	0	0.669	1.0601	1.6728	1.8263	2.3197	2.1526	2.3254	2.9338	2.9485	3.491	3.9992	4.299	4.3229	4.6121	4.5633	5.5103	5.3276	5.112	6.5271	6.4549	0.448089	0.296369	0.661408
	1	109	0	0.2547	1.1506	0.9632	1.7604	2.4638	2.5905	2.6731	3.205	3.2204	3.3881	3.8261	4.0927	4.9788	5.1465	4.8005	5.1284	5.8368	5.9431	6.0131	6.5379	0.475677	0.313082	0.658183
	1	120	0	12.5196	25.538	37.2889	48.849	57.6759	67.0656	75.3478	83.4785	90.1943	97.1983	105.903	108.542	117.592	124.657	127.453	135.924	138.429	143.524	148.914	152.857	11.6891	7.40552	0.633541
	1	123	0	0.5146	1.1994	2.4336	3.1002	3.6371	4.1299	4.4421	4.8885	4.9448	5.3103	6.0552	6.3892	7.4457	7.2783	7.5065	7.7234	8.9005	9.392	10.4418	10.1436	0.776471	0.486224	0.626197
	1	120	0	12.4623	24.9863	38.6094	49.0044	59.7114	70.0544	77.4289	86.3992	93.7684	100.746	105.812	114.974	118.627	126.486	130.099	137.641	140.291	145.736	149.017	155.467	12.0516	7.48532	0.621106
norm	1	Ptsm alone	0	0.6912	0.4386	0.9028	1.2883	1.5508	2.0005	2.0248	1.6318	1.888	2.1184	2.0618	2.4271	2.41	2.7171	2.7738	2.7667	3.5016	4.1085	3.9889	3.789	0.285986	0.176483	0.617104
	2	109	0	-0.173	0.3537	0.8596	1.5438	1.7424	1.5056	1.755	2.2323	2.5639	2.6142	3.0252	3.25	3.2475	3.6985	4.1842	4.2741	4.5363	4.2375	4.6837	4.9915	0.410523	0.252947	0.616158
	1	125	0	0.0831	0.9903	1.8368	2.4611	2.2221	2.5287	2.9869	2.8754	3.1385	3.9441	3.5929	4.0865	4.8079	5.1766	5.4796	5.1564	5.8788	5.2169	6.0305	6.1962	0.545457	0.297384	0.545202
	1	125	0	0.3835	0.8071	1.3834	2.6259	2.5769	2.6396	2.191	3.3945	3.2942	3.8753	4.3577	4.6166	4.7732	4.6683	5.2894	5.285	5.8438	5.8168	6.0258	7.0699	0.5768	0.313852	0.544127
SLOPES	1	Ptsm alone	0.240549	0.259089	0.309586	0.210823	0.228837	0.250846	0.188994	0.232757	0.316463	0.3428	0.295734	0.224809	0.215351	0.137083	0.251674	0.356671
	1	WT (1)	0.149186	0.183971	0.128894	0.18922	0.227963	0.327834	0.237171	0.286674	0.22942	0.195989	0.140017	0.222114	0.171834	0.151206	0.111737	0.0965057
	1	WT (1)	0.360883	0.344809	0.345583	0.362217	0.363449	0.473751	0.505437	0.55788	0.490543	0.463149	0.396771	0.36594	0.315823	0.376206	0.39018	0.340771
	1	WT (2)	0.393546	0.305269	0.354909	0.377326	0.427294	0.39512	0.460414	0.347097	0.329757	0.385183	0.44018	0.52076	0.586586	0.644083	0.531217	0.471374
	1	WT (2)	0.16054	0.225831	0.312409	0.316623	0.222291	0.137631	0.148897	0.139534	0.136977	0.228457	0.22072	0.213649	0.249686	0.200806	0.220091	0.163189
	1	WT (3)	0.214694	0.141383	0.218703	0.231597	0.261631	0.231726	0.214	0.235746	0.266063	0.235017	0.23878	0.187486	0.13564	0.232831	0.218346	0.183994
	1	WT (3)	0.158683	0.197563	0.181477	0.165106	0.111409	0.189357	0.23694	0.234389	0.286017	0.20154	0.166277	0.138997	0.172469	0.158129	0.169994	0.17906
	1	WT (4)	0.177129	0.218323	0.29002	0.239314	0.306569	0.362271	0.280297	0.293186	0.236734	0.330946	0.377711	0.419446	0.348366	0.358743	0.24954	0.22568
	1	WT (4)	1.16194	1.09142	0.99504	1.06881	1.19194	1.22657	1.33905	1.27462	1.09638	1.0481	1.06292	1.05324	1.12807	1.24963	1.17228	1.16395
	1	128	1.1893	1.11499	1.12034	1.10329	1.07718	1.11105	1.19094	1.17644	1.3122	1.24365	1.0944	1.16519	1.15854	1.13389	1.1883	1.09218
	1	128	0.183774	0.168389	0.102877	0.19196	0.221351	0.245297	0.306757	0.258369	0.129086	0.129094	0.140143	0.118214	0.0875943	0.131406	0.0538943	0.154811
	1	123	3.94951	4.05772	4.08875	3.76982	3.62001	3.71206	3.60026	3.78038	3.9424	3.70614	3.42697	3.3434	3.32838	3.29983	3.17252	3.36299
	1	123	1.10299	1.07107	0.97742	0.870929	1.00043	1.01934	1.04045	1.05699	0.961809	0.953549	1.02065	0.972503	0.885997	0.921251	1.01968	1.14433
	1	124	4.89289	4.94852	4.98492	5.0607	4.97368	4.80983	4.83329	4.6151	4.29681	4.37755	4.27233	4.04727	4.08224	3.88409	3.51535	3.80403
	1	124	0.324883	0.232289	0.214069	0.324691	0.328249	0.332966	0.418589	0.326083	0.26598	0.288229	0.26466	0.252434	0.215437	0.22812	0.245949	0.314754
	1	109	0.3193	0.300583	0.386443	0.397997	0.417609	0.44058	0.37312	0.245769	0.176677	0.192034	0.130583	0.183837	0.248909	0.329331	0.276471	0.279171
	1	109	4.54571	4.55508	4.62399	4.4668	4.33388	3.98441	3.95223	4.09333	4.03337	4.10863	3.91115	3.72116	3.4148	3.54427	3.40485	3.73695
	1	110	1.72533	1.71042	1.67691	1.58064	1.63713	1.58972	1.54756	1.50988	1.51573	1.37928	1.36821	1.36553	1.34675	1.33127	1.31577	1.42738
	1	110	3.47571	3.38051	3.21359	3.14954	2.97968	2.79045	3.00817	3.06557	2.97391	3.16992	3.04035	2.90491	2.80006	2.71111	2.67284	2.91535
	1	126	4.72598	4.75245	4.69593	4.68862	4.46837	4.28372	3.9672	3.70163	3.47089	3.43201	3.43742	3.70372	4.01366	4.25498	4.17143	3.99759
	1	126	1.89259	1.74201	1.70618	1.72924	1.45918	1.54057	1.54743	1.55595	1.6592	1.80645	1.60544	1.53825	1.48133	1.54675	1.5565	1.56235
	1	101	3.60575	3.66794	3.54357	3.27513	3.0394	3.07139	2.95984	2.86416	2.91653	3.04303	3.00972	3.12214	2.9172	2.78455	2.58302	2.70152
	1	101	3.87675	3.75084	3.58265	3.55146	3.48191	3.39719	3.21877	3.32808	3.17808	3.17934	3.24309	3.22047	2.97382	2.88643	2.79144	2.81655
	1	117	6.06546	6.04192	6.22635	5.95725	5.76309	5.54536	5.22275	4.95069	4.83154	4.7595	4.78083	4.72794	4.52867	4.40453	4.29025	4.40568
	1	117	3.22583	3.32803	3.11189	2.9066	2.89717	2.85069	2.66809	2.74267	2.49015	2.3977	2.64928	2.65292	2.51328	2.58873	2.46444	2.20033
	1	102	4.9593	5.01538	4.99074	4.61015	4.37036	4.21672	3.97401	4.08247	4.02657	3.98491	3.86087	3.92713	3.77566	4.00387	3.54661	3.59388
	1	102	6.4669	6.56081	6.28311	6.34503	6.17711	5.90541	5.54802	5.14564	4.89304	5.01225	5.03968	5.04439	4.85983	4.78617	4.46953	4.46179
	1	118	2.64579	2.6533	2.62957	2.54333	2.30993	2.03812	2.02425	2.04479	2.08374	2.17325	2.24056	2.14095	2.08347	2.0826	1.96502	1.99084
	1	118	4.68738	4.60291	4.20662	3.93939	4.11497	4.05533	3.86025	3.70667	3.6886	3.57754	3.79649	3.92029	3.93449	3.7676	3.63606	3.44751
	1	119	6.44744	6.4595	6.25322	6.12175	5.78127	5.46921	5.36943	5.48517	5.22254	5.40662	5.08231	5.00584	4.71834	4.61086	4.42835	4.40735
	1	119	3.38519	3.48121	3.47941	3.35583	3.03843	2.66892	2.43341	2.65316	2.82277	2.85215	2.8429	2.70446	2.1522	2.32888	2.43556	2.60597
	1	127	4.01353	3.9096	3.85298	3.66646	3.48069	3.3637	3.28443	3.28217	3.27416	3.26491	3.22312	3.09381	2.88248	2.90874	2.94181	2.91671
	1	127	5.88477	6.01871	6.03796	5.96148	5.46671	5.0134	4.76323	4.68558	4.67687	4.58215	4.24311	4.48245	4.37749	4.33759	4.25801	3.90717
	1	103	4.80552	4.46005	4.38937	4.09762	4.14765	4.07834	4.10178	3.8969	3.8903	3.68721	3.68248	3.66501	3.51727	3.694	3.75041	3.86054
	1	103	0.254229	0.183229	0.21446	0.203854	0.30302	0.330049	0.244814	0.142717	0.19832	0.21578	0.228583	0.173071	0.11086	0.0917086	0.136086	0.225703
	1	104	4.54298	4.46687	4.20047	3.87338	3.74228	3.76795	3.67723	3.81825	3.66478	3.6292	3.45918	3.5995	3.28573	3.33707	3.37206	3.59106
	1	104	1.85725	1.68832	1.57144	1.61848	1.54434	1.53906	1.56957	1.52189	1.37081	1.52216	1.58473	1.56497	1.38529	1.39512	1.26236	1.35283
	1	106	2.58974	2.37748	2.30065	2.19477	2.07738	2.11713	2.21195	2.03767	2.04606	2.12363	2.08495	2.09619	2.0379	1.90137	1.76782	1.82733
	1	106	4.8429	4.85091	4.53771	4.20551	3.94658	3.97792	3.84935	3.65574	3.83801	3.77091	3.63121	3.81459	3.71799	3.42144	3.38849	3.56297
	1	107	5.0624	4.87944	4.85884	4.91967	4.91644	4.56425	4.36089	4.13741	3.6392	3.58736	3.55492	3.47405	3.41724	3.68907	3.45041	3.37246
	1	107	5.45665	5.36651	5.23144	4.97548	4.62831	4.4505	4.4527	4.16826	4.32897	4.39198	4.31146	3.95811	3.91363	3.73573	3.70749	3.72302
	1	108	5.64077	5.49557	5.43336	5.05499	4.83293	4.55113	4.54683	4.51058	4.38442	4.42867	4.38067	4.19328	4.11431	3.86479	3.67553	3.81309
	1	120	0.886051	0.936634	0.926974	0.856463	0.776757	0.611257	0.66774	0.74846	0.638823	0.74672	0.760334	0.614971	0.510889	0.616766	0.566986	0.630251
	1	120	5.07178	4.97305	4.69779	4.42629	4.46946	4.23565	4.05478	3.9033	3.95027	3.71184	3.78551	3.61592	3.5241	3.4029	3.79187	3.77654
	1	121	6.98862	6.98285	6.64387	6.28926	5.89265	5.5369	5.47037	5.41636	5.45683	5.47072	5.3348	5.11501	5.181	5.00065	4.9041	4.67338
	1	121	5.75931	5.83252	5.54439	5.21427	4.99995	4.80933	4.65146	4.64455	4.40609	4.07401	4.0009	4.18893	4.15682	4.16081	4.14278	3.88615
	1	122	5.62299	5.61152	5.44632	5.42273	5.01843	4.68118	4.59892	4.35226	4.16051	4.09054	4.03311	4.04152	3.93853	3.63957	3.56347	3.36411
	1	122	1.10815	1.13218	1.00215	0.798377	0.765706	0.822034	0.849314	0.95726	0.903051	0.748229	0.69214	0.703331	0.703254	0.961589	1.01031	1.01981
	1	105	6.75171	6.89524	6.54002	6.09807	5.64499	5.33117	5.02186	5.11937	5.00183	4.70581	4.50219	4.45963	4.08748	4.38097	4.4265	4.16982
	1	105	6.84311	6.80053	6.68592	6.44763	5.86306	5.35051	5.06236	4.82005	4.93707	5.07709	4.89246	4.97154	4.40437	4.14367	3.76063	3.78114
	1	111	1.81454	1.75566	1.52061	1.27899	1.20906	1.3305	1.25104	1.29685	1.4036	1.31997	1.32551	1.51787	1.37018	1.29448	1.44827	1.21593
	1	111	6.83161	6.36264	6.10861	5.77451	5.55192	5.58746	5.35352	5.15291	5.05574	4.7619	4.51644	4.76599	4.50669	4.4813	4.21436	4.14069
	1	112	6.40823	6.19664	5.59006	5.04954	4.86533	4.66215	5.06368	5.18549	5.13904	4.88162	4.45238	4.05008	4.42729	4.15842	3.96674	4.00507
	1	112	1.15141	1.14472	1.04818	0.874403	0.690394	0.703486	0.772957	0.876751	0.905463	0.990114	0.8447	0.734991	0.730986	0.758097	0.82022	0.992769
	1	113	6.84225	6.82954	6.62107	6.45223	6.01999	5.44024	5.13451	4.74122	4.45187	4.61393	4.62284	4.66865	4.70194	4.46022	3.98884	4.01415
	1	113	0.690357	0.675903	0.609177	0.623583	0.582229	0.54442	0.388057	0.421214	0.418266	0.487226	0.530457	0.603674	0.479351	0.511743	0.468266	0.411694
	1	114	6.84158	6.45743	6.01563	5.97488	5.69598	5.49583	5.18267	4.9467	4.78232	4.75317	4.74552	4.56989	4.74417	4.21455	3.94509	3.98827
	1	114	7.53753	7.41977	7.10196	6.62417	6.28033	5.8929	5.63662	5.26298	5.14137	5.21545	5.23268	5.02338	5.092	4.63108	4.18195	3.96283
	1	116	1.38979	1.33512	1.16255	1.1067	1.01569	0.937089	0.972529	0.853911	0.831949	1.09334	1.07793	0.987951	0.940951	0.831329	0.999746	1.14133
	1	116	1.86357	1.83973	1.83157	1.52005	1.19089	1.2419	1.19317	1.22149	1.34522	1.34412	1.22226	1.36149	1.32507	1.17043	1.28208	1.27521
	1	115	0.286277	0.249677	0.116929	0.09872	0.108726	0.10722	0.171866	0.251671	0.246786	0.343377	0.355883	0.288483	0.23116	0.185303	0.137449	0.0972686
	1	115	0.701803	0.689863	0.6253	0.52558	0.551986	0.519526	0.456686	0.493789	0.482729	0.44156	0.452154	0.507786	0.483934	0.477331	0.397597	0.460434
	1	125	0.425354	0.4032	0.373137	0.389103	0.308326	0.371471	0.20016	0.183677	0.234903	0.271749	0.286014	0.363637	0.327983	0.273931	0.29986	0.288149
	1	125	7.78698	7.51543	7.03815	6.65553	6.0668	5.57897	5.54573	5.55065	5.37925	5.50348	5.16523	4.80977	4.77921	4.80791	4.66026	4.94895
	2	WT Ubp6 -1	0.671386	0.66498	0.644806	0.501383	0.44648	0.45938	0.521826	0.540974	0.549049	0.365774	0.288517	0.326903	0.41134	0.446249	0.560026	0.511371
	2	WT Ubp6 -1	6.91823	6.51209	6.08072	5.8599	5.5092	5.48453	5.29805	5.00562	4.54539	4.28414	4.2932	4.3117	4.35284	4.086	4.13258	4.10402
	2	WT Ubp6 -3	7.11708	6.56651	6.07522	5.7018	5.46477	5.28968	5.26569	5.16302	5.04197	5.10555	4.80135	4.43881	4.07157	4.02013	4.09544	3.97364
	2	WT Ubp6 -3	10.4272	9.8183	9.27107	8.82763	8.17773	7.82529	7.54285	6.99801	6.86625	6.91561	6.75051	6.39973	6.08493	5.63318	5.36445	5.44821
	2	WT Ubp6 -5	8.95419	8.55013	8.11391	7.48165	7.28661	6.62674	6.23578	6.12206	5.92829	5.67656	5.80577	5.08166	4.97552	4.90371	5.02747	4.86048
	2	WT Ubp6 -5	0.31608	0.362891	0.273294	0.270571	0.29434	0.235403	0.154289	0.225274	0.157623	0.137057	0.168274	0.164991	0.189846	0.258737	0.2775	0.18608
	2	123	10.4514	9.89524	9.20311	8.57741	8.11492	7.85402	7.65315	7.39729	7.2864	6.83987	6.38253	5.94944	5.80391	5.36425	5.5168	5.64369
	2	123	0.964666	0.897629	0.737463	0.667006	0.602994	0.586566	0.618303	0.662037	0.644309	0.650094	0.578877	0.687623	0.659023	0.678337	0.651551	0.57242
	2	124	9.59666	9.34664	8.65819	8.05602	7.34068	6.6315	6.24476	6.11129	6.16834	6.20398	6.19882	5.73599	5.34895	4.58689	4.59133	4.45779
	2	124	10.6511	10.6713	10.376	9.86795	9.01235	8.2903	7.58221	6.96301	6.30745	5.90366	5.62863	5.70179	5.34732	5.51518	5.04123	4.67158
	2	129	10.611	9.79562	8.72602	8.56678	8.4052	7.8698	7.57866	7.19704	6.55253	6.38818	6.24591	5.85519	5.74877	5.54569	5.38744	5.0527
	2	129	0.448089	0.324294	0.23598	0.218149	0.217889	0.252931	0.364129	0.388763	0.32872	0.317529	0.206403	0.246789	0.247326	0.201114	0.315383	0.351223
	2	130	0.475677	0.469023	0.37708	0.402109	0.274463	0.201231	0.23824	0.260829	0.340683	0.41912	0.340266	0.251503	0.252094	0.206294	0.241977	0.327069
	2	130	11.6891	10.8773	9.92017	9.13812	8.35476	7.86082	7.61297	6.86422	6.69471	6.74666	6.18812	6.11148	5.92078	5.12702	4.91434	4.88821
	2	109	0.776471	0.744463	0.62398	0.4798	0.379697	0.321631	0.351069	0.388603	0.510403	0.525934	0.448766	0.3293	0.38908	0.423286	0.647174	0.623777
	2	109	12.0516	11.5009	10.493	9.55901	8.89308	8.15105	7.31748	7.22701	6.56642	6.46838	6.06969	6.06782	5.34955	5.27137	4.63472	4.75462
	2	131	0.285986	0.293389	0.328189	0.18012	0.0933086	0.0602143	0.0241	0.100911	0.155763	0.153874	0.149309	0.139191	0.185694	0.309683	0.317086	0.267129
	2	131	0.410523	0.37838	0.261231	0.207437	0.194846	0.228891	0.300206	0.282971	0.21558	0.222791	0.281926	0.271374	0.285629	0.215809	0.152803	0.1419
	2	133	0.545457	0.472791	0.337706	0.2022	0.16586	0.295083	0.241591	0.241603	0.347294	0.3793	0.375714	0.3533	0.294571	0.109383	0.120109	0.158383
	2	133	0.5768	0.509497	0.303974	0.251814	0.152734	0.27598	0.386946	0.445677	0.324089	0.28066	0.233111	0.187143	0.236929	0.249717	0.2551	0.317083

## Sheet: bound-WT Ubp6 AVG
SET	GROUP		SAMPLE	0	1	2	3	4	5	SLOPE	AV match	AV group	AV match	AV group		Average 1 and 3
													less ptsm	less ptsm
1	0		Ptsm alone	0	0.6912	0.4386	0.9028	1.2883	1.5508	0.285986
1	1	WT Ubp6 -1	WT (1)	0	8.5209	16.3565	22.1513	29.0174	34.4342	6.84158	6.87991	6.06389	6.59391	5.77789		6.86129
1	1	WT Ubp6 -1	WT (1)	0	7.6684	14.6237	20.8621	29.2838	34.2107	6.91823	6.87991	6.06389	6.59391	5.77789
1	2	WT Ubp6 -2	WT (2)	0	3.3821	9.6014	14.3834	20.1133	22.9052	4.8429	4.9011	6.06389	4.6151	5.77789
1	2	WT Ubp6 -2	WT (2)	0	4.208	8.4563	14.2333	20.0298	24.0666	4.9593	4.9011	6.06389	4.6151	5.77789
1	3	WT Ubp6 -3	WT (3)	0	6.3454	13.6112	20.5113	26.1369	34.6408	6.84225	6.84268	6.06389	6.55668	5.77789
1	3	WT Ubp6 -3	WT (3)	0	6.4312	14.6219	19.9757	27.2017	34.3687	6.84311	6.84268	6.06389	6.55668	5.77789
1	4	WT Ubp6 -4	WT (4)	0	5.9054	11.7618	16.2915	21.443	29.1324	5.62299	5.63188	6.06389	5.34588	5.77789
1	4	WT Ubp6 -4	WT (4)	0	6.548	11.1735	17.3428	22.6289	28.603	5.64077	5.63188	6.06389	5.34588	5.77789
2	1	WT Ubp6 -1	WT Ubp6 -1	0	3.6426	9.3347	14.7338	19.18	22.4094	4.68738	4.87958	4.81646	4.65258	4.58946		4.7776
2	1	WT Ubp6 -1	WT Ubp6 -1	0	4.8092	10.1281	16.4018	20.1649	25.0343	5.07178	4.87958	4.81646	4.65258	4.58946
2	3	WT Ubp6 -3	WT Ubp6 -3	0	6.3002	9.7754	14.0502	18.2615	23.7882	4.54571	4.67561	4.81646	4.44861	4.58946
2	3	WT Ubp6 -3	WT Ubp6 -3	0	5.9457	9.9963	15.1919	19.7016	24.346	4.80552	4.67561	4.81646	4.44861	4.58946
2	5	WT Ubp6 -5	WT Ubp6 -5	0	4.0137	9.9861	13.6383	18.8301	23.4616	4.72598	4.89419	4.81646	4.66719	4.58946
2	5	WT Ubp6 -5	WT Ubp6 -5	0	5.9602	10.9787	15.7915	19.8158	26.1609	5.0624	4.89419	4.81646	4.66719	4.58946
										SCALING factor	1.25899
										PTSM	0.286
										dec PTSM	0.227166

## Sheet: bound-normalized slopes
SET	GROUP		SAMPLE	0	1	2	3	4	5	SLOPE	RSQ	INT	PTSM	ACT	AV match	ratio	AV group	ratio	AV ratio	AV ratio %	average	final AV
1	0		Ptsm alone	0	0.6912	0.4386	0.9028	1.2883	1.5508	0.285986	0.897755	0.0969857	only	SLOPE	scaled	(match)	scaled	(group)
1	1	WT Ubp6 -1	WT (1)	0	8.5209	16.3565	22.1513	29.0174	34.4342	6.84158	0.99381	1.30943	0.286	6.55558	6.59391	0.994188	5.77789	1.1346	1.06439	1.06439
1	1	WT Ubp6 -1	WT (1)	0	7.6684	14.6237	20.8621	29.2838	34.2107	6.91823	0.996958	0.479205	0.286	6.63223	6.59391	1.00581	5.77789	1.14786	1.07684	1.07684
1	1	110 - I329G L330G (1)	110	0	0.2077	0.835	0.9247	0.9903	0.5568	0.149186	0.470658	0.212786	0.286	-0.136814	6.59391	-0.0207486	5.77789	-0.0236789	-0.0222138	-0.0222138	-0.00866492	-0.00866492
1	1	110 - I329G L330G (1)	110	0	0.416	0.8489	1.2932	1.5135	1.4652	0.31608	0.923016	0.1326	0.286	0.03008	6.59391	0.00456179	5.77789	0.00520605	0.00488392	0.00488392
1	1	109 - I329A L330A (1)	109	0	0.669	1.0601	1.6728	1.8263	2.3197	0.448089	0.978509	0.137762	0.286	0.162089	6.59391	0.0245816	5.77789	0.0280532	0.0263174	0.0263174	0.0285571
1	1	109 - I329A L330A (1)	109	0	0.2547	1.1506	0.9632	1.7604	2.4638	0.475677	0.933479	-0.0904095	0.286	0.189677	6.59391	0.0287655	5.77789	0.0328281	0.0307968	0.0307968
1	1	108 - R321A S322Q T323A K325Q (1)	108	0	2.1324	4.2684	5.5202	7.8025	9.5957	1.89259	0.996137	0.155062	0.286	1.60659	6.59391	0.243647	5.77789	0.278058	0.260853	0.260853	0.260853	0.260853
1	1	107 - S322Q K325Q (1)	107	0	7.1412	13.6617	23.7708	30.1427	36.94	7.53753	0.996267	-0.234429	0.286	7.25153	6.59391	1.09973	5.77789	1.25505	1.17739	1.17739	1.19764	1.19764
1	1	107 - S322Q K325Q (1)	107	0	7.1383	15.8138	23.2411	30.8793	38.7788	7.78698	0.999588	-0.1589	0.286	7.50098	6.59391	1.13756	5.77789	1.29822	1.21789	1.21789
1	1	106 - R321A S322E T323A (1)	106	0	0.9391	1.1974	2.3468	3.2489	4.5866	0.886051	0.972794	-0.161995	0.286	0.600051	6.59391	0.0910009	5.77789	0.103853	0.097427	0.097427	0.103809	0.103809
1	1	106 - R321A S322E T323A (1)	106	0	0.3893	1.8431	2.8989	3.5938	4.6188	0.964666	0.985528	-0.187681	0.286	0.678666	6.59391	0.102923	5.77789	0.117459	0.110191	0.110191
1	1	105 - S327R (1)	105	0	1.4506	3.1558	5.2258	6.8214	8.4408	1.72533	0.998027	-0.130914	0.286	1.43933	6.59391	0.218281	5.77789	0.249109	0.233695	0.233695	0.244405	0.244405
1	1	105 - S327R (1)	105	0	1.9615	3.7947	5.4807	7.3284	9.4434	1.85725	0.999062	0.0249952	0.286	1.57125	6.59391	0.238288	5.77789	0.271942	0.255115	0.255115
1	2	WT Ubp6 -2	WT (2)	0	3.3821	9.6014	14.3834	20.1133	22.9052	4.8429	0.991361	-0.376357	0.286	4.5569	4.6151	0.98739	5.77789	0.788679	0.888035	0.888035
1	2	WT Ubp6 -2	WT (2)	0	4.208	8.4563	14.2333	20.0298	24.0666	4.9593	0.995912	-0.56591	0.286	4.6733	4.6151	1.01261	5.77789	0.808824	0.910717	0.910717
1	2	116 - E485K (2)	116	0	3.6291	6.8561	10.2105	13.3606	17.8202	3.47571	0.99737	-0.0431952	0.286	3.18971	4.6151	0.691147	5.77789	0.552055	0.621601	0.621601	0.634271	0.634271
1	2	116 - E485K (2)	116	0	1.9337	5.723	9.8926	14.3339	16.9662	3.60575	0.989422	-0.872805	0.286	3.31975	4.6151	0.719323	5.77789	0.574561	0.646942	0.646942
1	2	115 - E485W (2)	115	0	0.7457	1.541	2.2582	2.9583	3.3615	0.690357	0.991979	0.0848905	0.286	0.404357	4.6151	0.0876161	5.77789	0.0699835	0.0787998	0.0787998	0.0799151	0.0799151
1	2	115 - E485W (2)	115	0	0.6316	1.5059	2.4531	2.6499	3.5122	0.701803	0.982609	0.0376095	0.286	0.415803	4.6151	0.0900962	5.77789	0.0719645	0.0810303	0.0810303
1	2	114 - E485G (2)	114	0	4.0283	7.6202	12.1276	16.606	19.1985	3.94951	0.995997	0.0563143	0.286	3.66351	4.6151	0.79381	5.77789	0.634057	0.713934	0.713934	0.77176	0.77176
1	2	114 - E485G (2)	114	0	4.7113	8.4876	14.1556	17.9367	22.732	4.54298	0.998019	-0.0202429	0.286	4.25698	4.6151	0.922402	5.77789	0.73677	0.829586	0.829586
1	2	113 - G484 E485 del (2)	113	0	10.3733	21.2213	31.7779	42.2915	51.7284	10.4272	0.999618	0.163981	0.286	10.1412	4.6151	2.1974	5.77789	1.75518	1.97629	1.97629	1.97865	1.97865
1	2	113 - G484 E485 del (2)	113	0	10.9001	22.1264	32.3392	42.175	52.3523	10.4514	0.999378	0.520333	0.286	10.1654	4.6151	2.20264	5.77789	1.75936	1.981	1.981
1	2	112 - G482 G483 del (2)	112	0	4.3647	8.3664	12.0913	15.9653	19.4319	3.87675	0.998763	0.344729	0.286	3.59075	4.6151	0.778044	5.77789	0.621464	0.699754	0.699754	0.713081	0.713081
1	2	112 - G482 G483 del (2)	112	0	4.0941	7.6964	12.2064	16.4163	19.7994	4.01353	0.998773	0.00160476	0.286	3.72753	4.6151	0.807682	5.77789	0.645137	0.726409	0.726409
1	2	111 - G482 del (2)	111	0	5.1668	10.0176	14.4118	19.1924	24.956	4.89289	0.998654	0.0585524	0.286	4.60689	4.6151	0.99822	5.77789	0.79733	0.897775	0.897775	0.952707	0.952707
1	2	111 - G482 del (2)	111	0	4.5837	10.1495	16.0172	22.0905	26.5189	5.45665	0.997912	-0.414981	0.286	5.17065	4.6151	1.12038	5.77789	0.894902	1.00764	1.00764
1	2	104 - K325Q (2)	104	0	8.0392	15.0385	22.032	28.4712	34.1634	6.83161	0.997077	0.878348	0.286	6.54561	4.6151	1.4183	5.77789	1.13287	1.27559	1.27559	1.3034	1.3034
1	2	104 - K325Q (2)	104	0	7.6373	14.3138	22.8098	28.5769	35.5566	7.11708	0.998136	0.356367	0.286	6.83108	4.6151	1.48016	5.77789	1.18228	1.33122	1.33122
1	2	103 - T323W (2)	103	0	10.5902	18.6744	28.5351	37.5222	44.548	8.95419	0.997248	0.926171	0.286	8.66819	4.6151	1.87822	5.77789	1.50023	1.68923	1.68923	1.75183	1.75183
1	2	103 - T323W (2)	103	0	9.8043	20.0074	28.9713	38.2515	48.3155	9.59666	0.999665	0.233357	0.286	9.31066	4.6151	2.01743	5.77789	1.61143	1.81443	1.81443
1	2	102 - S322Q (2)	102	0	5.4288	12.7685	19.4679	25.142	31.6898	6.40823	0.998688	-0.271071	0.286	6.12223	4.6151	1.32656	5.77789	1.0596	1.19308	1.19308	1.22655	1.22655
1	2	102 - S322Q (2)	102	0	5.9627	13.1535	19.7124	26.822	33.4346	6.75171	0.999525	-0.365071	0.286	6.46571	4.6151	1.40099	5.77789	1.11904	1.26002	1.26002
1	2	101 - R321W (2)	101	0	1.1547	1.7224	3.5054	4.3809	5.4647	1.10815	0.987982	-0.065681	0.286	0.822146	4.6151	0.178143	5.77789	0.142292	0.160217	0.160217	0.164433	0.164433
1	2	101 - R321W (2)	101	0	1.2959	1.6193	3.2892	4.9031	5.5616	1.15141	0.975545	-0.100352	0.286	0.865414	4.6151	0.187518	5.77789	0.14978	0.168649	0.168649
1	3	WT Ubp6 -3	WT (3)	0	6.3454	13.6112	20.5113	26.1369	34.6408	6.84225	0.99801	-0.231348	0.286	6.55625	6.55668	0.999934	5.77789	1.13471	1.06732	1.06732
1	3	WT Ubp6 -3	WT (3)	0	6.4312	14.6219	19.9757	27.2017	34.3687	6.84311	0.99829	-0.00790476	0.286	6.55711	6.55668	1.00007	5.77789	1.13486	1.06746	1.06746
1	3	125 - S327R E485W (3)	125	0	0.0831	0.9903	1.8368	2.4611	2.2221	0.545457	0.906102	-0.0980762	0.286	0.259457	6.55668	0.0395714	5.77789	0.0449052	0.0422383	0.0422383	0.0447895	0.0447895
1	3	125 - S327R E485W (3)	125	0	0.3835	0.8071	1.3834	2.6259	2.5769	0.5768	0.943898	-0.145867	0.286	0.2908	6.55668	0.0443517	5.77789	0.0503298	0.0473408	0.0473408
1	3	124 - L330A (3)	124	0	1.4071	3.0533	5.5078	7.5289	8.5378	1.81454	0.989223	-0.1972	0.286	1.52854	6.55668	0.233127	5.77789	0.26455	0.248839	0.248839	0.25283
1	3	124 - L330A (3)	124	0	1.948	3.0523	5.0795	7.9241	9.0539	1.86357	0.985718	-0.149295	0.286	1.57757	6.55668	0.240605	5.77789	0.273036	0.256821	0.256821
1	3	123 - I329A (3)	123	0	0.7539	1.5112	2.2499	2.7795	3.3366	0.671386	0.993993	0.0933857	0.286	0.385386	6.55668	0.0587776	5.77789	0.0667001	0.0627388	0.0627388	0.0712925
1	3	123 - I329A (3)	123	0	0.5146	1.1994	2.4336	3.1002	3.6371	0.776471	0.984346	-0.127029	0.286	0.490471	6.55668	0.0748049	5.77789	0.0848876	0.0798463	0.0798463
1	3	122 - S327Q (3)	122	0	5.27	11.2101	16.9855	23.0372	28.4998	5.75931	0.999677	-0.231186	0.286	5.47331	6.55668	0.83477	5.77789	0.947286	0.891028	0.891028	0.901239	0.901239
1	3	122 - S327Q (3)	122	0	6.1057	12.2233	17.4669	22.9588	30.0328	5.88477	0.99843	0.0859952	0.286	5.59877	6.55668	0.853903	5.77789	0.968999	0.911451	0.911451
1	3	121 - S327L (3)	121	0	10.8098	23.8443	34.6434	42.7985	52.924	10.611	0.995331	0.975819	0.286	10.325	6.55668	1.57473	5.77789	1.78699	1.68086	1.68086	1.68412	1.68412
1	3	121 - S327L (3)	121	0	10.011	21.2044	30.2951	41.8677	53.6252	10.6511	0.998704	-0.460395	0.286	10.3651	6.55668	1.58084	5.77789	1.79392	1.68738	1.68738
1	3	120 - S327A* (3)	120	0	12.5196	25.538	37.2889	48.849	57.6759	11.6891	0.996606	1.08914	0.286	11.4031	6.55668	1.73916	5.77789	1.97358	1.85637	1.85637	1.88587	1.88587
1	3	120 - S327A* (3)	120	0	12.4623	24.9863	38.6094	49.0044	59.7114	12.0516	0.997942	0.666605	0.286	11.7656	6.55668	1.79445	5.77789	2.03632	1.91538	1.91538
1	4	WT Ubp6 -4	WT (4)	0	5.9054	11.7618	16.2915	21.443	29.1324	5.62299	0.994949	0.0315524	0.286	5.33699	5.34588	0.998337	5.77789	0.923691	0.961014	0.961014
1	4	WT Ubp6 -4	WT (4)	0	6.548	11.1735	17.3428	22.6289	28.603	5.64077	0.998741	0.280771	0.286	5.35477	5.34588	1.00166	5.77789	0.926769	0.964216	0.964216
1	4	128 - I329V* (4)	128	0	3.1076	5.2618	9.4891	12.9704	15.8177	3.22583	0.994204	-0.290152	0.286	2.93983	5.34588	0.549925	5.77789	0.508808	0.529366	0.529366	0.543713	0.543713
1	4	128 - I329V* (4)	128	0	3.3404	6.5681	9.4096	12.7789	17.4649	3.38519	0.993934	-0.202648	0.286	3.09919	5.34588	0.579734	5.77789	0.536387	0.55806	0.55806
1	4	127 - S322K* (4)	127	0	6.7185	12.8344	19.6435	25.6779	32.3946	6.44744	0.999789	0.0928905	0.286	6.16144	5.34588	1.15256	5.77789	1.06638	1.10947	1.10947	1.15819	1.15819
1	4	127 - S322K* (4)	127	0	6.38	13.6987	21.1013	27.6422	34.6825	6.98862	0.999603	-0.220767	0.286	6.70262	5.34588	1.25379	5.77789	1.16005	1.20692	1.20692
1	4	126 - R321E* (4)	126	0	0.059	0.4163	0.9308	1.2215	1.4347	0.3193	0.967962	-0.1212	0.286	0.0333	5.34588	0.0062291	5.77789	0.00576335	0.00599622	0.00599622	0.0155446	0.0155446
1	4	126 - R321E* (4)	126	0	0.3384	1.1627	1.3828	2.3795	1.7088	0.425354	0.820557	0.0986476	0.286	0.139354	5.34588	0.0260676	5.77789	0.0241185	0.0250931	0.0250931
1	4	119 - S322W (4)	119	0	6.2107	11.199	17.4365	24.6716	30.1342	6.06546	0.997865	-0.221657	0.286	5.77946	5.34588	1.08111	5.77789	1.00027	1.04069	1.04069	1.07683	1.07683
1	4	119 - S322W (4)	119	0	5.043	12.6438	18.8479	25.7878	31.5806	6.4669	0.998105	-0.516733	0.286	6.1809	5.34588	1.1562	5.77789	1.06975	1.11297	1.11297
1	4	118 - S322E (4)	118	0	2.4499	5.567	8.161	10.5209	12.7668	2.58974	0.997293	0.103243	0.286	2.30374	5.34588	0.430938	5.77789	0.398717	0.414828	0.414828	0.419874	0.419874
1	4	118 - S322E (4)	118	0	2.9596	5.8099	7.6272	10.3737	13.7086	2.64579	0.994862	0.132029	0.286	2.35979	5.34588	0.441422	5.77789	0.408417	0.42492	0.42492
1	4	117 - R321A (4)	117	0	1.1964	1.8774	3.8286	4.3245	5.4538	1.10299	0.981784	0.0226524	0.286	0.816986	5.34588	0.152825	5.77789	0.141399	0.147112	0.147112	0.172934	0.172934
1	4	117 - R321A (4)	117	0	1.3974	2.059	4.1616	5.2457	6.999	1.38979	0.986611	-0.164014	0.286	1.10379	5.34588	0.206474	5.77789	0.191036	0.198755	0.198755
2	1	WT Ubp6 -1	WT Ubp6 -1	0	3.6426	9.3347	14.7338	19.18	22.4094	4.68738	0.993244	-0.168367	0.227	4.46038	4.65258	0.95869	4.58946	0.971874	0.965282	0.965282
2	1	WT Ubp6 -1	WT Ubp6 -1	0	4.8092	10.1281	16.4018	20.1649	25.0343	5.07178	0.996543	0.0769333	0.227	4.84478	4.65258	1.04131	4.58946	1.05563	1.04847	1.04847
2	1	109	109	0	0.4032	0.1659	0.886	1.2574	1.0273	0.240549	0.790813	0.0219286	0.227	0.0135486	4.65258	0.00291206	4.58946	0.0029521	0.00293208	0.00293208	0.0213244
2	1	109	109	0	-0.173	0.3537	0.8596	1.5438	1.7424	0.410523	0.923532	-0.305224	0.227	0.183523	4.65258	0.0394454	4.58946	0.0399879	0.0397166	0.0397166
2	3	WT Ubp6 -3	WT Ubp6 -3	0	6.3002	9.7754	14.0502	18.2615	23.7882	4.54571	0.993973	0.664986	0.227	4.31871	4.44861	0.970798	4.58946	0.941005	0.955901	0.955901
2	3	WT Ubp6 -3	WT Ubp6 -3	0	5.9457	9.9963	15.1919	19.7016	24.346	4.80552	0.998072	0.516443	0.227	4.57852	4.44861	1.0292	4.58946	0.997616	1.01341	1.01341
2	3	124	124	0	0.9156	2.5187	3.2812	4.5122	5.8231	1.16194	0.99431	-0.0630429	0.227	0.934937	4.44861	0.210164	4.58946	0.203714	0.206939	0.206939	0.209967
2	3	124	124	0	1.5148	2.8653	3.9058	4.886	6.0943	1.1893	0.993729	0.237776	0.227	0.962303	4.44861	0.216315	4.58946	0.209677	0.212996	0.212996
2	3	123	123	0	0.4789	0.7283	1.0498	1.9802	1.5611	0.360883	0.871	0.0641762	0.227	0.133883	4.44861	0.0300954	4.58946	0.0291718	0.0296336	0.0296336	0.0332484
2	3	123	123	0	0.6691	1.0575	1.3632	1.4454	2.2279	0.393546	0.949747	0.143319	0.227	0.166546	4.44861	0.0374377	4.58946	0.0362887	0.0368632	0.0368632
2	5	WT Ubp6 -5	WT Ubp6 -5	0	4.0137	9.9861	13.6383	18.8301	23.4616	4.72598	0.99754	-0.15999	0.227	4.49898	4.66719	0.963959	4.58946	0.980285	0.972122	0.972122
2	5	WT Ubp6 -5	WT Ubp6 -5	0	5.9602	10.9787	15.7915	19.8158	26.1609	5.0624	0.996602	0.461843	0.227	4.8354	4.66719	1.03604	4.58946	1.05359	1.04481	1.04481
2	5	133	133	0	0.0256	-0.2527	0.7559	1.0094	0.4479	0.177129	0.458321	-0.111805	0.227	-0.0498714	4.66719	-0.0106855	4.58946	-0.0108665	-0.010776	-0.010776	0.00518706	0.00518706
2	5	133	133	0	0.4902	1.0951	0.9229	1.3574	1.7883	0.324883	0.921676	0.13011	0.227	0.0978829	4.66719	0.0209725	4.58946	0.0213277	0.0211501	0.0211501
2	5	131	131	0	-0.0579	0.1493	0.3291	0.6788	0.6328	0.158683	0.889983	-0.108024	0.227	-0.0683171	4.66719	-0.0146377	4.58946	-0.0148857	-0.0147617	-0.0147617	-0.0120509	-0.0120509
2	5	131	131	0	-0.0963	0.5808	0.3512	0.8281	0.7777	0.183774	0.770546	-0.052519	0.227	-0.0432257	4.66719	-0.00926161	4.58946	-0.00941847	-0.00934004	-0.00934004
2	5	130	130	0	0.5373	0.7579	1.194	1.1651	1.3157	0.254229	0.89735	0.192762	0.227	0.0272286	4.66719	0.00583404	4.58946	0.00593285	0.00588344	0.00588344	0.0093459	0.0093459
2	5	130	130	0	0.1568	0.6354	1.2038	1.3279	1.1876	0.286277	0.864555	0.0362238	0.227	0.0592771	4.66719	0.0127008	4.58946	0.0129159	0.0128084	0.0128084
2	5	129	129	0	0.5232	-0.0881	0.0997	0.6699	0.9982	0.16054	0.48612	-0.0342	0.227	-0.06646	4.66719	-0.0142398	4.58946	-0.014481	-0.0143604	-0.0143604	-0.00850969	-0.00850969
2	5	129	129	0	0.3933	0.9385	0.7606	0.9372	1.2121	0.214694	0.83777	0.170214	0.227	-0.0123057	4.66719	-0.00263664	4.58946	-0.0026813	-0.00265897	-0.00265897
1	1	109 - I329A L330A (1)	109	0	0.669	1.0601	1.6728	1.8263	2.3197	0.448089	0.978509	0.137762	0.286	0.162089	6.59391	0.0245816	5.77789	0.0280532	0.0263174	0.0263174	0.0285571	0.0249407
1	1	109 - I329A L330A (1)	109	0	0.2547	1.1506	0.9632	1.7604	2.4638	0.475677	0.933479	-0.0904095	0.286	0.189677	6.59391	0.0287655	5.77789	0.0328281	0.0307968	0.0307968
2	1	109	109	0	0.4032	0.1659	0.886	1.2574	1.0273	0.240549	0.790813	0.0219286	0.227	0.0135486	4.65258	0.00291206	4.58946	0.0029521	0.00293208	0.00293208	0.0213244
2	1	109	109	0	-0.173	0.3537	0.8596	1.5438	1.7424	0.410523	0.923532	-0.305224	0.227	0.183523	4.65258	0.0394454	4.58946	0.0399879	0.0397166	0.0397166
1	3	123 - I329A (3)	123	0	0.7539	1.5112	2.2499	2.7795	3.3366	0.671386	0.993993	0.0933857	0.286	0.385386	6.55668	0.0587776	5.77789	0.0667001	0.0627388	0.0627388	0.0712925	0.0522705
1	3	123 - I329A (3)	123	0	0.5146	1.1994	2.4336	3.1002	3.6371	0.776471	0.984346	-0.127029	0.286	0.490471	6.55668	0.0748049	5.77789	0.0848876	0.0798463	0.0798463
2	3	123	123	0	0.4789	0.7283	1.0498	1.9802	1.5611	0.360883	0.871	0.0641762	0.227	0.133883	4.44861	0.0300954	4.58946	0.0291718	0.0296336	0.0296336	0.0332484
2	3	123	123	0	0.6691	1.0575	1.3632	1.4454	2.2279	0.393546	0.949747	0.143319	0.227	0.166546	4.44861	0.0374377	4.58946	0.0362887	0.0368632	0.0368632
1	3	124 - L330A (3)	124	0	1.4071	3.0533	5.5078	7.5289	8.5378	1.81454	0.989223	-0.1972	0.286	1.52854	6.55668	0.233127	5.77789	0.26455	0.248839	0.248839	0.25283	0.231398
1	3	124 - L330A (3)	124	0	1.948	3.0523	5.0795	7.9241	9.0539	1.86357	0.985718	-0.149295	0.286	1.57757	6.55668	0.240605	5.77789	0.273036	0.256821	0.256821
2	3	124	124	0	0.9156	2.5187	3.2812	4.5122	5.8231	1.16194	0.99431	-0.0630429	0.227	0.934937	4.44861	0.210164	4.58946	0.203714	0.206939	0.206939	0.209967
2	3	124	124	0	1.5148	2.8653	3.9058	4.886	6.0943	1.1893	0.993729	0.237776	0.227	0.962303	4.44861	0.216315	4.58946	0.209677	0.212996	0.212996

[truncated: 1 more sheets: Fig.2a_ExtDataFig.7a]
