# Supplementary material for: Allosteric control of Ubp6 and the proteasome via a bidirectional switch
Source: Nat Commun. 2022 Feb 11;13:838. doi: 10.1038/s41467-022-28186-y (PMC8837689; doi:10.1038/s41467-022-28186-y)
Supplement: Supplementary file 5 — Source Data Files [file 41467_2022_28186_MOESM5_ESM.zip › 5_Sourcedatafile/Fig.3a.xlsx]

## Sheet: Raw - Rpt1 variants
	type of
Well	proteasome	ubp6	time point (mins)	Signal	Standard Deviation
E01	WT	-	1	396987	23365
E01	WT	-	2	430343	26239.2
E01	WT	-	3	475700	26430.3
E01	WT	-	4	516149	22552
E01	WT	-	5	553461	24731.3
E01	WT	-	6	586956	24520.8
E01	WT	-	7	620945	22541.4
E01	WT	-	8	652336	22795.5
E01	WT	-	9	684176	23898.9
E01	WT	-	10	713307	24103
E01	WT	-	11	747219	24538.5
E01	WT	-	12	777167	23968.1
E01	WT	-	13	800822	22171.3
E01	WT	-	14	834666	22869.6
E01	WT	-	15	864255	24635
E01	WT	-	16	895144	22872.6
E01	WT	-	17	922903	23638.5
E01	WT	-	18	949912	21749.5
E01	WT	-	19	979426	22976.1
E01	WT	-	20	1006929	24914
E01	WT	-	21	1033235	23391
E01	WT	-	22	1057465	25610.1
E01	WT	-	23	1086779	24495.8
E01	WT	-	24	1116793	23757.8
E01	WT	-	25	1140108	29583.1
E01	WT	-	26	1169749	27316.8
E01	WT	-	27	1189855	26490.4
E01	WT	-	28	1221314	27329.9
E01	WT	-	29	1252643	27601.2
E01	WT	-	30	1275741	27557.9
E01	WT	-	31	1302432	29481.5
E01	WT	-	32	1324873	30755
E01	WT	-	33	1350179	26685.5
E01	WT	-	34	1370851	28951.7
E01	WT	-	35	1399209	28641.7
E01	WT	-	36	1421486	34132.1
E01	WT	-	37	1444938	34470.4
E01	WT	-	38	1462585	33027.6
E01	WT	-	39	1488647	33966.2
E01	WT	-	40	1510152	37112.1
E02	Rpt1-R162E V163E	-	1	374741	23718.9
E02	Rpt1-R162E V163E	-	2	392365	21169.7
E02	Rpt1-R162E V163E	-	3	417364	20151.2
E02	Rpt1-R162E V163E	-	4	442449	20303
E02	Rpt1-R162E V163E	-	5	472905	20937.5
E02	Rpt1-R162E V163E	-	6	501739	22705.2
E02	Rpt1-R162E V163E	-	7	534211	20823.7
E02	Rpt1-R162E V163E	-	8	563571	20519.6
E02	Rpt1-R162E V163E	-	9	585862	18682.9
E02	Rpt1-R162E V163E	-	10	613861	18185
E02	Rpt1-R162E V163E	-	11	637536	19317.5
E02	Rpt1-R162E V163E	-	12	659454	18534.4
E02	Rpt1-R162E V163E	-	13	677129	16228.3
E02	Rpt1-R162E V163E	-	14	702075	17648.6
E02	Rpt1-R162E V163E	-	15	722633	19249.3
E02	Rpt1-R162E V163E	-	16	745255	17390.5
E02	Rpt1-R162E V163E	-	17	765910	14683.2
E02	Rpt1-R162E V163E	-	18	784201	13270.1
E02	Rpt1-R162E V163E	-	19	807461	16455.9
E02	Rpt1-R162E V163E	-	20	827250	16108.3
E02	Rpt1-R162E V163E	-	21	847539	15041.8
E02	Rpt1-R162E V163E	-	22	871247	16818.4
E02	Rpt1-R162E V163E	-	23	888957	16690.4
E02	Rpt1-R162E V163E	-	24	906228	14181.3
E02	Rpt1-R162E V163E	-	25	928169	16342.5
E02	Rpt1-R162E V163E	-	26	946358	16262.1
E02	Rpt1-R162E V163E	-	27	965927	15270.4
E02	Rpt1-R162E V163E	-	28	986308	15714
E02	Rpt1-R162E V163E	-	29	1007445	15475.6
E02	Rpt1-R162E V163E	-	30	1023941	15517.2
E02	Rpt1-R162E V163E	-	31	1042830	15116.9
E02	Rpt1-R162E V163E	-	32	1061293	16409.4
E02	Rpt1-R162E V163E	-	33	1078485	16370.1
E02	Rpt1-R162E V163E	-	34	1097308	9890.35
E02	Rpt1-R162E V163E	-	35	1116191	14502.6
E02	Rpt1-R162E V163E	-	36	1132850	13070.2
E02	Rpt1-R162E V163E	-	37	1149847	9704.15
E02	Rpt1-R162E V163E	-	38	1167620	10329.3
E02	Rpt1-R162E V163E	-	39	1184270	7408.82
E02	Rpt1-R162E V163E	-	40	1205525	9522.23
E03	Rpt1-S164R T166K	-	1	461958	40317.8
E03	Rpt1-S164R T166K	-	2	514772	40830.6
E03	Rpt1-S164R T166K	-	3	567766	39933.6
E03	Rpt1-S164R T166K	-	4	627536	41906.1
E03	Rpt1-S164R T166K	-	5	684313	42882.2
E03	Rpt1-S164R T166K	-	6	754675	49188.6
E03	Rpt1-S164R T166K	-	7	808597	49905.6
E03	Rpt1-S164R T166K	-	8	863091	40836.4
E03	Rpt1-S164R T166K	-	9	915711	37770
E03	Rpt1-S164R T166K	-	10	967586	34506.6
E03	Rpt1-S164R T166K	-	11	1012725	31175.9
E03	Rpt1-S164R T166K	-	12	1061226	30615.4
E03	Rpt1-S164R T166K	-	13	1110413	29648.3
E03	Rpt1-S164R T166K	-	14	1156124	29774.4
E03	Rpt1-S164R T166K	-	15	1202263	30308.2
E03	Rpt1-S164R T166K	-	16	1239131	28600.9
E03	Rpt1-S164R T166K	-	17	1282948	24850.9
E03	Rpt1-S164R T166K	-	18	1332630	27147.2
E03	Rpt1-S164R T166K	-	19	1375825	27522.1
E03	Rpt1-S164R T166K	-	20	1414741	30377.5
E03	Rpt1-S164R T166K	-	21	1455982	30641.1
E03	Rpt1-S164R T166K	-	22	1498194	33015.3
E03	Rpt1-S164R T166K	-	23	1540987	33662.5
E03	Rpt1-S164R T166K	-	24	1576718	30737
E03	Rpt1-S164R T166K	-	25	1620830	35229.8
E03	Rpt1-S164R T166K	-	26	1654164	33032
E03	Rpt1-S164R T166K	-	27	1689512	31381.1
E03	Rpt1-S164R T166K	-	28	1737667	35447.8
E03	Rpt1-S164R T166K	-	29	1770906	31089.8
E03	Rpt1-S164R T166K	-	30	1808171	34233.6
E03	Rpt1-S164R T166K	-	31	1848952	31466.8
E03	Rpt1-S164R T166K	-	32	1875344	32147.8
E03	Rpt1-S164R T166K	-	33	1913906	36132.4
E03	Rpt1-S164R T166K	-	34	1952081	32709.6
E03	Rpt1-S164R T166K	-	35	1976914	26545.1
E03	Rpt1-S164R T166K	-	36	2023923	34188.3
E03	Rpt1-S164R T166K	-	37	2046530	28778.4
E03	Rpt1-S164R T166K	-	38	2087977	31477
E03	Rpt1-S164R T166K	-	39	2111101	27263
E03	Rpt1-S164R T166K	-	40	2148173	25964.5
E04	Rpt1-S164A T166K	-	1	433609	35490.1
E04	Rpt1-S164A T166K	-	2	478367	35159.1
E04	Rpt1-S164A T166K	-	3	526113	35646.1
E04	Rpt1-S164A T166K	-	4	572527	31880.6
E04	Rpt1-S164A T166K	-	5	619241	27926.9
E04	Rpt1-S164A T166K	-	6	672802	29241.4
E04	Rpt1-S164A T166K	-	7	720473	29965.5
E04	Rpt1-S164A T166K	-	8	769232	30066.3
E04	Rpt1-S164A T166K	-	9	812416	31024.4
E04	Rpt1-S164A T166K	-	10	853157	29707.4
E04	Rpt1-S164A T166K	-	11	902733	36587.6
E04	Rpt1-S164A T166K	-	12	935447	31942
E04	Rpt1-S164A T166K	-	13	974180	33313.8
E04	Rpt1-S164A T166K	-	14	1020067	33467
E04	Rpt1-S164A T166K	-	15	1054371	34491.9
E04	Rpt1-S164A T166K	-	16	1086982	35052.2
E04	Rpt1-S164A T166K	-	17	1122543	32669.1
E04	Rpt1-S164A T166K	-	18	1162614	36788.2
E04	Rpt1-S164A T166K	-	19	1196545	34789.3
E04	Rpt1-S164A T166K	-	20	1232426	34387.3
E04	Rpt1-S164A T166K	-	21	1264727	33341.9
E04	Rpt1-S164A T166K	-	22	1298509	32020
E04	Rpt1-S164A T166K	-	23	1332963	33192.5
E04	Rpt1-S164A T166K	-	24	1370145	31392.9
E04	Rpt1-S164A T166K	-	25	1405778	35303.7
E04	Rpt1-S164A T166K	-	26	1436321	34241.5
E04	Rpt1-S164A T166K	-	27	1471706	33599.6
E04	Rpt1-S164A T166K	-	28	1492801	31884
E04	Rpt1-S164A T166K	-	29	1533747	32387.3
E04	Rpt1-S164A T166K	-	30	1560662	32516.3
E04	Rpt1-S164A T166K	-	31	1593496	31968.2
E04	Rpt1-S164A T166K	-	32	1621983	31443.9
E04	Rpt1-S164A T166K	-	33	1659177	30352.5
E04	Rpt1-S164A T166K	-	34	1680702	28944.8
E04	Rpt1-S164A T166K	-	35	1715500	29617
E04	Rpt1-S164A T166K	-	36	1746312	24184.4
E04	Rpt1-S164A T166K	-	37	1771744	21186.6
E04	Rpt1-S164A T166K	-	38	1797176	23543.6
E04	Rpt1-S164A T166K	-	39	1825274	21668.3
E04	Rpt1-S164A T166K	-	40	1851343	22968.9
E05	Rpt1-V163E S164A	-	1	448952	140999
E05	Rpt1-V163E S164A	-	2	421534	31019
E05	Rpt1-V163E S164A	-	3	460785	37085
E05	Rpt1-V163E S164A	-	4	492982	37887.6
E05	Rpt1-V163E S164A	-	5	526525	41642.3
E05	Rpt1-V163E S164A	-	6	562857	48369.1
E05	Rpt1-V163E S164A	-	7	597621	51101.9
E05	Rpt1-V163E S164A	-	8	626292	52157.7
E05	Rpt1-V163E S164A	-	9	660148	58220.8
E05	Rpt1-V163E S164A	-	10	693454	59512.1
E05	Rpt1-V163E S164A	-	11	725753	58824.3
E05	Rpt1-V163E S164A	-	12	764401	61774.1
E05	Rpt1-V163E S164A	-	13	795750	66925.1
E05	Rpt1-V163E S164A	-	14	830210	71807.3
E05	Rpt1-V163E S164A	-	15	865679	75886.8
E05	Rpt1-V163E S164A	-	16	895441	79645.9
E05	Rpt1-V163E S164A	-	17	922288	84541.2
E05	Rpt1-V163E S164A	-	18	950995	85380.2
E05	Rpt1-V163E S164A	-	19	973193	86618.3
E05	Rpt1-V163E S164A	-	20	1004771	92686.5
E05	Rpt1-V163E S164A	-	21	1027012	92915.8
E05	Rpt1-V163E S164A	-	22	1055764	98731.9
E05	Rpt1-V163E S164A	-	23	1078380	97150.9
E05	Rpt1-V163E S164A	-	24	1108929	102231
E05	Rpt1-V163E S164A	-	25	1135502	105768
E05	Rpt1-V163E S164A	-	26	1156419	106697
E05	Rpt1-V163E S164A	-	27	1187984	112429
E05	Rpt1-V163E S164A	-	28	1207750	111877
E05	Rpt1-V163E S164A	-	29	1231731	117171
E05	Rpt1-V163E S164A	-	30	1257965	117506
E05	Rpt1-V163E S164A	-	31	1282340	118754
E05	Rpt1-V163E S164A	-	32	1307962	125488
E05	Rpt1-V163E S164A	-	33	1330686	125372
E05	Rpt1-V163E S164A	-	34	1355002	128850
E05	Rpt1-V163E S164A	-	35	1382391	134139
E05	Rpt1-V163E S164A	-	36	1399664	128364
E05	Rpt1-V163E S164A	-	37	1420443	134195
E05	Rpt1-V163E S164A	-	38	1447297	136464
E05	Rpt1-V163E S164A	-	39	1467487	139686
E05	Rpt1-V163E S164A	-	40	1494808	144012
E06	Rpt1-P188A	-	1	599940	83162.4
E06	Rpt1-P188A	-	2	688656	80994.4
E06	Rpt1-P188A	-	3	785130	82460.5
E06	Rpt1-P188A	-	4	874396	79632.6
E06	Rpt1-P188A	-	5	966180	79241.7
E06	Rpt1-P188A	-	6	1058325	77957.9
E06	Rpt1-P188A	-	7	1161217	82493.4
E06	Rpt1-P188A	-	8	1252866	87280.3
E06	Rpt1-P188A	-	9	1340130	91299.2
E06	Rpt1-P188A	-	10	1426767	88809.7
E06	Rpt1-P188A	-	11	1497061	84752.5
E06	Rpt1-P188A	-	12	1575400	85304.3
E06	Rpt1-P188A	-	13	1654850	89522.8
E06	Rpt1-P188A	-	14	1730488	88900.1
E06	Rpt1-P188A	-	15	1803737	94410.5
E06	Rpt1-P188A	-	16	1882997	101223
E06	Rpt1-P188A	-	17	1952125	95991.9
E06	Rpt1-P188A	-	18	2013315	93626.8
E06	Rpt1-P188A	-	19	2079399	97050
E06	Rpt1-P188A	-	20	2150269	93571
E06	Rpt1-P188A	-	21	2222252	99487.9
E06	Rpt1-P188A	-	22	2275173	89616.3
E06	Rpt1-P188A	-	23	2341465	93992.6
E06	Rpt1-P188A	-	24	2403909	92501.1
E06	Rpt1-P188A	-	25	2473051	94820.2
E06	Rpt1-P188A	-	26	2530408	93806.7
E06	Rpt1-P188A	-	27	2595043	98330
E06	Rpt1-P188A	-	28	2655114	96773
E06	Rpt1-P188A	-	29	2712039	97168.7
E06	Rpt1-P188A	-	30	2774195	100962
E06	Rpt1-P188A	-	31	2830488	100186
E06	Rpt1-P188A	-	32	2881413	93213.3
E06	Rpt1-P188A	-	33	2942377	98936.6
E06	Rpt1-P188A	-	34	2994263	93824.3
E06	Rpt1-P188A	-	35	3053819	101457
E06	Rpt1-P188A	-	36	3105841	103447
E06	Rpt1-P188A	-	37	3153425	98690.7
E06	Rpt1-P188A	-	38	3210695	101900
E06	Rpt1-P188A	-	39	3267106	105354
E06	Rpt1-P188A	-	40	3315159	106313
E07	Rpt1-L185A L187A	-	1	353565	19418
E07	Rpt1-L185A L187A	-	2	374928	19443
E07	Rpt1-L185A L187A	-	3	393453	15507.1
E07	Rpt1-L185A L187A	-	4	420373	17653.5
E07	Rpt1-L185A L187A	-	5	451985	19058.8
E07	Rpt1-L185A L187A	-	6	477007	18496.5
E07	Rpt1-L185A L187A	-	7	503492	17985.1
E07	Rpt1-L185A L187A	-	8	522630	16010.2
E07	Rpt1-L185A L187A	-	9	543306	13320
E07	Rpt1-L185A L187A	-	10	564345	13076.2
E07	Rpt1-L185A L187A	-	11	585266	13015.1
E07	Rpt1-L185A L187A	-	12	602670	13375.6
E07	Rpt1-L185A L187A	-	13	623476	12760.6
E07	Rpt1-L185A L187A	-	14	641559	13465.7
E07	Rpt1-L185A L187A	-	15	662896	16834.6
E07	Rpt1-L185A L187A	-	16	681227	18142.7
E07	Rpt1-L185A L187A	-	17	700586	19178.3
E07	Rpt1-L185A L187A	-	18	715753	17756.2
E07	Rpt1-L185A L187A	-	19	732436	19667.8
E07	Rpt1-L185A L187A	-	20	752049	23643.4
E07	Rpt1-L185A L187A	-	21	771625	21288.8
E07	Rpt1-L185A L187A	-	22	789527	21532.2
E07	Rpt1-L185A L187A	-	23	805590	24786.3
E07	Rpt1-L185A L187A	-	24	819503	19741.8
E07	Rpt1-L185A L187A	-	25	840501	22811.3
E07	Rpt1-L185A L187A	-	26	855944	20532.1
E07	Rpt1-L185A L187A	-	27	875269	19766.9
E07	Rpt1-L185A L187A	-	28	893098	22040
E07	Rpt1-L185A L187A	-	29	907006	19314.9
E07	Rpt1-L185A L187A	-	30	919438	23245.3
E07	Rpt1-L185A L187A	-	31	939119	21602.8
E07	Rpt1-L185A L187A	-	32	956368	23242.1
E07	Rpt1-L185A L187A	-	33	972680	22372.5
E07	Rpt1-L185A L187A	-	34	984601	19679.1
E07	Rpt1-L185A L187A	-	35	1005785	21330
E07	Rpt1-L185A L187A	-	36	1019881	23215
E07	Rpt1-L185A L187A	-	37	1034452	21088.6
E07	Rpt1-L185A L187A	-	38	1051352	20721.3
E07	Rpt1-L185A L187A	-	39	1065873	22998.2
E07	Rpt1-L185A L187A	-	40	1079646	21622.3
E08	-	Ubp6	1	288102	72279.2
E08	-	Ubp6	2	290735	6768.95
E08	-	Ubp6	3	293369	7121.53
E08	-	Ubp6	4	297702	6253.14
E08	-	Ubp6	5	301032	7594.9
E08	-	Ubp6	6	303620	4183.75
E08	-	Ubp6	7	307280	5021.52
E08	-	Ubp6	8	311313	5704.77
E08	-	Ubp6	9	318335	1983.07
E08	-	Ubp6	10	324234	1936.85
E08	-	Ubp6	11	324182	2059.57
E08	-	Ubp6	12	323617	3432.13
E08	-	Ubp6	13	330545	2779.37
E08	-	Ubp6	14	327999	4307.97
E08	-	Ubp6	15	332233	3190.81
E08	-	Ubp6	16	330191	3794.53
E08	-	Ubp6	17	334889	3711.58
E08	-	Ubp6	18	333565	5532.78
E08	-	Ubp6	19	337414	7817.58
E08	-	Ubp6	20	339128	10243.7
E08	-	Ubp6	21	339398	12117.5
E08	-	Ubp6	22	340882	11900.7
E08	-	Ubp6	23	339041	13250.2
E08	-	Ubp6	24	343967	11014.3
E08	-	Ubp6	25	343605	12056.9
E08	-	Ubp6	26	345194	10181.4
E08	-	Ubp6	27	346435	10995.1
E08	-	Ubp6	28	347934	11521.2
E08	-	Ubp6	29	348563	11274.9
E08	-	Ubp6	30	350029	11552.7
E08	-	Ubp6	31	350755	12243.6
E08	-	Ubp6	32	352464	12383.9
E08	-	Ubp6	33	355167	11143.4
E08	-	Ubp6	34	357891	11800.3
E08	-	Ubp6	35	358645	12023
E08	-	Ubp6	36	358378	11367
E08	-	Ubp6	37	360424	12999.3
E08	-	Ubp6	38	363552	11492.6
E08	-	Ubp6	39	364991	12090.9
E08	-	Ubp6	40	365295	10713.2
E09	-	-	1	310831	18170.3
E09	-	-	2	281989	16879.9
E09	-	-	3	287889	17427.1
E09	-	-	4	290896	19995
E09	-	-	5	292992	24281.9
E09	-	-	6	292681	24033.4
E09	-	-	7	294590	22773.1
E09	-	-	8	295042	21257.6
E09	-	-	9	298396	20789.6
E09	-	-	10	300346	19207
E09	-	-	11	298025	18881.7
E09	-	-	12	297700	19960
E09	-	-	13	299503	17902.2
E09	-	-	14	300619	19037.6
E09	-	-	15	302234	18106.4
E09	-	-	16	304357	17711.1
E09	-	-	17	309095	17176.6
E09	-	-	18	312105	17425.1
E09	-	-	19	310939	15382.5
E09	-	-	20	312768	15466.6
E09	-	-	21	310948	15282.5
E09	-	-	22	312142	16100.3
E09	-	-	23	311232	17074
E09	-	-	24	311376	18584
E09	-	-	25	311028	17319.9
E09	-	-	26	311341	18463.3
E09	-	-	27	310300	16384
E09	-	-	28	311662	15332.8
E09	-	-	29	310323	16590.5
E09	-	-	30	313225	16552.6
E09	-	-	31	314927	16632.4
E09	-	-	32	312920	17230.6
E09	-	-	33	313244	18023.1
E09	-	-	34	311451	17223.5
E09	-	-	35	310773	17802.5
E09	-	-	36	312992	17464.1
E09	-	-	37	312311	17860.3
E09	-	-	38	312571	18090.4
E09	-	-	39	313401	18439.5
E09	-	-	40	310489	18593.9
E10	WT	Ubp6	1	1178946	222709
E10	WT	Ubp6	2	1445076	214755
E10	WT	Ubp6	3	1700999	188892
E10	WT	Ubp6	4	1964178	185311
E10	WT	Ubp6	5	2214137	185989
E10	WT	Ubp6	6	2431465	174456
E10	WT	Ubp6	7	2644632	171383
E10	WT	Ubp6	8	2825432	160825
E10	WT	Ubp6	9	3013582	154450
E10	WT	Ubp6	10	3192838	156847
E10	WT	Ubp6	11	3358659	148053
E10	WT	Ubp6	12	3511470	135018
E10	WT	Ubp6	13	3669650	137857
E10	WT	Ubp6	14	3820036	131023
E10	WT	Ubp6	15	3961982	126664
E10	WT	Ubp6	16	4102390	122407
E10	WT	Ubp6	17	4227544	112927
E10	WT	Ubp6	18	4353551	110360
E10	WT	Ubp6	19	4473896	112270
E10	WT	Ubp6	20	4599437	114242
E10	WT	Ubp6	21	4690204	92570.9
E10	WT	Ubp6	22	4798309	97941
E10	WT	Ubp6	23	4911189	98262.7
E10	WT	Ubp6	24	5014233	97632.9
E10	WT	Ubp6	25	5118232	96113.9
E10	WT	Ubp6	26	5196598	91145.2
E10	WT	Ubp6	27	5285290	78621.5
E10	WT	Ubp6	28	5385330	89029.5
E10	WT	Ubp6	29	5462816	81635.8
E10	WT	Ubp6	30	5545023	76903.8
E10	WT	Ubp6	31	5636535	92198.8
E10	WT	Ubp6	32	5716051	83611.3
E10	WT	Ubp6	33	5778606	92664.2
E10	WT	Ubp6	34	5852831	77950.5
E10	WT	Ubp6	35	5925537	79831.6
E10	WT	Ubp6	36	5997670	94103.9
E10	WT	Ubp6	37	6048384	79299.4
E10	WT	Ubp6	38	6130163	95696.7
E10	WT	Ubp6	39	6188242	98025.7
E10	WT	Ubp6	40	6235284	85222.4
E11	Rpt1-R162E V163E	Ubp6	1	521433	63860.5
E11	Rpt1-R162E V163E	Ubp6	2	596172	65688.3
E11	Rpt1-R162E V163E	Ubp6	3	673719	64881.2
E11	Rpt1-R162E V163E	Ubp6	4	745437	61749.4
E11	Rpt1-R162E V163E	Ubp6	5	819449	60173.8
E11	Rpt1-R162E V163E	Ubp6	6	893425	54883.7
E11	Rpt1-R162E V163E	Ubp6	7	961216	52291
E11	Rpt1-R162E V163E	Ubp6	8	1051137	61674.5
E11	Rpt1-R162E V163E	Ubp6	9	1121815	62827.9
E11	Rpt1-R162E V163E	Ubp6	10	1193611	61287.7
E11	Rpt1-R162E V163E	Ubp6	11	1260171	65168.9
E11	Rpt1-R162E V163E	Ubp6	12	1318532	64708.2
E11	Rpt1-R162E V163E	Ubp6	13	1385666	66589.8
E11	Rpt1-R162E V163E	Ubp6	14	1450685	68671.5
E11	Rpt1-R162E V163E	Ubp6	15	1507592	71130.3
E11	Rpt1-R162E V163E	Ubp6	16	1556622	63925.1
E11	Rpt1-R162E V163E	Ubp6	17	1621284	69783.7
E11	Rpt1-R162E V163E	Ubp6	18	1672941	65854.7
E11	Rpt1-R162E V163E	Ubp6	19	1732365	69776
E11	Rpt1-R162E V163E	Ubp6	20	1788443	67837.2
E11	Rpt1-R162E V163E	Ubp6	21	1844044	69640.8
E11	Rpt1-R162E V163E	Ubp6	22	1900776	73101
E11	Rpt1-R162E V163E	Ubp6	23	1950018	70637.6
E11	Rpt1-R162E V163E	Ubp6	24	2005155	74326.8
E11	Rpt1-R162E V163E	Ubp6	25	2059528	74772.9
E11	Rpt1-R162E V163E	Ubp6	26	2101149	72794.4
E11	Rpt1-R162E V163E	Ubp6	27	2152043	67047.3
E11	Rpt1-R162E V163E	Ubp6	28	2194356	63660.6
E11	Rpt1-R162E V163E	Ubp6	29	2254556	69967.2
E11	Rpt1-R162E V163E	Ubp6	30	2297612	66970.4
E11	Rpt1-R162E V163E	Ubp6	31	2349686	74340.4
E11	Rpt1-R162E V163E	Ubp6	32	2396344	71058.9
E11	Rpt1-R162E V163E	Ubp6	33	2446292	71526.7
E11	Rpt1-R162E V163E	Ubp6	34	2488641	73097.3
E11	Rpt1-R162E V163E	Ubp6	35	2533278	71424.2
E11	Rpt1-R162E V163E	Ubp6	36	2572333	67937.9
E11	Rpt1-R162E V163E	Ubp6	37	2619081	64524.5
E11	Rpt1-R162E V163E	Ubp6	38	2672688	75481.8
E11	Rpt1-R162E V163E	Ubp6	39	2710456	64138.2
E11	Rpt1-R162E V163E	Ubp6	40	2748986	63563.8
E12	Rpt1-S164R T166K	Ubp6	1	466502	180248
E12	Rpt1-S164R T166K	Ubp6	2	531739	49869.8
E12	Rpt1-S164R T166K	Ubp6	3	594968	51148.4
E12	Rpt1-S164R T166K	Ubp6	4	662584	54616.5
E12	Rpt1-S164R T166K	Ubp6	5	721538	54309.7
E12	Rpt1-S164R T166K	Ubp6	6	786146	57960.1
E12	Rpt1-S164R T166K	Ubp6	7	844352	54598.8
E12	Rpt1-S164R T166K	Ubp6	8	903198	49522
E12	Rpt1-S164R T166K	Ubp6	9	977111	59949.9
E12	Rpt1-S164R T166K	Ubp6	10	1034661	62171.8
E12	Rpt1-S164R T166K	Ubp6	11	1094140	65882.9
E12	Rpt1-S164R T166K	Ubp6	12	1146703	64309.2
E12	Rpt1-S164R T166K	Ubp6	13	1203636	70478.2
E12	Rpt1-S164R T166K	Ubp6	14	1253686	69560.6
E12	Rpt1-S164R T166K	Ubp6	15	1312432	75687.6
E12	Rpt1-S164R T166K	Ubp6	16	1353264	72205.6
E12	Rpt1-S164R T166K	Ubp6	17	1401204	71506.8
E12	Rpt1-S164R T166K	Ubp6	18	1442610	70041.2
E12	Rpt1-S164R T166K	Ubp6	19	1490062	73272.2
E12	Rpt1-S164R T166K	Ubp6	20	1539718	78395.1
E12	Rpt1-S164R T166K	Ubp6	21	1585140	77583.4
E12	Rpt1-S164R T166K	Ubp6	22	1625569	74170.5
E12	Rpt1-S164R T166K	Ubp6	23	1668763	74932.1
E12	Rpt1-S164R T166K	Ubp6	24	1714212	76401.6
E12	Rpt1-S164R T166K	Ubp6	25	1767181	82328
E12	Rpt1-S164R T166K	Ubp6	26	1800619	79862.7
E12	Rpt1-S164R T166K	Ubp6	27	1841567	78629.2
E12	Rpt1-S164R T166K	Ubp6	28	1887325	84455.2
E12	Rpt1-S164R T166K	Ubp6	29	1927891	83079
E12	Rpt1-S164R T166K	Ubp6	30	1967643	87513
E12	Rpt1-S164R T166K	Ubp6	31	2006311	83076.1
E12	Rpt1-S164R T166K	Ubp6	32	2044028	83228.8
E12	Rpt1-S164R T166K	Ubp6	33	2086255	90329.9
E12	Rpt1-S164R T166K	Ubp6	34	2116576	84721.5
E12	Rpt1-S164R T166K	Ubp6	35	2153652	87151.2
E12	Rpt1-S164R T166K	Ubp6	36	2201613	97047.9
E12	Rpt1-S164R T166K	Ubp6	37	2235188	91492.3
E12	Rpt1-S164R T166K	Ubp6	38	2270727	96853
E12	Rpt1-S164R T166K	Ubp6	39	2312327	93830
E12	Rpt1-S164R T166K	Ubp6	40	2340881	92254.6
E13	Rpt1-S164A T166K	Ubp6	1	446588	154414
E13	Rpt1-S164A T166K	Ubp6	2	508368	41901.5
E13	Rpt1-S164A T166K	Ubp6	3	562313	38108.2
E13	Rpt1-S164A T166K	Ubp6	4	619960	37692.4
E13	Rpt1-S164A T166K	Ubp6	5	677355	37486.6
E13	Rpt1-S164A T166K	Ubp6	6	733583	38416.4
E13	Rpt1-S164A T166K	Ubp6	7	790640	39054.6
E13	Rpt1-S164A T166K	Ubp6	8	844347	37882.8
E13	Rpt1-S164A T166K	Ubp6	9	894613	30303.3
E13	Rpt1-S164A T166K	Ubp6	10	960241	33646
E13	Rpt1-S164A T166K	Ubp6	11	1016944	35138.8
E13	Rpt1-S164A T166K	Ubp6	12	1066746	35605.2
E13	Rpt1-S164A T166K	Ubp6	13	1124230	38168.4
E13	Rpt1-S164A T166K	Ubp6	14	1170144	34926
E13	Rpt1-S164A T166K	Ubp6	15	1213284	32212.1
E13	Rpt1-S164A T166K	Ubp6	16	1263938	36769.8
E13	Rpt1-S164A T166K	Ubp6	17	1305404	32474.5
E13	Rpt1-S164A T166K	Ubp6	18	1347128	31639.5
E13	Rpt1-S164A T166K	Ubp6	19	1391864	32293.1
E13	Rpt1-S164A T166K	Ubp6	20	1435266	29055.3
E13	Rpt1-S164A T166K	Ubp6	21	1477091	32580
E13	Rpt1-S164A T166K	Ubp6	22	1520746	31205.2
E13	Rpt1-S164A T166K	Ubp6	23	1558201	34926.1
E13	Rpt1-S164A T166K	Ubp6	24	1602226	33055.6
E13	Rpt1-S164A T166K	Ubp6	25	1637896	28701
E13	Rpt1-S164A T166K	Ubp6	26	1688967	31319.8
E13	Rpt1-S164A T166K	Ubp6	27	1726375	34392.9
E13	Rpt1-S164A T166K	Ubp6	28	1758099	32606.9
E13	Rpt1-S164A T166K	Ubp6	29	1801889	34051.5
E13	Rpt1-S164A T166K	Ubp6	30	1836078	30187
E13	Rpt1-S164A T166K	Ubp6	31	1880323	32631.6
E13	Rpt1-S164A T166K	Ubp6	32	1914162	33073
E13	Rpt1-S164A T166K	Ubp6	33	1957288	39903.1
E13	Rpt1-S164A T166K	Ubp6	34	1990327	35001.2
E13	Rpt1-S164A T166K	Ubp6	35	2025246	32261
E13	Rpt1-S164A T166K	Ubp6	36	2061272	35972.8
E13	Rpt1-S164A T166K	Ubp6	37	2098792	37255.1
E13	Rpt1-S164A T166K	Ubp6	38	2123986	32393.9
E13	Rpt1-S164A T166K	Ubp6	39	2164321	35965.9
E13	Rpt1-S164A T166K	Ubp6	40	2200394	31584.2
E14	Rpt1-V163E S164A	Ubp6	1	497809	58757.2
E14	Rpt1-V163E S164A	Ubp6	2	568658	59014.3
E14	Rpt1-V163E S164A	Ubp6	3	635107	56233.1
E14	Rpt1-V163E S164A	Ubp6	4	700641	52803.8
E14	Rpt1-V163E S164A	Ubp6	5	767056	53380.7
E14	Rpt1-V163E S164A	Ubp6	6	836287	53922.2
E14	Rpt1-V163E S164A	Ubp6	7	898319	54688.3
E14	Rpt1-V163E S164A	Ubp6	8	959262	53841.5
E14	Rpt1-V163E S164A	Ubp6	9	1037665	60926.8
E14	Rpt1-V163E S164A	Ubp6	10	1109609	61234.4
E14	Rpt1-V163E S164A	Ubp6	11	1180533	59819.1
E14	Rpt1-V163E S164A	Ubp6	12	1237719	57185.2
E14	Rpt1-V163E S164A	Ubp6	13	1299639	56773
E14	Rpt1-V163E S164A	Ubp6	14	1351860	50919.8
E14	Rpt1-V163E S164A	Ubp6	15	1411692	53291.2
E14	Rpt1-V163E S164A	Ubp6	16	1470180	57107.2
E14	Rpt1-V163E S164A	Ubp6	17	1521623	57793.2
E14	Rpt1-V163E S164A	Ubp6	18	1577147	57718.3
E14	Rpt1-V163E S164A	Ubp6	19	1622721	58858
E14	Rpt1-V163E S164A	Ubp6	20	1675224	52570.4
E14	Rpt1-V163E S164A	Ubp6	21	1727721	53999.9
E14	Rpt1-V163E S164A	Ubp6	22	1779853	58623.9
E14	Rpt1-V163E S164A	Ubp6	23	1825641	52066.8
E14	Rpt1-V163E S164A	Ubp6	24	1871871	56387.4
E14	Rpt1-V163E S164A	Ubp6	25	1923521	54912.5
E14	Rpt1-V163E S164A	Ubp6	26	1972300	56719.7
E14	Rpt1-V163E S164A	Ubp6	27	2014117	55999.3
E14	Rpt1-V163E S164A	Ubp6	28	2064507	56850.9
E14	Rpt1-V163E S164A	Ubp6	29	2113540	58705.6
E14	Rpt1-V163E S164A	Ubp6	30	2165751	59497
E14	Rpt1-V163E S164A	Ubp6	31	2206076	59417.9
E14	Rpt1-V163E S164A	Ubp6	32	2247329	59222.9
E14	Rpt1-V163E S164A	Ubp6	33	2287491	58130.7
E14	Rpt1-V163E S164A	Ubp6	34	2339711	57011.8
E14	Rpt1-V163E S164A	Ubp6	35	2376276	60364
E14	Rpt1-V163E S164A	Ubp6	36	2423667	58705.9
E14	Rpt1-V163E S164A	Ubp6	37	2464050	57782.5
E14	Rpt1-V163E S164A	Ubp6	38	2499385	59254.1
E14	Rpt1-V163E S164A	Ubp6	39	2548695	61932.3
E14	Rpt1-V163E S164A	Ubp6	40	2580607	61431.8
E15	Rpt1-P188A	Ubp6	1	1028257	191690
E15	Rpt1-P188A	Ubp6	2	1279234	182715
E15	Rpt1-P188A	Ubp6	3	1516771	175190
E15	Rpt1-P188A	Ubp6	4	1745237	169510
E15	Rpt1-P188A	Ubp6	5	1975498	163826
E15	Rpt1-P188A	Ubp6	6	2216746	173593
E15	Rpt1-P188A	Ubp6	7	2428335	149349
E15	Rpt1-P188A	Ubp6	8	2627610	135975
E15	Rpt1-P188A	Ubp6	9	2805692	121247
E15	Rpt1-P188A	Ubp6	10	2989136	118718
E15	Rpt1-P188A	Ubp6	11	3145954	100705
E15	Rpt1-P188A	Ubp6	12	3295385	95143.5
E15	Rpt1-P188A	Ubp6	13	3455472	90559
E15	Rpt1-P188A	Ubp6	14	3593055	83950.1
E15	Rpt1-P188A	Ubp6	15	3741365	76736.3
E15	Rpt1-P188A	Ubp6	16	3860324	66391.2
E15	Rpt1-P188A	Ubp6	17	3983069	57272.2
E15	Rpt1-P188A	Ubp6	18	4124492	91522.8
E15	Rpt1-P188A	Ubp6	19	4244419	94980.7
E15	Rpt1-P188A	Ubp6	20	4340288	97154.9
E15	Rpt1-P188A	Ubp6	21	4467395	86692.1
E15	Rpt1-P188A	Ubp6	22	4580481	83832.5
E15	Rpt1-P188A	Ubp6	23	4681254	87177.2
E15	Rpt1-P188A	Ubp6	24	4795111	91182.2
E15	Rpt1-P188A	Ubp6	25	4885402	90302.9
E15	Rpt1-P188A	Ubp6	26	4961020	96168.8
E15	Rpt1-P188A	Ubp6	27	5055453	90750.6
E15	Rpt1-P188A	Ubp6	28	5159309	98747.1
E15	Rpt1-P188A	Ubp6	29	5241079	80347.3
E15	Rpt1-P188A	Ubp6	30	5335374	84476.9
E15	Rpt1-P188A	Ubp6	31	5424147	80778.7
E15	Rpt1-P188A	Ubp6	32	5476768	86831.1
E15	Rpt1-P188A	Ubp6	33	5564323	103300
E15	Rpt1-P188A	Ubp6	34	5632230	98091.4
E15	Rpt1-P188A	Ubp6	35	5699484	101987
E15	Rpt1-P188A	Ubp6	36	5756782	107796
E15	Rpt1-P188A	Ubp6	37	5841865	103221
E15	Rpt1-P188A	Ubp6	38	5910158	115244
E15	Rpt1-P188A	Ubp6	39	5980451	102030
E15	Rpt1-P188A	Ubp6	40	6026142	111259
E16	Rpt1-L185A L187A	Ubp6	1	374715	25352.2
E16	Rpt1-L185A L187A	Ubp6	2	406994	23899.8
E16	Rpt1-L185A L187A	Ubp6	3	440191	25125.1
E16	Rpt1-L185A L187A	Ubp6	4	473618	22831.8
E16	Rpt1-L185A L187A	Ubp6	5	506450	20272.6
E16	Rpt1-L185A L187A	Ubp6	6	538194	17882.5
E16	Rpt1-L185A L187A	Ubp6	7	569386	17939.1
E16	Rpt1-L185A L187A	Ubp6	8	603840	19985.3
E16	Rpt1-L185A L187A	Ubp6	9	631559	19836.3
E16	Rpt1-L185A L187A	Ubp6	10	663220	20388.1
E16	Rpt1-L185A L187A	Ubp6	11	702811	25363.5
E16	Rpt1-L185A L187A	Ubp6	12	742909	29474.3
E16	Rpt1-L185A L187A	Ubp6	13	776552	36279.1
E16	Rpt1-L185A L187A	Ubp6	14	808273	36951.8
E16	Rpt1-L185A L187A	Ubp6	15	836374	38784.6
E16	Rpt1-L185A L187A	Ubp6	16	867501	40815
E16	Rpt1-L185A L187A	Ubp6	17	892294	38227.4
E16	Rpt1-L185A L187A	Ubp6	18	919546	40032.1
E16	Rpt1-L185A L187A	Ubp6	19	944862	37214.8
E16	Rpt1-L185A L187A	Ubp6	20	967914	38607.9
E16	Rpt1-L185A L187A	Ubp6	21	997398	40131.9
E16	Rpt1-L185A L187A	Ubp6	22	1024010	39982.1
E16	Rpt1-L185A L187A	Ubp6	23	1050548	39722.2
E16	Rpt1-L185A L187A	Ubp6	24	1077847	41257.7
E16	Rpt1-L185A L187A	Ubp6	25	1104413	44034.4
E16	Rpt1-L185A L187A	Ubp6	26	1121062	38551.1
E16	Rpt1-L185A L187A	Ubp6	27	1149543	39723.7
E16	Rpt1-L185A L187A	Ubp6	28	1174351	40876.9
E16	Rpt1-L185A L187A	Ubp6	29	1202154	42605.6
E16	Rpt1-L185A L187A	Ubp6	30	1221756	42012.7
E16	Rpt1-L185A L187A	Ubp6	31	1248814	41622.9
E16	Rpt1-L185A L187A	Ubp6	32	1271314	44647.7
E16	Rpt1-L185A L187A	Ubp6	33	1301360	46094.6
E16	Rpt1-L185A L187A	Ubp6	34	1320664	45444.2
E16	Rpt1-L185A L187A	Ubp6	35	1343583	44769
E16	Rpt1-L185A L187A	Ubp6	36	1370563	45590.4
E16	Rpt1-L185A L187A	Ubp6	37	1391646	45034.3
E16	Rpt1-L185A L187A	Ubp6	38	1417921	45902.9
E16	Rpt1-L185A L187A	Ubp6	39	1453578	53330.4
E16	Rpt1-L185A L187A	Ubp6	40	1472873	50041.9
F01	WT	-	1	381458
F01	WT	-	2	423827
F01	WT	-	3	467194
F01	WT	-	4	506842
F01	WT	-	5	547989
F01	WT	-	6	582719
F01	WT	-	7	616857
F01	WT	-	8	646358
F01	WT	-	9	683927
F01	WT	-	10	712952
F01	WT	-	11	750827
F01	WT	-	12	779423
F01	WT	-	13	808372
F01	WT	-	14	838198
F01	WT	-	15	873067
F01	WT	-	16	898861
F01	WT	-	17	935221
F01	WT	-	18	962905
F01	WT	-	19	995323
F01	WT	-	20	1023400
F01	WT	-	21	1047720
F01	WT	-	22	1081365
F01	WT	-	23	1108303
F01	WT	-	24	1137424
F01	WT	-	25	1167310
F01	WT	-	26	1190256
F01	WT	-	27	1216814
F01	WT	-	28	1248383
F01	WT	-	29	1273968
F01	WT	-	30	1296155
F01	WT	-	31	1330062
F01	WT	-	32	1354716
F01	WT	-	33	1372788
F01	WT	-	34	1404101
F01	WT	-	35	1429986
F01	WT	-	36	1461384
F01	WT	-	37	1483242
F01	WT	-	38	1512080
F01	WT	-	39	1535081
F01	WT	-	40	1565798
F02	Rpt1-R162E V163E	-	1	349279
F02	Rpt1-R162E V163E	-	2	374961
F02	Rpt1-R162E V163E	-	3	398560
F02	Rpt1-R162E V163E	-	4	426971
F02	Rpt1-R162E V163E	-	5	450608
F02	Rpt1-R162E V163E	-	6	474585
F02	Rpt1-R162E V163E	-	7	503010
F02	Rpt1-R162E V163E	-	8	532848
F02	Rpt1-R162E V163E	-	9	565379
F02	Rpt1-R162E V163E	-	10	590907
F02	Rpt1-R162E V163E	-	11	615542
F02	Rpt1-R162E V163E	-	12	638867
F02	Rpt1-R162E V163E	-	13	661316
F02	Rpt1-R162E V163E	-	14	684773
F02	Rpt1-R162E V163E	-	15	705283
F02	Rpt1-R162E V163E	-	16	725434
F02	Rpt1-R162E V163E	-	17	751343
F02	Rpt1-R162E V163E	-	18	768541
F02	Rpt1-R162E V163E	-	19	787969
F02	Rpt1-R162E V163E	-	20	809395
F02	Rpt1-R162E V163E	-	21	828413
F02	Rpt1-R162E V163E	-	22	851873
F02	Rpt1-R162E V163E	-	23	869756
F02	Rpt1-R162E V163E	-	24	888926
F02	Rpt1-R162E V163E	-	25	909378
F02	Rpt1-R162E V163E	-	26	926773
F02	Rpt1-R162E V163E	-	27	949899
F02	Rpt1-R162E V163E	-	28	965547
F02	Rpt1-R162E V163E	-	29	983257
F02	Rpt1-R162E V163E	-	30	1004046
F02	Rpt1-R162E V163E	-	31	1022455
F02	Rpt1-R162E V163E	-	32	1047874
F02	Rpt1-R162E V163E	-	33	1062451
F02	Rpt1-R162E V163E	-	34	1083419
F02	Rpt1-R162E V163E	-	35	1096476
F02	Rpt1-R162E V163E	-	36	1119667
F02	Rpt1-R162E V163E	-	37	1133507
F02	Rpt1-R162E V163E	-	38	1148766
F02	Rpt1-R162E V163E	-	39	1170916
F02	Rpt1-R162E V163E	-	40	1189271
F03	Rpt1-S164R T166K	-	1	434809
F03	Rpt1-S164R T166K	-	2	494853
F03	Rpt1-S164R T166K	-	3	555695
F03	Rpt1-S164R T166K	-	4	621966
F03	Rpt1-S164R T166K	-	5	688855
F03	Rpt1-S164R T166K	-	6	744448
F03	Rpt1-S164R T166K	-	7	800513
F03	Rpt1-S164R T166K	-	8	858616
F03	Rpt1-S164R T166K	-	9	911695
F03	Rpt1-S164R T166K	-	10	959112
F03	Rpt1-S164R T166K	-	11	1004743
F03	Rpt1-S164R T166K	-	12	1056655
F03	Rpt1-S164R T166K	-	13	1102556
F03	Rpt1-S164R T166K	-	14	1149117
F03	Rpt1-S164R T166K	-	15	1196622
F03	Rpt1-S164R T166K	-	16	1243546
F03	Rpt1-S164R T166K	-	17	1286532
F03	Rpt1-S164R T166K	-	18	1331988
F03	Rpt1-S164R T166K	-	19	1367245
F03	Rpt1-S164R T166K	-	20	1418212
F03	Rpt1-S164R T166K	-	21	1459126
F03	Rpt1-S164R T166K	-	22	1506017
F03	Rpt1-S164R T166K	-	23	1550530
F03	Rpt1-S164R T166K	-	24	1589875
F03	Rpt1-S164R T166K	-	25	1625343
F03	Rpt1-S164R T166K	-	26	1665513
F03	Rpt1-S164R T166K	-	27	1701368
F03	Rpt1-S164R T166K	-	28	1740915
F03	Rpt1-S164R T166K	-	29	1777790
F03	Rpt1-S164R T166K	-	30	1821578
F03	Rpt1-S164R T166K	-	31	1853846
F03	Rpt1-S164R T166K	-	32	1892937
F03	Rpt1-S164R T166K	-	33	1934250
F03	Rpt1-S164R T166K	-	34	1962959
F03	Rpt1-S164R T166K	-	35	1993102
F03	Rpt1-S164R T166K	-	36	2038168
F03	Rpt1-S164R T166K	-	37	2065579
F03	Rpt1-S164R T166K	-	38	2102895
F03	Rpt1-S164R T166K	-	39	2136027
F03	Rpt1-S164R T166K	-	40	2163479
F04	Rpt1-S164A T166K	-	1	399220
F04	Rpt1-S164A T166K	-	2	445884
F04	Rpt1-S164A T166K	-	3	495215
F04	Rpt1-S164A T166K	-	4	539941
F04	Rpt1-S164A T166K	-	5	587737
F04	Rpt1-S164A T166K	-	6	632849
F04	Rpt1-S164A T166K	-	7	675428
F04	Rpt1-S164A T166K	-	8	724736
F04	Rpt1-S164A T166K	-	9	767396
F04	Rpt1-S164A T166K	-	10	814479
F04	Rpt1-S164A T166K	-	11	872372
F04	Rpt1-S164A T166K	-	12	919066
F04	Rpt1-S164A T166K	-	13	964344
F04	Rpt1-S164A T166K	-	14	1003726
F04	Rpt1-S164A T166K	-	15	1044509
F04	Rpt1-S164A T166K	-	16	1081266
F04	Rpt1-S164A T166K	-	17	1119783
F04	Rpt1-S164A T166K	-	18	1159079
F04	Rpt1-S164A T166K	-	19	1200456
F04	Rpt1-S164A T166K	-	20	1232523
F04	Rpt1-S164A T166K	-	21	1268075
F04	Rpt1-S164A T166K	-	22	1304922
F04	Rpt1-S164A T166K	-	23	1334902
F04	Rpt1-S164A T166K	-	24	1366326
F04	Rpt1-S164A T166K	-	25	1401135
F04	Rpt1-S164A T166K	-	26	1438007
F04	Rpt1-S164A T166K	-	27	1470118
F04	Rpt1-S164A T166K	-	28	1502819
F04	Rpt1-S164A T166K	-	29	1529584
F04	Rpt1-S164A T166K	-	30	1564091
F04	Rpt1-S164A T166K	-	31	1594935
F04	Rpt1-S164A T166K	-	32	1626504
F04	Rpt1-S164A T166K	-	33	1651437
F04	Rpt1-S164A T166K	-	34	1684745
F04	Rpt1-S164A T166K	-	35	1713572
F04	Rpt1-S164A T166K	-	36	1745833
F04	Rpt1-S164A T166K	-	37	1772206
F04	Rpt1-S164A T166K	-	38	1808780
F04	Rpt1-S164A T166K	-	39	1836897
F04	Rpt1-S164A T166K	-	40	1860105
F05	Rpt1-V163E S164A	-	1	359843
F05	Rpt1-V163E S164A	-	2	391528
F05	Rpt1-V163E S164A	-	3	425570
F05	Rpt1-V163E S164A	-	4	460263
F05	Rpt1-V163E S164A	-	5	491579
F05	Rpt1-V163E S164A	-	6	525172
F05	Rpt1-V163E S164A	-	7	556776
F05	Rpt1-V163E S164A	-	8	590923
F05	Rpt1-V163E S164A	-	9	629167
F05	Rpt1-V163E S164A	-	10	660926
F05	Rpt1-V163E S164A	-	11	693069
F05	Rpt1-V163E S164A	-	12	721654
F05	Rpt1-V163E S164A	-	13	750158
F05	Rpt1-V163E S164A	-	14	780949
F05	Rpt1-V163E S164A	-	15	797052
F05	Rpt1-V163E S164A	-	16	831059
F05	Rpt1-V163E S164A	-	17	857773
F05	Rpt1-V163E S164A	-	18	877606
F05	Rpt1-V163E S164A	-	19	903338
F05	Rpt1-V163E S164A	-	20	926518
F05	Rpt1-V163E S164A	-	21	955554
F05	Rpt1-V163E S164A	-	22	979440
F05	Rpt1-V163E S164A	-	23	1003053
F05	Rpt1-V163E S164A	-	24	1025513
F05	Rpt1-V163E S164A	-	25	1048087
F05	Rpt1-V163E S164A	-	26	1076431
F05	Rpt1-V163E S164A	-	27	1100409
F05	Rpt1-V163E S164A	-	28	1122891
F05	Rpt1-V163E S164A	-	29	1146967
F05	Rpt1-V163E S164A	-	30	1168121
F05	Rpt1-V163E S164A	-	31	1194652
F05	Rpt1-V163E S164A	-	32	1214112
F05	Rpt1-V163E S164A	-	33	1239930
F05	Rpt1-V163E S164A	-	34	1262691
F05	Rpt1-V163E S164A	-	35	1281816
F05	Rpt1-V163E S164A	-	36	1296107
F05	Rpt1-V163E S164A	-	37	1323148
F05	Rpt1-V163E S164A	-	38	1343478
F05	Rpt1-V163E S164A	-	39	1362888
F05	Rpt1-V163E S164A	-	40	1381704
F06	Rpt1-P188A	-	1	499499
F06	Rpt1-P188A	-	2	591612
F06	Rpt1-P188A	-	3	682653
F06	Rpt1-P188A	-	4	778508
F06	Rpt1-P188A	-	5	864712
F06	Rpt1-P188A	-	6	948848
F06	Rpt1-P188A	-	7	1037365
F06	Rpt1-P188A	-	8	1124244
F06	Rpt1-P188A	-	9	1205879
F06	Rpt1-P188A	-	10	1316482
F06	Rpt1-P188A	-	11	1401037
F06	Rpt1-P188A	-	12	1482845
F06	Rpt1-P188A	-	13	1555248
F06	Rpt1-P188A	-	14	1636153
F06	Rpt1-P188A	-	15	1705821
F06	Rpt1-P188A	-	16	1769111
F06	Rpt1-P188A	-	17	1836490
F06	Rpt1-P188A	-	18	1905385
F06	Rpt1-P188A	-	19	1971789
F06	Rpt1-P188A	-	20	2033987
F06	Rpt1-P188A	-	21	2097920
F06	Rpt1-P188A	-	22	2167608
F06	Rpt1-P188A	-	23	2226636
F06	Rpt1-P188A	-	24	2291541
F06	Rpt1-P188A	-	25	2353520
F06	Rpt1-P188A	-	26	2412060
F06	Rpt1-P188A	-	27	2470569
F06	Rpt1-P188A	-	28	2526812
F06	Rpt1-P188A	-	29	2585689
F06	Rpt1-P188A	-	30	2647950
F06	Rpt1-P188A	-	31	2703983
F06	Rpt1-P188A	-	32	2756824
F06	Rpt1-P188A	-	33	2815569
F06	Rpt1-P188A	-	34	2870201
F06	Rpt1-P188A	-	35	2916086
F06	Rpt1-P188A	-	36	2967653
F06	Rpt1-P188A	-	37	3017942
F06	Rpt1-P188A	-	38	3081990
F06	Rpt1-P188A	-	39	3123973
F06	Rpt1-P188A	-	40	3181318
F07	Rpt1-L185A L187A	-	1	347004
F07	Rpt1-L185A L187A	-	2	366493
F07	Rpt1-L185A L187A	-	3	389094
F07	Rpt1-L185A L187A	-	4	412338
F07	Rpt1-L185A L187A	-	5	437402
F07	Rpt1-L185A L187A	-	6	458567
F07	Rpt1-L185A L187A	-	7	481884
F07	Rpt1-L185A L187A	-	8	503537
F07	Rpt1-L185A L187A	-	9	527239
F07	Rpt1-L185A L187A	-	10	547935
F07	Rpt1-L185A L187A	-	11	571897
F07	Rpt1-L185A L187A	-	12	590905
F07	Rpt1-L185A L187A	-	13	614418
F07	Rpt1-L185A L187A	-	14	644845
F07	Rpt1-L185A L187A	-	15	670010
F07	Rpt1-L185A L187A	-	16	687617
F07	Rpt1-L185A L187A	-	17	709695
F07	Rpt1-L185A L187A	-	18	728188
F07	Rpt1-L185A L187A	-	19	749618
F07	Rpt1-L185A L187A	-	20	772808
F07	Rpt1-L185A L187A	-	21	789773
F07	Rpt1-L185A L187A	-	22	806926
F07	Rpt1-L185A L187A	-	23	828034
F07	Rpt1-L185A L187A	-	24	841016
F07	Rpt1-L185A L187A	-	25	859866
F07	Rpt1-L185A L187A	-	26	877731
F07	Rpt1-L185A L187A	-	27	892781
F07	Rpt1-L185A L187A	-	28	908816
F07	Rpt1-L185A L187A	-	29	928840
F07	Rpt1-L185A L187A	-	30	946605
F07	Rpt1-L185A L187A	-	31	961839
F07	Rpt1-L185A L187A	-	32	981613
F07	Rpt1-L185A L187A	-	33	999376
F07	Rpt1-L185A L187A	-	34	1008014
F07	Rpt1-L185A L187A	-	35	1026607
F07	Rpt1-L185A L187A	-	36	1047750
F07	Rpt1-L185A L187A	-	37	1060691
F07	Rpt1-L185A L187A	-	38	1075442
F07	Rpt1-L185A L187A	-	39	1091995
F07	Rpt1-L185A L187A	-	40	1111050
F08	-	Ubp6	1	162018
F08	-	Ubp6	2	299042
F08	-	Ubp6	3	305522
F08	-	Ubp6	4	308314
F08	-	Ubp6	5	315215
F08	-	Ubp6	6	311620
F08	-	Ubp6	7	316617
F08	-	Ubp6	8	322675
F08	-	Ubp6	9	322215
F08	-	Ubp6	10	326630
F08	-	Ubp6	11	328199
F08	-	Ubp6	12	330421
F08	-	Ubp6	13	334506
F08	-	Ubp6	14	336435
F08	-	Ubp6	15	337106
F08	-	Ubp6	16	337636
F08	-	Ubp6	17	340976
F08	-	Ubp6	18	344388
F08	-	Ubp6	19	351603
F08	-	Ubp6	20	357332
F08	-	Ubp6	21	360358
F08	-	Ubp6	22	360827
F08	-	Ubp6	23	363100
F08	-	Ubp6	24	362495
F08	-	Ubp6	25	365421
F08	-	Ubp6	26	364663
F08	-	Ubp6	27	367142
F08	-	Ubp6	28	367755
F08	-	Ubp6	29	369013
F08	-	Ubp6	30	371249
F08	-	Ubp6	31	374023
F08	-	Ubp6	32	375668
F08	-	Ubp6	33	375286
F08	-	Ubp6	34	379008
F08	-	Ubp6	35	379888
F08	-	Ubp6	36	380344
F08	-	Ubp6	37	385201
F08	-	Ubp6	38	385368
F08	-	Ubp6	39	387861
F08	-	Ubp6	40	386276
F09	-	-	1	278156
F09	-	-	2	276753
F09	-	-	3	282282
F09	-	-	4	283124
F09	-	-	5	283677
F09	-	-	6	287451
F09	-	-	7	290100
F09	-	-	8	293948
F09	-	-	9	296626
F09	-	-	10	297710
F09	-	-	11	300926
F09	-	-	12	301149
F09	-	-	13	300983
F09	-	-	14	301898
F09	-	-	15	302106
F09	-	-	16	300132
F09	-	-	17	300343
F09	-	-	18	299551
F09	-	-	19	302127
F09	-	-	20	302667
F09	-	-	21	301759
F09	-	-	22	302443
F09	-	-	23	301436
F09	-	-	24	299141
F09	-	-	25	301906
F09	-	-	26	302334
F09	-	-	27	303437
F09	-	-	28	303776
F09	-	-	29	300654
F09	-	-	30	301806
F09	-	-	31	302466
F09	-	-	32	302403
F09	-	-	33	300054
F09	-	-	34	304007
F09	-	-	35	301891
F09	-	-	36	303478
F09	-	-	37	302495
F09	-	-	38	303727
F09	-	-	39	305137
F09	-	-	40	304657
F10	WT	Ubp6	1	883208
F10	WT	Ubp6	2	1150776
F10	WT	Ubp6	3	1439332
F10	WT	Ubp6	4	1709294
F10	WT	Ubp6	5	1953658
F10	WT	Ubp6	6	2175268
F10	WT	Ubp6	7	2395985
F10	WT	Ubp6	8	2583907
F10	WT	Ubp6	9	2777926
F10	WT	Ubp6	10	2952285
F10	WT	Ubp6	11	3127671
F10	WT	Ubp6	12	3297256
F10	WT	Ubp6	13	3447761
F10	WT	Ubp6	14	3596500
F10	WT	Ubp6	15	3748858
F10	WT	Ubp6	16	3893902
F10	WT	Ubp6	17	4027784
F10	WT	Ubp6	18	4154309
F10	WT	Ubp6	19	4276729
F10	WT	Ubp6	20	4389367
F10	WT	Ubp6	21	4517084
F10	WT	Ubp6	22	4610899
F10	WT	Ubp6	23	4723313
F10	WT	Ubp6	24	4825476
F10	WT	Ubp6	25	4931583
F10	WT	Ubp6	26	5014870
F10	WT	Ubp6	27	5130655
F10	WT	Ubp6	28	5207738
F10	WT	Ubp6	29	5299661
F10	WT	Ubp6	30	5391506
F10	WT	Ubp6	31	5453092
F10	WT	Ubp6	32	5553570
F10	WT	Ubp6	33	5609203
F10	WT	Ubp6	34	5700273
F10	WT	Ubp6	35	5774664
F10	WT	Ubp6	36	5824336
F10	WT	Ubp6	37	5909377
F10	WT	Ubp6	38	5953564
F10	WT	Ubp6	39	6036058
F10	WT	Ubp6	40	6117956
F11	Rpt1-R162E V163E	Ubp6	1	448699
F11	Rpt1-R162E V163E	Ubp6	2	521343
F11	Rpt1-R162E V163E	Ubp6	3	595764
F11	Rpt1-R162E V163E	Ubp6	4	671505
F11	Rpt1-R162E V163E	Ubp6	5	744800
F11	Rpt1-R162E V163E	Ubp6	6	818740
F11	Rpt1-R162E V163E	Ubp6	7	884111
F11	Rpt1-R162E V163E	Ubp6	8	959413
F11	Rpt1-R162E V163E	Ubp6	9	1042448
F11	Rpt1-R162E V163E	Ubp6	10	1117803
F11	Rpt1-R162E V163E	Ubp6	11	1188929
F11	Rpt1-R162E V163E	Ubp6	12	1246678
F11	Rpt1-R162E V163E	Ubp6	13	1309316
F11	Rpt1-R162E V163E	Ubp6	14	1367076
F11	Rpt1-R162E V163E	Ubp6	15	1430264
F11	Rpt1-R162E V163E	Ubp6	16	1488134
F11	Rpt1-R162E V163E	Ubp6	17	1542125
F11	Rpt1-R162E V163E	Ubp6	18	1606280
F11	Rpt1-R162E V163E	Ubp6	19	1656113
F11	Rpt1-R162E V163E	Ubp6	20	1710977
F11	Rpt1-R162E V163E	Ubp6	21	1762744
F11	Rpt1-R162E V163E	Ubp6	22	1814414
F11	Rpt1-R162E V163E	Ubp6	23	1873048
F11	Rpt1-R162E V163E	Ubp6	24	1917180
F11	Rpt1-R162E V163E	Ubp6	25	1976463
F11	Rpt1-R162E V163E	Ubp6	26	2019524
F11	Rpt1-R162E V163E	Ubp6	27	2075810
F11	Rpt1-R162E V163E	Ubp6	28	2121246
F11	Rpt1-R162E V163E	Ubp6	29	2180889
F11	Rpt1-R162E V163E	Ubp6	30	2219007
F11	Rpt1-R162E V163E	Ubp6	31	2263663
F11	Rpt1-R162E V163E	Ubp6	32	2309714
F11	Rpt1-R162E V163E	Ubp6	33	2360484
F11	Rpt1-R162E V163E	Ubp6	34	2407200
F11	Rpt1-R162E V163E	Ubp6	35	2444394
F11	Rpt1-R162E V163E	Ubp6	36	2492922
F11	Rpt1-R162E V163E	Ubp6	37	2545758
F11	Rpt1-R162E V163E	Ubp6	38	2574006
F11	Rpt1-R162E V163E	Ubp6	39	2631849
F11	Rpt1-R162E V163E	Ubp6	40	2676164
F12	Rpt1-S164R T166K	Ubp6	1	206649
F12	Rpt1-S164R T166K	Ubp6	2	478135
F12	Rpt1-S164R T166K	Ubp6	3	537558
F12	Rpt1-S164R T166K	Ubp6	4	598689
F12	Rpt1-S164R T166K	Ubp6	5	659265
F12	Rpt1-S164R T166K	Ubp6	6	711506
F12	Rpt1-S164R T166K	Ubp6	7	767649
F12	Rpt1-S164R T166K	Ubp6	8	831063
F12	Rpt1-S164R T166K	Ubp6	9	885040
F12	Rpt1-S164R T166K	Ubp6	10	937682
F12	Rpt1-S164R T166K	Ubp6	11	987018
F12	Rpt1-S164R T166K	Ubp6	12	1047499
F12	Rpt1-S164R T166K	Ubp6	13	1089230
F12	Rpt1-S164R T166K	Ubp6	14	1148137
F12	Rpt1-S164R T166K	Ubp6	15	1199404
F12	Rpt1-S164R T166K	Ubp6	16	1259298
F12	Rpt1-S164R T166K	Ubp6	17	1317770
F12	Rpt1-S164R T166K	Ubp6	18	1370507
F12	Rpt1-S164R T166K	Ubp6	19	1418806
F12	Rpt1-S164R T166K	Ubp6	20	1461084
F12	Rpt1-S164R T166K	Ubp6	21	1511649
F12	Rpt1-S164R T166K	Ubp6	22	1548666
F12	Rpt1-S164R T166K	Ubp6	23	1591368
F12	Rpt1-S164R T166K	Ubp6	24	1636364
F12	Rpt1-S164R T166K	Ubp6	25	1674398
F12	Rpt1-S164R T166K	Ubp6	26	1715671
F12	Rpt1-S164R T166K	Ubp6	27	1754241
F12	Rpt1-S164R T166K	Ubp6	28	1789559
F12	Rpt1-S164R T166K	Ubp6	29	1832866
F12	Rpt1-S164R T166K	Ubp6	30	1874222
F12	Rpt1-S164R T166K	Ubp6	31	1912576
F12	Rpt1-S164R T166K	Ubp6	32	1954014
F12	Rpt1-S164R T166K	Ubp6	33	1981620
F12	Rpt1-S164R T166K	Ubp6	34	2020244
F12	Rpt1-S164R T166K	Ubp6	35	2062011
F12	Rpt1-S164R T166K	Ubp6	36	2089948
F12	Rpt1-S164R T166K	Ubp6	37	2129841
F12	Rpt1-S164R T166K	Ubp6	38	2163996
F12	Rpt1-S164R T166K	Ubp6	39	2194142
F12	Rpt1-S164R T166K	Ubp6	40	2239651
F13	Rpt1-S164A T166K	Ubp6	1	148118
F13	Rpt1-S164A T166K	Ubp6	2	460628
F13	Rpt1-S164A T166K	Ubp6	3	520919
F13	Rpt1-S164A T166K	Ubp6	4	583214
F13	Rpt1-S164A T166K	Ubp6	5	635928
F13	Rpt1-S164A T166K	Ubp6	6	699535
F13	Rpt1-S164A T166K	Ubp6	7	752208
F13	Rpt1-S164A T166K	Ubp6	8	807757
F13	Rpt1-S164A T166K	Ubp6	9	862742
F13	Rpt1-S164A T166K	Ubp6	10	912938
F13	Rpt1-S164A T166K	Ubp6	11	964833
F13	Rpt1-S164A T166K	Ubp6	12	1014919
F13	Rpt1-S164A T166K	Ubp6	13	1075859
F13	Rpt1-S164A T166K	Ubp6	14	1136561
F13	Rpt1-S164A T166K	Ubp6	15	1189789
F13	Rpt1-S164A T166K	Ubp6	16	1240581
F13	Rpt1-S164A T166K	Ubp6	17	1283528
F13	Rpt1-S164A T166K	Ubp6	18	1332973
F13	Rpt1-S164A T166K	Ubp6	19	1369946
F13	Rpt1-S164A T166K	Ubp6	20	1417579
F13	Rpt1-S164A T166K	Ubp6	21	1460646
F13	Rpt1-S164A T166K	Ubp6	22	1503700
F13	Rpt1-S164A T166K	Ubp6	23	1543931
F13	Rpt1-S164A T166K	Ubp6	24	1590105
F13	Rpt1-S164A T166K	Ubp6	25	1626086
F13	Rpt1-S164A T166K	Ubp6	26	1666456
F13	Rpt1-S164A T166K	Ubp6	27	1704192
F13	Rpt1-S164A T166K	Ubp6	28	1747251
F13	Rpt1-S164A T166K	Ubp6	29	1789510
F13	Rpt1-S164A T166K	Ubp6	30	1825467
F13	Rpt1-S164A T166K	Ubp6	31	1859081
F13	Rpt1-S164A T166K	Ubp6	32	1900971
F13	Rpt1-S164A T166K	Ubp6	33	1941755
F13	Rpt1-S164A T166K	Ubp6	34	1968234
F13	Rpt1-S164A T166K	Ubp6	35	2013447
F13	Rpt1-S164A T166K	Ubp6	36	2045628
F13	Rpt1-S164A T166K	Ubp6	37	2078895
F13	Rpt1-S164A T166K	Ubp6	38	2116425
F13	Rpt1-S164A T166K	Ubp6	39	2155268
F13	Rpt1-S164A T166K	Ubp6	40	2185177
F14	Rpt1-V163E S164A	Ubp6	1	457966
F14	Rpt1-V163E S164A	Ubp6	2	494181
F14	Rpt1-V163E S164A	Ubp6	3	567127
F14	Rpt1-V163E S164A	Ubp6	4	638659
F14	Rpt1-V163E S164A	Ubp6	5	706785
F14	Rpt1-V163E S164A	Ubp6	6	775038
F14	Rpt1-V163E S164A	Ubp6	7	843293
F14	Rpt1-V163E S164A	Ubp6	8	903973
F14	Rpt1-V163E S164A	Ubp6	9	971846
F14	Rpt1-V163E S164A	Ubp6	10	1032315
F14	Rpt1-V163E S164A	Ubp6	11	1096265
F14	Rpt1-V163E S164A	Ubp6	12	1156653
F14	Rpt1-V163E S164A	Ubp6	13	1214907
F14	Rpt1-V163E S164A	Ubp6	14	1296850
F14	Rpt1-V163E S164A	Ubp6	15	1353866
F14	Rpt1-V163E S164A	Ubp6	16	1422981
F14	Rpt1-V163E S164A	Ubp6	17	1483322
F14	Rpt1-V163E S164A	Ubp6	18	1537326
F14	Rpt1-V163E S164A	Ubp6	19	1593689
F14	Rpt1-V163E S164A	Ubp6	20	1644767
F14	Rpt1-V163E S164A	Ubp6	21	1701011
F14	Rpt1-V163E S164A	Ubp6	22	1748846
F14	Rpt1-V163E S164A	Ubp6	23	1793942
F14	Rpt1-V163E S164A	Ubp6	24	1846933
F14	Rpt1-V163E S164A	Ubp6	25	1897028
F14	Rpt1-V163E S164A	Ubp6	26	1946540
F14	Rpt1-V163E S164A	Ubp6	27	1994139
F14	Rpt1-V163E S164A	Ubp6	28	2041715
F14	Rpt1-V163E S164A	Ubp6	29	2091740
F14	Rpt1-V163E S164A	Ubp6	30	2131329
F14	Rpt1-V163E S164A	Ubp6	31	2175134
F14	Rpt1-V163E S164A	Ubp6	32	2221083
F14	Rpt1-V163E S164A	Ubp6	33	2268462
F14	Rpt1-V163E S164A	Ubp6	34	2313593
F14	Rpt1-V163E S164A	Ubp6	35	2356411
F14	Rpt1-V163E S164A	Ubp6	36	2399835
F14	Rpt1-V163E S164A	Ubp6	37	2443314
F14	Rpt1-V163E S164A	Ubp6	38	2489626
F14	Rpt1-V163E S164A	Ubp6	39	2523708
F14	Rpt1-V163E S164A	Ubp6	40	2568041
F15	Rpt1-P188A	Ubp6	1	808514
F15	Rpt1-P188A	Ubp6	2	1082477
F15	Rpt1-P188A	Ubp6	3	1335081
F15	Rpt1-P188A	Ubp6	4	1585902
F15	Rpt1-P188A	Ubp6	5	1815751
F15	Rpt1-P188A	Ubp6	6	2036672
F15	Rpt1-P188A	Ubp6	7	2248402
F15	Rpt1-P188A	Ubp6	8	2433656
F15	Rpt1-P188A	Ubp6	9	2640566
F15	Rpt1-P188A	Ubp6	10	2835946
F15	Rpt1-P188A	Ubp6	11	3013205
F15	Rpt1-P188A	Ubp6	12	3170483
F15	Rpt1-P188A	Ubp6	13	3336925
F15	Rpt1-P188A	Ubp6	14	3503822
F15	Rpt1-P188A	Ubp6	15	3646062
F15	Rpt1-P188A	Ubp6	16	3807744
F15	Rpt1-P188A	Ubp6	17	3976882
F15	Rpt1-P188A	Ubp6	18	4184437
F15	Rpt1-P188A	Ubp6	19	4309258
F15	Rpt1-P188A	Ubp6	20	4454356
F15	Rpt1-P188A	Ubp6	21	4563695
F15	Rpt1-P188A	Ubp6	22	4673452
F15	Rpt1-P188A	Ubp6	23	4787508
F15	Rpt1-P188A	Ubp6	24	4901170
F15	Rpt1-P188A	Ubp6	25	5009994
F15	Rpt1-P188A	Ubp6	26	5100496
F15	Rpt1-P188A	Ubp6	27	5202293
F15	Rpt1-P188A	Ubp6	28	5313131
F15	Rpt1-P188A	Ubp6	29	5374286
F15	Rpt1-P188A	Ubp6	30	5478457
F15	Rpt1-P188A	Ubp6	31	5547199
F15	Rpt1-P188A	Ubp6	32	5632938
F15	Rpt1-P188A	Ubp6	33	5740575
F15	Rpt1-P188A	Ubp6	34	5815658
F15	Rpt1-P188A	Ubp6	35	5888225
F15	Rpt1-P188A	Ubp6	36	5964511
F15	Rpt1-P188A	Ubp6	37	6035167
F15	Rpt1-P188A	Ubp6	38	6124804
F15	Rpt1-P188A	Ubp6	39	6176143
F15	Rpt1-P188A	Ubp6	40	6242785
F16	Rpt1-L185A L187A	Ubp6	1	346637
F16	Rpt1-L185A L187A	Ubp6	2	383434
F16	Rpt1-L185A L187A	Ubp6	3	412851
F16	Rpt1-L185A L187A	Ubp6	4	445969
F16	Rpt1-L185A L187A	Ubp6	5	483282
F16	Rpt1-L185A L187A	Ubp6	6	520317
F16	Rpt1-L185A L187A	Ubp6	7	553731
F16	Rpt1-L185A L187A	Ubp6	8	585839
F16	Rpt1-L185A L187A	Ubp6	9	618229
F16	Rpt1-L185A L187A	Ubp6	10	647144
F16	Rpt1-L185A L187A	Ubp6	11	675161
F16	Rpt1-L185A L187A	Ubp6	12	705857
F16	Rpt1-L185A L187A	Ubp6	13	727420
F16	Rpt1-L185A L187A	Ubp6	14	756982
F16	Rpt1-L185A L187A	Ubp6	15	777727
F16	Rpt1-L185A L187A	Ubp6	16	804596
F16	Rpt1-L185A L187A	Ubp6	17	836378
F16	Rpt1-L185A L187A	Ubp6	18	863778
F16	Rpt1-L185A L187A	Ubp6	19	893216
F16	Rpt1-L185A L187A	Ubp6	20	914025
F16	Rpt1-L185A L187A	Ubp6	21	942151
F16	Rpt1-L185A L187A	Ubp6	22	965287
F16	Rpt1-L185A L187A	Ubp6	23	992117
F16	Rpt1-L185A L187A	Ubp6	24	1014780
F16	Rpt1-L185A L187A	Ubp6	25	1039480
F16	Rpt1-L185A L187A	Ubp6	26	1062352
F16	Rpt1-L185A L187A	Ubp6	27	1089764
F16	Rpt1-L185A L187A	Ubp6	28	1114545
F16	Rpt1-L185A L187A	Ubp6	29	1139329
F16	Rpt1-L185A L187A	Ubp6	30	1161761
F16	Rpt1-L185A L187A	Ubp6	31	1193275
F16	Rpt1-L185A L187A	Ubp6	32	1209404
F16	Rpt1-L185A L187A	Ubp6	33	1231450
F16	Rpt1-L185A L187A	Ubp6	34	1252125
F16	Rpt1-L185A L187A	Ubp6	35	1276874
F16	Rpt1-L185A L187A	Ubp6	36	1299878
F16	Rpt1-L185A L187A	Ubp6	37	1322062
F16	Rpt1-L185A L187A	Ubp6	38	1345821
F16	Rpt1-L185A L187A	Ubp6	39	1368349
F16	Rpt1-L185A L187A	Ubp6	40	1391173
G01	WT	-	1	351053
G01	WT	-	2	381989
G01	WT	-	3	426265
G01	WT	-	4	473275
G01	WT	-	5	508152
G01	WT	-	6	542525
G01	WT	-	7	580019
G01	WT	-	8	610205
G01	WT	-	9	642658
G01	WT	-	10	671383
G01	WT	-	11	706636
G01	WT	-	12	736827
G01	WT	-	13	766756
G01	WT	-	14	796939
G01	WT	-	15	826680
G01	WT	-	16	857517
G01	WT	-	17	889533
G01	WT	-	18	920457
G01	WT	-	19	950036
G01	WT	-	20	974438
G01	WT	-	21	1001954
G01	WT	-	22	1030182
G01	WT	-	23	1059427
G01	WT	-	24	1090040
G01	WT	-	25	1108206
G01	WT	-	26	1136148
G01	WT	-	27	1163836
G01	WT	-	28	1193724
G01	WT	-	29	1219210
G01	WT	-	30	1241611
G01	WT	-	31	1271137
G01	WT	-	32	1293215
G01	WT	-	33	1319615
G01	WT	-	34	1346422
G01	WT	-	35	1372757
G01	WT	-	36	1393465
G01	WT	-	37	1414449
G01	WT	-	38	1449449
G01	WT	-	39	1468922
G01	WT	-	40	1495436
G02	Rpt1-R162E V163E	-	1	327347
G02	Rpt1-R162E V163E	-	2	350237
G02	Rpt1-R162E V163E	-	3	377091
G02	Rpt1-R162E V163E	-	4	402199
G02	Rpt1-R162E V163E	-	5	431060
G02	Rpt1-R162E V163E	-	6	456641
G02	Rpt1-R162E V163E	-	7	494720
G02	Rpt1-R162E V163E	-	8	524646
G02	Rpt1-R162E V163E	-	9	548556
G02	Rpt1-R162E V163E	-	10	577952
G02	Rpt1-R162E V163E	-	11	599031
G02	Rpt1-R162E V163E	-	12	622464
G02	Rpt1-R162E V163E	-	13	644676
G02	Rpt1-R162E V163E	-	14	666780
G02	Rpt1-R162E V163E	-	15	684195
G02	Rpt1-R162E V163E	-	16	710593
G02	Rpt1-R162E V163E	-	17	736544
G02	Rpt1-R162E V163E	-	18	757814
G02	Rpt1-R162E V163E	-	19	774749
G02	Rpt1-R162E V163E	-	20	795099
G02	Rpt1-R162E V163E	-	21	817866
G02	Rpt1-R162E V163E	-	22	837747
G02	Rpt1-R162E V163E	-	23	855709
G02	Rpt1-R162E V163E	-	24	878114
G02	Rpt1-R162E V163E	-	25	895613
G02	Rpt1-R162E V163E	-	26	914078
G02	Rpt1-R162E V163E	-	27	935399
G02	Rpt1-R162E V163E	-	28	955494
G02	Rpt1-R162E V163E	-	29	978627
G02	Rpt1-R162E V163E	-	30	993366
G02	Rpt1-R162E V163E	-	31	1013298
G02	Rpt1-R162E V163E	-	32	1028646
G02	Rpt1-R162E V163E	-	33	1045747
G02	Rpt1-R162E V163E	-	34	1078166
G02	Rpt1-R162E V163E	-	35	1087909
G02	Rpt1-R162E V163E	-	36	1106710
G02	Rpt1-R162E V163E	-	37	1132607
G02	Rpt1-R162E V163E	-	38	1150880
G02	Rpt1-R162E V163E	-	39	1172032
G02	Rpt1-R162E V163E	-	40	1188803
G03	Rpt1-S164R T166K	-	1	382628
G03	Rpt1-S164R T166K	-	2	436228
G03	Rpt1-S164R T166K	-	3	493358
G03	Rpt1-S164R T166K	-	4	552328
G03	Rpt1-S164R T166K	-	5	612414
G03	Rpt1-S164R T166K	-	6	664826
G03	Rpt1-S164R T166K	-	7	718400
G03	Rpt1-S164R T166K	-	8	790229
G03	Rpt1-S164R T166K	-	9	848376
G03	Rpt1-S164R T166K	-	10	904034
G03	Rpt1-S164R T166K	-	11	955180
G03	Rpt1-S164R T166K	-	12	1006061
G03	Rpt1-S164R T166K	-	13	1055585
G03	Rpt1-S164R T166K	-	14	1101408
G03	Rpt1-S164R T166K	-	15	1147175
G03	Rpt1-S164R T166K	-	16	1191948
G03	Rpt1-S164R T166K	-	17	1241809
G03	Rpt1-S164R T166K	-	18	1285292
G03	Rpt1-S164R T166K	-	19	1324448
G03	Rpt1-S164R T166K	-	20	1363947
G03	Rpt1-S164R T166K	-	21	1404552
G03	Rpt1-S164R T166K	-	22	1445324
G03	Rpt1-S164R T166K	-	23	1488042
G03	Rpt1-S164R T166K	-	24	1531292
G03	Rpt1-S164R T166K	-	25	1562192
G03	Rpt1-S164R T166K	-	26	1603476
G03	Rpt1-S164R T166K	-	27	1642065
G03	Rpt1-S164R T166K	-	28	1677958
G03	Rpt1-S164R T166K	-	29	1720830
G03	Rpt1-S164R T166K	-	30	1756728
G03	Rpt1-S164R T166K	-	31	1797062
G03	Rpt1-S164R T166K	-	32	1830584
G03	Rpt1-S164R T166K	-	33	1864026
G03	Rpt1-S164R T166K	-	34	1901654
G03	Rpt1-S164R T166K	-	35	1941220
G03	Rpt1-S164R T166K	-	36	1973129
G03	Rpt1-S164R T166K	-	37	2009018
G03	Rpt1-S164R T166K	-	38	2042469
G03	Rpt1-S164R T166K	-	39	2081566
G03	Rpt1-S164R T166K	-	40	2112852
G04	Rpt1-S164A T166K	-	1	362640
G04	Rpt1-S164A T166K	-	2	408115
G04	Rpt1-S164A T166K	-	3	455023
G04	Rpt1-S164A T166K	-	4	508771
G04	Rpt1-S164A T166K	-	5	563547
G04	Rpt1-S164A T166K	-	6	615839
G04	Rpt1-S164A T166K	-	7	663716
G04	Rpt1-S164A T166K	-	8	711955
G04	Rpt1-S164A T166K	-	9	752927
G04	Rpt1-S164A T166K	-	10	794759
G04	Rpt1-S164A T166K	-	11	829893
G04	Rpt1-S164A T166K	-	12	873781
G04	Rpt1-S164A T166K	-	13	912193
G04	Rpt1-S164A T166K	-	14	955684
G04	Rpt1-S164A T166K	-	15	990312
G04	Rpt1-S164A T166K	-	16	1023614
G04	Rpt1-S164A T166K	-	17	1064629
G04	Rpt1-S164A T166K	-	18	1097201
G04	Rpt1-S164A T166K	-	19	1138339
G04	Rpt1-S164A T166K	-	20	1172914
G04	Rpt1-S164A T166K	-	21	1208724
G04	Rpt1-S164A T166K	-	22	1246534
G04	Rpt1-S164A T166K	-	23	1276466
G04	Rpt1-S164A T166K	-	24	1313962
G04	Rpt1-S164A T166K	-	25	1342441
G04	Rpt1-S164A T166K	-	26	1377874
G04	Rpt1-S164A T166K	-	27	1412732
G04	Rpt1-S164A T166K	-	28	1443271
G04	Rpt1-S164A T166K	-	29	1475685
G04	Rpt1-S164A T166K	-	30	1506135
G04	Rpt1-S164A T166K	-	31	1538859
G04	Rpt1-S164A T166K	-	32	1569922
G04	Rpt1-S164A T166K	-	33	1603164
G04	Rpt1-S164A T166K	-	34	1632712
G04	Rpt1-S164A T166K	-	35	1663265
G04	Rpt1-S164A T166K	-	36	1704186
G04	Rpt1-S164A T166K	-	37	1735281
G04	Rpt1-S164A T166K	-	38	1763457
G04	Rpt1-S164A T166K	-	39	1794930
G04	Rpt1-S164A T166K	-	40	1816671
G05	Rpt1-V163E S164A	-	1	172693
G05	Rpt1-V163E S164A	-	2	359507
G05	Rpt1-V163E S164A	-	3	386646
G05	Rpt1-V163E S164A	-	4	417432
G05	Rpt1-V163E S164A	-	5	443582
G05	Rpt1-V163E S164A	-	6	466855
G05	Rpt1-V163E S164A	-	7	496063
G05	Rpt1-V163E S164A	-	8	523619
G05	Rpt1-V163E S164A	-	9	547451
G05	Rpt1-V163E S164A	-	10	578036
G05	Rpt1-V163E S164A	-	11	611535
G05	Rpt1-V163E S164A	-	12	642640
G05	Rpt1-V163E S164A	-	13	663968
G05	Rpt1-V163E S164A	-	14	688751
G05	Rpt1-V163E S164A	-	15	714130
G05	Rpt1-V163E S164A	-	16	737069
G05	Rpt1-V163E S164A	-	17	754679
G05	Rpt1-V163E S164A	-	18	780772
G05	Rpt1-V163E S164A	-	19	800976
G05	Rpt1-V163E S164A	-	20	820112
G05	Rpt1-V163E S164A	-	21	842722
G05	Rpt1-V163E S164A	-	22	859884
G05	Rpt1-V163E S164A	-	23	885606
G05	Rpt1-V163E S164A	-	24	905559
G05	Rpt1-V163E S164A	-	25	924972
G05	Rpt1-V163E S164A	-	26	945094
G05	Rpt1-V163E S164A	-	27	964840
G05	Rpt1-V163E S164A	-	28	986021
G05	Rpt1-V163E S164A	-	29	1000144
G05	Rpt1-V163E S164A	-	30	1024976
G05	Rpt1-V163E S164A	-	31	1047340
G05	Rpt1-V163E S164A	-	32	1059454
G05	Rpt1-V163E S164A	-	33	1082880
G05	Rpt1-V163E S164A	-	34	1100482
G05	Rpt1-V163E S164A	-	35	1116712
G05	Rpt1-V163E S164A	-	36	1144442
G05	Rpt1-V163E S164A	-	37	1155173
G05	Rpt1-V163E S164A	-	38	1176794
G05	Rpt1-V163E S164A	-	39	1190842
G05	Rpt1-V163E S164A	-	40	1208856
G06	Rpt1-P188A	-	1	434908
G06	Rpt1-P188A	-	2	527808
G06	Rpt1-P188A	-	3	621985
G06	Rpt1-P188A	-	4	716324
G06	Rpt1-P188A	-	5	810014
G06	Rpt1-P188A	-	6	907444
G06	Rpt1-P188A	-	7	1004893
G06	Rpt1-P188A	-	8	1086350
G06	Rpt1-P188A	-	9	1165817
G06	Rpt1-P188A	-	10	1251045
G06	Rpt1-P188A	-	11	1328080
G06	Rpt1-P188A	-	12	1405003
G06	Rpt1-P188A	-	13	1476198
G06	Rpt1-P188A	-	14	1552801
G06	Rpt1-P188A	-	15	1614960
G06	Rpt1-P188A	-	16	1681104
G06	Rpt1-P188A	-	17	1761587
G06	Rpt1-P188A	-	18	1826831
G06	Rpt1-P188A	-	19	1885697
G06	Rpt1-P188A	-	20	1965142
G06	Rpt1-P188A	-	21	2025551
G06	Rpt1-P188A	-	22	2097231
G06	Rpt1-P188A	-	23	2155153
G06	Rpt1-P188A	-	24	2220448
G06	Rpt1-P188A	-	25	2285783
G06	Rpt1-P188A	-	26	2345161
G06	Rpt1-P188A	-	27	2400950
G06	Rpt1-P188A	-	28	2465468
G06	Rpt1-P188A	-	29	2520989
G06	Rpt1-P188A	-	30	2574592
G06	Rpt1-P188A	-	31	2632666
G06	Rpt1-P188A	-	32	2699017
G06	Rpt1-P188A	-	33	2747424
G06	Rpt1-P188A	-	34	2810308
G06	Rpt1-P188A	-	35	2855908
G06	Rpt1-P188A	-	36	2903399
G06	Rpt1-P188A	-	37	2961374
G06	Rpt1-P188A	-	38	3009496
G06	Rpt1-P188A	-	39	3061625
G06	Rpt1-P188A	-	40	3105156
G07	Rpt1-L185A L187A	-	1	317135
G07	Rpt1-L185A L187A	-	2	337836
G07	Rpt1-L185A L187A	-	3	364681
G07	Rpt1-L185A L187A	-	4	386581
G07	Rpt1-L185A L187A	-	5	414194
G07	Rpt1-L185A L187A	-	6	440014
G07	Rpt1-L185A L187A	-	7	467784
G07	Rpt1-L185A L187A	-	8	490822
G07	Rpt1-L185A L187A	-	9	516870
G07	Rpt1-L185A L187A	-	10	538505
G07	Rpt1-L185A L187A	-	11	559239
G07	Rpt1-L185A L187A	-	12	575981
G07	Rpt1-L185A L187A	-	13	598284
G07	Rpt1-L185A L187A	-	14	620053
G07	Rpt1-L185A L187A	-	15	637953
G07	Rpt1-L185A L187A	-	16	653489
G07	Rpt1-L185A L187A	-	17	672873
G07	Rpt1-L185A L187A	-	18	693163
G07	Rpt1-L185A L187A	-	19	710383
G07	Rpt1-L185A L187A	-	20	725634
G07	Rpt1-L185A L187A	-	21	747343
G07	Rpt1-L185A L187A	-	22	764111
G07	Rpt1-L185A L187A	-	23	778533
G07	Rpt1-L185A L187A	-	24	801587
G07	Rpt1-L185A L187A	-	25	814409
G07	Rpt1-L185A L187A	-	26	836693
G07	Rpt1-L185A L187A	-	27	853330
G07	Rpt1-L185A L187A	-	28	865292
G07	Rpt1-L185A L187A	-	29	890325
G07	Rpt1-L185A L187A	-	30	900349
G07	Rpt1-L185A L187A	-	31	918653
G07	Rpt1-L185A L187A	-	32	935188
G07	Rpt1-L185A L187A	-	33	954930
G07	Rpt1-L185A L187A	-	34	968909
G07	Rpt1-L185A L187A	-	35	983951
G07	Rpt1-L185A L187A	-	36	1001655
G07	Rpt1-L185A L187A	-	37	1018974
G07	Rpt1-L185A L187A	-	38	1034193
G07	Rpt1-L185A L187A	-	39	1046147
G07	Rpt1-L185A L187A	-	40	1069601
G08	-	Ubp6	1	286297
G08	-	Ubp6	2	285631
G08	-	Ubp6	3	293013
G08	-	Ubp6	4	297277
G08	-	Ubp6	5	303414
G08	-	Ubp6	6	309744
G08	-	Ubp6	7	315152
G08	-	Ubp6	8	317895
G08	-	Ubp6	9	320987
G08	-	Ubp6	10	322796
G08	-	Ubp6	11	325401
G08	-	Ubp6	12	327805
G08	-	Ubp6	13	329148
G08	-	Ubp6	14	330700
G08	-	Ubp6	15	331101
G08	-	Ubp6	16	332639
G08	-	Ubp6	17	334253
G08	-	Ubp6	18	336981
G08	-	Ubp6	19	338821
G08	-	Ubp6	20	340090
G08	-	Ubp6	21	339342
G08	-	Ubp6	22	339606
G08	-	Ubp6	23	341449
G08	-	Ubp6	24	342912
G08	-	Ubp6	25	345616
G08	-	Ubp6	26	349761
G08	-	Ubp6	27	350378
G08	-	Ubp6	28	347668
G08	-	Ubp6	29	350559
G08	-	Ubp6	30	352722
G08	-	Ubp6	31	355781
G08	-	Ubp6	32	356565
G08	-	Ubp6	33	356923
G08	-	Ubp6	34	359323
G08	-	Ubp6	35	359509
G08	-	Ubp6	36	364287
G08	-	Ubp6	37	365992
G08	-	Ubp6	38	368192
G08	-	Ubp6	39	369622
G08	-	Ubp6	40	372022
G09	-	-	1	308268
G09	-	-	2	308254
G09	-	-	3	314877
G09	-	-	4	320982
G09	-	-	5	329611
G09	-	-	6	331446
G09	-	-	7	331597
G09	-	-	8	331302
G09	-	-	9	333487
G09	-	-	10	332217
G09	-	-	11	332083
G09	-	-	12	333867
G09	-	-	13	331224
G09	-	-	14	334214
G09	-	-	15	333531
G09	-	-	16	332702
G09	-	-	17	333488
G09	-	-	18	333983
G09	-	-	19	332060
G09	-	-	20	333038
G09	-	-	21	331599
G09	-	-	22	333884
G09	-	-	23	334664
G09	-	-	24	335653
G09	-	-	25	335407
G09	-	-	26	337851
G09	-	-	27	334617
G09	-	-	28	333383
G09	-	-	29	332977
G09	-	-	30	334426
G09	-	-	31	335407
G09	-	-	32	336082
G09	-	-	33	335701
G09	-	-	34	336856
G09	-	-	35	336192
G09	-	-	36	337340
G09	-	-	37	337147
G09	-	-	38	338532
G09	-	-	39	340395
G09	-	-	40	339380
G10	WT	Ubp6	1	742629
G10	WT	Ubp6	2	1027003
G10	WT	Ubp6	3	1334181
G10	WT	Ubp6	4	1603720
G10	WT	Ubp6	5	1853922
G10	WT	Ubp6	6	2098240
G10	WT	Ubp6	7	2315986
G10	WT	Ubp6	8	2520703
G10	WT	Ubp6	9	2722797
G10	WT	Ubp6	10	2898194
G10	WT	Ubp6	11	3082721
G10	WT	Ubp6	12	3261978
G10	WT	Ubp6	13	3416975
G10	WT	Ubp6	14	3589840
G10	WT	Ubp6	15	3736824
G10	WT	Ubp6	16	3887017
G10	WT	Ubp6	17	4036399
G10	WT	Ubp6	18	4171680
G10	WT	Ubp6	19	4282267
G10	WT	Ubp6	20	4416577
G10	WT	Ubp6	21	4546809
G10	WT	Ubp6	22	4655254
G10	WT	Ubp6	23	4767315
G10	WT	Ubp6	24	4876557
G10	WT	Ubp6	25	4985092
G10	WT	Ubp6	26	5093342
G10	WT	Ubp6	27	5183274
G10	WT	Ubp6	28	5285374
G10	WT	Ubp6	29	5386582
G10	WT	Ubp6	30	5476450
G10	WT	Ubp6	31	5561041
G10	WT	Ubp6	32	5669052
G10	WT	Ubp6	33	5758996
G10	WT	Ubp6	34	5804362
G10	WT	Ubp6	35	5895347
G10	WT	Ubp6	36	5974510
G10	WT	Ubp6	37	6045009
G10	WT	Ubp6	38	6105763
G10	WT	Ubp6	39	6219188
G10	WT	Ubp6	40	6283691
G11	Rpt1-R162E V163E	Ubp6	1	394144
G11	Rpt1-R162E V163E	Ubp6	2	465241
G11	Rpt1-R162E V163E	Ubp6	3	544903
G11	Rpt1-R162E V163E	Ubp6	4	622800
G11	Rpt1-R162E V163E	Ubp6	5	700373
G11	Rpt1-R162E V163E	Ubp6	6	786417
G11	Rpt1-R162E V163E	Ubp6	7	861474
G11	Rpt1-R162E V163E	Ubp6	8	933852
G11	Rpt1-R162E V163E	Ubp6	9	997765
G11	Rpt1-R162E V163E	Ubp6	10	1072290
G11	Rpt1-R162E V163E	Ubp6	11	1130028
G11	Rpt1-R162E V163E	Ubp6	12	1189389
G11	Rpt1-R162E V163E	Ubp6	13	1252989
G11	Rpt1-R162E V163E	Ubp6	14	1314517
G11	Rpt1-R162E V163E	Ubp6	15	1365517
G11	Rpt1-R162E V163E	Ubp6	16	1428883
G11	Rpt1-R162E V163E	Ubp6	17	1482157
G11	Rpt1-R162E V163E	Ubp6	18	1541235
G11	Rpt1-R162E V163E	Ubp6	19	1593020
G11	Rpt1-R162E V163E	Ubp6	20	1653248
G11	Rpt1-R162E V163E	Ubp6	21	1705454
G11	Rpt1-R162E V163E	Ubp6	22	1755431
G11	Rpt1-R162E V163E	Ubp6	23	1808938
G11	Rpt1-R162E V163E	Ubp6	24	1857395
G11	Rpt1-R162E V163E	Ubp6	25	1910301
G11	Rpt1-R162E V163E	Ubp6	26	1955933
G11	Rpt1-R162E V163E	Ubp6	27	2018389
G11	Rpt1-R162E V163E	Ubp6	28	2067528
G11	Rpt1-R162E V163E	Ubp6	29	2114688
G11	Rpt1-R162E V163E	Ubp6	30	2164389
G11	Rpt1-R162E V163E	Ubp6	31	2201653
G11	Rpt1-R162E V163E	Ubp6	32	2255461
G11	Rpt1-R162E V163E	Ubp6	33	2304262
G11	Rpt1-R162E V163E	Ubp6	34	2342777
G11	Rpt1-R162E V163E	Ubp6	35	2391991
G11	Rpt1-R162E V163E	Ubp6	36	2437144
G11	Rpt1-R162E V163E	Ubp6	37	2490452
G11	Rpt1-R162E V163E	Ubp6	38	2524408
G11	Rpt1-R162E V163E	Ubp6	39	2583364
G11	Rpt1-R162E V163E	Ubp6	40	2622332
G12	Rpt1-S164R T166K	Ubp6	1	120185
G12	Rpt1-S164R T166K	Ubp6	2	432095
G12	Rpt1-S164R T166K	Ubp6	3	492938
G12	Rpt1-S164R T166K	Ubp6	4	553910
G12	Rpt1-S164R T166K	Ubp6	5	613329
G12	Rpt1-S164R T166K	Ubp6	6	672016
G12	Rpt1-S164R T166K	Ubp6	7	738691
G12	Rpt1-S164R T166K	Ubp6	8	808354
G12	Rpt1-S164R T166K	Ubp6	9	864561
G12	Rpt1-S164R T166K	Ubp6	10	918775
G12	Rpt1-S164R T166K	Ubp6	11	974131
G12	Rpt1-S164R T166K	Ubp6	12	1026207
G12	Rpt1-S164R T166K	Ubp6	13	1075124
G12	Rpt1-S164R T166K	Ubp6	14	1122422
G12	Rpt1-S164R T166K	Ubp6	15	1168715
G12	Rpt1-S164R T166K	Ubp6	16	1211314
G12	Rpt1-S164R T166K	Ubp6	17	1258895
G12	Rpt1-S164R T166K	Ubp6	18	1302548
G12	Rpt1-S164R T166K	Ubp6	19	1343536
G12	Rpt1-S164R T166K	Ubp6	20	1382928
G12	Rpt1-S164R T166K	Ubp6	21	1430044
G12	Rpt1-S164R T166K	Ubp6	22	1477262
G12	Rpt1-S164R T166K	Ubp6	23	1518926
G12	Rpt1-S164R T166K	Ubp6	24	1561418
G12	Rpt1-S164R T166K	Ubp6	25	1602988
G12	Rpt1-S164R T166K	Ubp6	26	1641004
G12	Rpt1-S164R T166K	Ubp6	27	1684642
G12	Rpt1-S164R T166K	Ubp6	28	1719155
G12	Rpt1-S164R T166K	Ubp6	29	1762336
G12	Rpt1-S164R T166K	Ubp6	30	1792753
G12	Rpt1-S164R T166K	Ubp6	31	1840636
G12	Rpt1-S164R T166K	Ubp6	32	1877760
G12	Rpt1-S164R T166K	Ubp6	33	1906395
G12	Rpt1-S164R T166K	Ubp6	34	1947690
G12	Rpt1-S164R T166K	Ubp6	35	1979428
G12	Rpt1-S164R T166K	Ubp6	36	2008292
G12	Rpt1-S164R T166K	Ubp6	37	2052942
G12	Rpt1-S164R T166K	Ubp6	38	2077369
G12	Rpt1-S164R T166K	Ubp6	39	2126995
G12	Rpt1-S164R T166K	Ubp6	40	2156673
G13	Rpt1-S164A T166K	Ubp6	1	366038
G13	Rpt1-S164A T166K	Ubp6	2	424850
G13	Rpt1-S164A T166K	Ubp6	3	486194
G13	Rpt1-S164A T166K	Ubp6	4	544583
G13	Rpt1-S164A T166K	Ubp6	5	602525
G13	Rpt1-S164A T166K	Ubp6	6	656910
G13	Rpt1-S164A T166K	Ubp6	7	712534
G13	Rpt1-S164A T166K	Ubp6	8	768596
G13	Rpt1-S164A T166K	Ubp6	9	834034
G13	Rpt1-S164A T166K	Ubp6	10	895141
G13	Rpt1-S164A T166K	Ubp6	11	950053
G13	Rpt1-S164A T166K	Ubp6	12	998540
G13	Rpt1-S164A T166K	Ubp6	13	1048901
G13	Rpt1-S164A T166K	Ubp6	14	1100309
G13	Rpt1-S164A T166K	Ubp6	15	1149586
G13	Rpt1-S164A T166K	Ubp6	16	1191870
G13	Rpt1-S164A T166K	Ubp6	17	1241505
G13	Rpt1-S164A T166K	Ubp6	18	1286638
G13	Rpt1-S164A T166K	Ubp6	19	1328291
G13	Rpt1-S164A T166K	Ubp6	20	1378485
G13	Rpt1-S164A T166K	Ubp6	21	1414265
G13	Rpt1-S164A T166K	Ubp6	22	1460229
G13	Rpt1-S164A T166K	Ubp6	23	1491848
G13	Rpt1-S164A T166K	Ubp6	24	1539882
G13	Rpt1-S164A T166K	Ubp6	25	1583343
G13	Rpt1-S164A T166K	Ubp6	26	1627088
G13	Rpt1-S164A T166K	Ubp6	27	1658896
G13	Rpt1-S164A T166K	Ubp6	28	1696985
G13	Rpt1-S164A T166K	Ubp6	29	1737703
G13	Rpt1-S164A T166K	Ubp6	30	1779301
G13	Rpt1-S164A T166K	Ubp6	31	1816260
G13	Rpt1-S164A T166K	Ubp6	32	1851433
G13	Rpt1-S164A T166K	Ubp6	33	1881729
G13	Rpt1-S164A T166K	Ubp6	34	1921755
G13	Rpt1-S164A T166K	Ubp6	35	1964411
G13	Rpt1-S164A T166K	Ubp6	36	1992634
G13	Rpt1-S164A T166K	Ubp6	37	2026659
G13	Rpt1-S164A T166K	Ubp6	38	2064481
G13	Rpt1-S164A T166K	Ubp6	39	2097995
G13	Rpt1-S164A T166K	Ubp6	40	2139691
G14	Rpt1-V163E S164A	Ubp6	1	382145
G14	Rpt1-V163E S164A	Ubp6	2	452123
G14	Rpt1-V163E S164A	Ubp6	3	523525
G14	Rpt1-V163E S164A	Ubp6	4	595600
G14	Rpt1-V163E S164A	Ubp6	5	660605
G14	Rpt1-V163E S164A	Ubp6	6	728791
G14	Rpt1-V163E S164A	Ubp6	7	788943
G14	Rpt1-V163E S164A	Ubp6	8	851592
G14	Rpt1-V163E S164A	Ubp6	9	915946
G14	Rpt1-V163E S164A	Ubp6	10	988693
G14	Rpt1-V163E S164A	Ubp6	11	1064852
G14	Rpt1-V163E S164A	Ubp6	12	1127317
G14	Rpt1-V163E S164A	Ubp6	13	1191814
G14	Rpt1-V163E S164A	Ubp6	14	1250133
G14	Rpt1-V163E S164A	Ubp6	15	1305242
G14	Rpt1-V163E S164A	Ubp6	16	1356509
G14	Rpt1-V163E S164A	Ubp6	17	1408027
G14	Rpt1-V163E S164A	Ubp6	18	1463402
G14	Rpt1-V163E S164A	Ubp6	19	1509409
G14	Rpt1-V163E S164A	Ubp6	20	1572845
G14	Rpt1-V163E S164A	Ubp6	21	1623741
G14	Rpt1-V163E S164A	Ubp6	22	1666425
G14	Rpt1-V163E S164A	Ubp6	23	1723889
G14	Rpt1-V163E S164A	Ubp6	24	1764154
G14	Rpt1-V163E S164A	Ubp6	25	1817972
G14	Rpt1-V163E S164A	Ubp6	26	1863745
G14	Rpt1-V163E S164A	Ubp6	27	1908690
G14	Rpt1-V163E S164A	Ubp6	28	1956641
G14	Rpt1-V163E S164A	Ubp6	29	2002727
G14	Rpt1-V163E S164A	Ubp6	30	2049894
G14	Rpt1-V163E S164A	Ubp6	31	2091240
G14	Rpt1-V163E S164A	Ubp6	32	2134179
G14	Rpt1-V163E S164A	Ubp6	33	2178649
G14	Rpt1-V163E S164A	Ubp6	34	2230530
G14	Rpt1-V163E S164A	Ubp6	35	2263215
G14	Rpt1-V163E S164A	Ubp6	36	2312186
G14	Rpt1-V163E S164A	Ubp6	37	2355224
G14	Rpt1-V163E S164A	Ubp6	38	2392223
G14	Rpt1-V163E S164A	Ubp6	39	2431137
G14	Rpt1-V163E S164A	Ubp6	40	2468479
G15	Rpt1-P188A	Ubp6	1	646319
G15	Rpt1-P188A	Ubp6	2	914173
G15	Rpt1-P188A	Ubp6	3	1166472
G15	Rpt1-P188A	Ubp6	4	1406417
G15	Rpt1-P188A	Ubp6	5	1647879
G15	Rpt1-P188A	Ubp6	6	1869642
G15	Rpt1-P188A	Ubp6	7	2131889
G15	Rpt1-P188A	Ubp6	8	2365544
G15	Rpt1-P188A	Ubp6	9	2569335
G15	Rpt1-P188A	Ubp6	10	2755438
G15	Rpt1-P188A	Ubp6	11	2948401
G15	Rpt1-P188A	Ubp6	12	3108610
G15	Rpt1-P188A	Ubp6	13	3277612
G15	Rpt1-P188A	Ubp6	14	3425268
G15	Rpt1-P188A	Ubp6	15	3589534
G15	Rpt1-P188A	Ubp6	16	3728441
G15	Rpt1-P188A	Ubp6	17	3880922
G15	Rpt1-P188A	Ubp6	18	4004684
G15	Rpt1-P188A	Ubp6	19	4122207
G15	Rpt1-P188A	Ubp6	20	4261092
G15	Rpt1-P188A	Ubp6	21	4390680
G15	Rpt1-P188A	Ubp6	22	4506132
G15	Rpt1-P188A	Ubp6	23	4614664
G15	Rpt1-P188A	Ubp6	24	4719664
G15	Rpt1-P188A	Ubp6	25	4834466
G15	Rpt1-P188A	Ubp6	26	4916062
G15	Rpt1-P188A	Ubp6	27	5036485
G15	Rpt1-P188A	Ubp6	28	5128949
G15	Rpt1-P188A	Ubp6	29	5229843
G15	Rpt1-P188A	Ubp6	30	5329105
G15	Rpt1-P188A	Ubp6	31	5395013
G15	Rpt1-P188A	Ubp6	32	5489072
G15	Rpt1-P188A	Ubp6	33	5559099
G15	Rpt1-P188A	Ubp6	34	5663683
G15	Rpt1-P188A	Ubp6	35	5726873
G15	Rpt1-P188A	Ubp6	36	5810679
G15	Rpt1-P188A	Ubp6	37	5875753
G15	Rpt1-P188A	Ubp6	38	5944757
G15	Rpt1-P188A	Ubp6	39	6028207
G15	Rpt1-P188A	Ubp6	40	6090473
G16	Rpt1-L185A L187A	Ubp6	1	324112
G16	Rpt1-L185A L187A	Ubp6	2	359196
G16	Rpt1-L185A L187A	Ubp6	3	390008
G16	Rpt1-L185A L187A	Ubp6	4	428321
G16	Rpt1-L185A L187A	Ubp6	5	466050
G16	Rpt1-L185A L187A	Ubp6	6	502429
G16	Rpt1-L185A L187A	Ubp6	7	533601
G16	Rpt1-L185A L187A	Ubp6	8	563933
G16	Rpt1-L185A L187A	Ubp6	9	592534
G16	Rpt1-L185A L187A	Ubp6	10	622729
G16	Rpt1-L185A L187A	Ubp6	11	652155
G16	Rpt1-L185A L187A	Ubp6	12	684677
G16	Rpt1-L185A L187A	Ubp6	13	705747
G16	Rpt1-L185A L187A	Ubp6	14	736549
G16	Rpt1-L185A L187A	Ubp6	15	763083
G16	Rpt1-L185A L187A	Ubp6	16	790995
G16	Rpt1-L185A L187A	Ubp6	17	819180
G16	Rpt1-L185A L187A	Ubp6	18	841911
G16	Rpt1-L185A L187A	Ubp6	19	872624
G16	Rpt1-L185A L187A	Ubp6	20	893077
G16	Rpt1-L185A L187A	Ubp6	21	919351
G16	Rpt1-L185A L187A	Ubp6	22	947644
G16	Rpt1-L185A L187A	Ubp6	23	974718
G16	Rpt1-L185A L187A	Ubp6	24	1000232
G16	Rpt1-L185A L187A	Ubp6	25	1020421
G16	Rpt1-L185A L187A	Ubp6	26	1048424
G16	Rpt1-L185A L187A	Ubp6	27	1074335
G16	Rpt1-L185A L187A	Ubp6	28	1096176
G16	Rpt1-L185A L187A	Ubp6	29	1120887
G16	Rpt1-L185A L187A	Ubp6	30	1140811
G16	Rpt1-L185A L187A	Ubp6	31	1167342
G16	Rpt1-L185A L187A	Ubp6	32	1184631
G16	Rpt1-L185A L187A	Ubp6	33	1214361
G16	Rpt1-L185A L187A	Ubp6	34	1234700
G16	Rpt1-L185A L187A	Ubp6	35	1258506
G16	Rpt1-L185A L187A	Ubp6	36	1285339
G16	Rpt1-L185A L187A	Ubp6	37	1307328
G16	Rpt1-L185A L187A	Ubp6	38	1332653
G16	Rpt1-L185A L187A	Ubp6	39	1355426
G16	Rpt1-L185A L187A	Ubp6	40	1381959

## Sheet: Rearrange
Well	TP	U6	score	type proteasome	ubp6	min	Signal	min	DIV 10000
E09	0	0	0	-	-	1	310831	1	31.0831
E09	0	0	0	-	-	2	281989	2	28.1989
E09	0	0	0	-	-	3	287889	3	28.7889
E09	0	0	0	-	-	4	290896	4	29.0896
E09	0	0	0	-	-	5	292992	5	29.2992
E09	0	0	0	-	-	6	292681	6	29.2681
E09	0	0	0	-	-	7	294590	7	29.459
E09	0	0	0	-	-	8	295042	8	29.5042
E09	0	0	0	-	-	9	298396	9	29.8396
E09	0	0	0	-	-	10	300346	10	30.0346
E09	0	0	0	-	-	11	298025	11	29.8025
E09	0	0	0	-	-	12	297700	12	29.77
E09	0	0	0	-	-	13	299503	13	29.9503
E09	0	0	0	-	-	14	300619	14	30.0619
E09	0	0	0	-	-	15	302234	15	30.2234
E09	0	0	0	-	-	16	304357	16	30.4357
E09	0	0	0	-	-	17	309095	17	30.9095
E09	0	0	0	-	-	18	312105	18	31.2105
E09	0	0	0	-	-	19	310939	19	31.0939
E09	0	0	0	-	-	20	312768	20	31.2768
E09	0	0	0	-	-	21	310948	21	31.0948
E09	0	0	0	-	-	22	312142	22	31.2142
E09	0	0	0	-	-	23	311232	23	31.1232
E09	0	0	0	-	-	24	311376	24	31.1376
E09	0	0	0	-	-	25	311028	25	31.1028
E09	0	0	0	-	-	26	311341	26	31.1341
E09	0	0	0	-	-	27	310300	27	31.03
E09	0	0	0	-	-	28	311662	28	31.1662
E09	0	0	0	-	-	29	310323	29	31.0323
E09	0	0	0	-	-	30	313225	30	31.3225
E09	0	0	0	-	-	31	314927	31	31.4927
E09	0	0	0	-	-	32	312920	32	31.292
E09	0	0	0	-	-	33	313244	33	31.3244
E09	0	0	0	-	-	34	311451	34	31.1451
E09	0	0	0	-	-	35	310773	35	31.0773
E09	0	0	0	-	-	36	312992	36	31.2992
E09	0	0	0	-	-	37	312311	37	31.2311
E09	0	0	0	-	-	38	312571	38	31.2571
E09	0	0	0	-	-	39	313401	39	31.3401
E09	0	0	0	-	-	40	310489	40	31.0489
F09	0	0	0	-	-	1	278156	1	27.8156
F09	0	0	0	-	-	2	276753	2	27.6753
F09	0	0	0	-	-	3	282282	3	28.2282
F09	0	0	0	-	-	4	283124	4	28.3124
F09	0	0	0	-	-	5	283677	5	28.3677
F09	0	0	0	-	-	6	287451	6	28.7451
F09	0	0	0	-	-	7	290100	7	29.01
F09	0	0	0	-	-	8	293948	8	29.3948
F09	0	0	0	-	-	9	296626	9	29.6626
F09	0	0	0	-	-	10	297710	10	29.771
F09	0	0	0	-	-	11	300926	11	30.0926
F09	0	0	0	-	-	12	301149	12	30.1149
F09	0	0	0	-	-	13	300983	13	30.0983
F09	0	0	0	-	-	14	301898	14	30.1898
F09	0	0	0	-	-	15	302106	15	30.2106
F09	0	0	0	-	-	16	300132	16	30.0132
F09	0	0	0	-	-	17	300343	17	30.0343
F09	0	0	0	-	-	18	299551	18	29.9551
F09	0	0	0	-	-	19	302127	19	30.2127
F09	0	0	0	-	-	20	302667	20	30.2667
F09	0	0	0	-	-	21	301759	21	30.1759
F09	0	0	0	-	-	22	302443	22	30.2443
F09	0	0	0	-	-	23	301436	23	30.1436
F09	0	0	0	-	-	24	299141	24	29.9141
F09	0	0	0	-	-	25	301906	25	30.1906
F09	0	0	0	-	-	26	302334	26	30.2334
F09	0	0	0	-	-	27	303437	27	30.3437
F09	0	0	0	-	-	28	303776	28	30.3776
F09	0	0	0	-	-	29	300654	29	30.0654
F09	0	0	0	-	-	30	301806	30	30.1806
F09	0	0	0	-	-	31	302466	31	30.2466
F09	0	0	0	-	-	32	302403	32	30.2403
F09	0	0	0	-	-	33	300054	33	30.0054
F09	0	0	0	-	-	34	304007	34	30.4007
F09	0	0	0	-	-	35	301891	35	30.1891
F09	0	0	0	-	-	36	303478	36	30.3478
F09	0	0	0	-	-	37	302495	37	30.2495
F09	0	0	0	-	-	38	303727	38	30.3727
F09	0	0	0	-	-	39	305137	39	30.5137
F09	0	0	0	-	-	40	304657	40	30.4657
G09	0	0	0	-	-	1	308268	1	30.8268
G09	0	0	0	-	-	2	308254	2	30.8254
G09	0	0	0	-	-	3	314877	3	31.4877
G09	0	0	0	-	-	4	320982	4	32.0982
G09	0	0	0	-	-	5	329611	5	32.9611
G09	0	0	0	-	-	6	331446	6	33.1446
G09	0	0	0	-	-	7	331597	7	33.1597
G09	0	0	0	-	-	8	331302	8	33.1302
G09	0	0	0	-	-	9	333487	9	33.3487
G09	0	0	0	-	-	10	332217	10	33.2217
G09	0	0	0	-	-	11	332083	11	33.2083
G09	0	0	0	-	-	12	333867	12	33.3867
G09	0	0	0	-	-	13	331224	13	33.1224
G09	0	0	0	-	-	14	334214	14	33.4214
G09	0	0	0	-	-	15	333531	15	33.3531
G09	0	0	0	-	-	16	332702	16	33.2702
G09	0	0	0	-	-	17	333488	17	33.3488
G09	0	0	0	-	-	18	333983	18	33.3983
G09	0	0	0	-	-	19	332060	19	33.206
G09	0	0	0	-	-	20	333038	20	33.3038
G09	0	0	0	-	-	21	331599	21	33.1599
G09	0	0	0	-	-	22	333884	22	33.3884
G09	0	0	0	-	-	23	334664	23	33.4664
G09	0	0	0	-	-	24	335653	24	33.5653
G09	0	0	0	-	-	25	335407	25	33.5407
G09	0	0	0	-	-	26	337851	26	33.7851
G09	0	0	0	-	-	27	334617	27	33.4617
G09	0	0	0	-	-	28	333383	28	33.3383
G09	0	0	0	-	-	29	332977	29	33.2977
G09	0	0	0	-	-	30	334426	30	33.4426
G09	0	0	0	-	-	31	335407	31	33.5407
G09	0	0	0	-	-	32	336082	32	33.6082
G09	0	0	0	-	-	33	335701	33	33.5701
G09	0	0	0	-	-	34	336856	34	33.6856
G09	0	0	0	-	-	35	336192	35	33.6192
G09	0	0	0	-	-	36	337340	36	33.734
G09	0	0	0	-	-	37	337147	37	33.7147
G09	0	0	0	-	-	38	338532	38	33.8532
G09	0	0	0	-	-	39	340395	39	34.0395
G09	0	0	0	-	-	40	339380	40	33.938
E08	0	1	1	-	Ubp6	1	288102	1	28.8102
E08	0	1	1	-	Ubp6	2	290735	2	29.0735
E08	0	1	1	-	Ubp6	3	293369	3	29.3369
E08	0	1	1	-	Ubp6	4	297702	4	29.7702
E08	0	1	1	-	Ubp6	5	301032	5	30.1032
E08	0	1	1	-	Ubp6	6	303620	6	30.362
E08	0	1	1	-	Ubp6	7	307280	7	30.728
E08	0	1	1	-	Ubp6	8	311313	8	31.1313
E08	0	1	1	-	Ubp6	9	318335	9	31.8335
E08	0	1	1	-	Ubp6	10	324234	10	32.4234
E08	0	1	1	-	Ubp6	11	324182	11	32.4182
E08	0	1	1	-	Ubp6	12	323617	12	32.3617
E08	0	1	1	-	Ubp6	13	330545	13	33.0545
E08	0	1	1	-	Ubp6	14	327999	14	32.7999
E08	0	1	1	-	Ubp6	15	332233	15	33.2233
E08	0	1	1	-	Ubp6	16	330191	16	33.0191
E08	0	1	1	-	Ubp6	17	334889	17	33.4889
E08	0	1	1	-	Ubp6	18	333565	18	33.3565
E08	0	1	1	-	Ubp6	19	337414	19	33.7414
E08	0	1	1	-	Ubp6	20	339128	20	33.9128
E08	0	1	1	-	Ubp6	21	339398	21	33.9398
E08	0	1	1	-	Ubp6	22	340882	22	34.0882
E08	0	1	1	-	Ubp6	23	339041	23	33.9041
E08	0	1	1	-	Ubp6	24	343967	24	34.3967
E08	0	1	1	-	Ubp6	25	343605	25	34.3605
E08	0	1	1	-	Ubp6	26	345194	26	34.5194
E08	0	1	1	-	Ubp6	27	346435	27	34.6435
E08	0	1	1	-	Ubp6	28	347934	28	34.7934
E08	0	1	1	-	Ubp6	29	348563	29	34.8563
E08	0	1	1	-	Ubp6	30	350029	30	35.0029
E08	0	1	1	-	Ubp6	31	350755	31	35.0755
E08	0	1	1	-	Ubp6	32	352464	32	35.2464
E08	0	1	1	-	Ubp6	33	355167	33	35.5167
E08	0	1	1	-	Ubp6	34	357891	34	35.7891
E08	0	1	1	-	Ubp6	35	358645	35	35.8645
E08	0	1	1	-	Ubp6	36	358378	36	35.8378
E08	0	1	1	-	Ubp6	37	360424	37	36.0424
E08	0	1	1	-	Ubp6	38	363552	38	36.3552
E08	0	1	1	-	Ubp6	39	364991	39	36.4991
E08	0	1	1	-	Ubp6	40	365295	40	36.5295
F08	0	1	1	-	Ubp6	1	162018	1	16.2018
F08	0	1	1	-	Ubp6	2	299042	2	29.9042
F08	0	1	1	-	Ubp6	3	305522	3	30.5522
F08	0	1	1	-	Ubp6	4	308314	4	30.8314
F08	0	1	1	-	Ubp6	5	315215	5	31.5215
F08	0	1	1	-	Ubp6	6	311620	6	31.162
F08	0	1	1	-	Ubp6	7	316617	7	31.6617
F08	0	1	1	-	Ubp6	8	322675	8	32.2675
F08	0	1	1	-	Ubp6	9	322215	9	32.2215
F08	0	1	1	-	Ubp6	10	326630	10	32.663
F08	0	1	1	-	Ubp6	11	328199	11	32.8199
F08	0	1	1	-	Ubp6	12	330421	12	33.0421
F08	0	1	1	-	Ubp6	13	334506	13	33.4506
F08	0	1	1	-	Ubp6	14	336435	14	33.6435
F08	0	1	1	-	Ubp6	15	337106	15	33.7106
F08	0	1	1	-	Ubp6	16	337636	16	33.7636
F08	0	1	1	-	Ubp6	17	340976	17	34.0976
F08	0	1	1	-	Ubp6	18	344388	18	34.4388
F08	0	1	1	-	Ubp6	19	351603	19	35.1603
F08	0	1	1	-	Ubp6	20	357332	20	35.7332
F08	0	1	1	-	Ubp6	21	360358	21	36.0358
F08	0	1	1	-	Ubp6	22	360827	22	36.0827
F08	0	1	1	-	Ubp6	23	363100	23	36.31
F08	0	1	1	-	Ubp6	24	362495	24	36.2495
F08	0	1	1	-	Ubp6	25	365421	25	36.5421
F08	0	1	1	-	Ubp6	26	364663	26	36.4663
F08	0	1	1	-	Ubp6	27	367142	27	36.7142
F08	0	1	1	-	Ubp6	28	367755	28	36.7755
F08	0	1	1	-	Ubp6	29	369013	29	36.9013
F08	0	1	1	-	Ubp6	30	371249	30	37.1249
F08	0	1	1	-	Ubp6	31	374023	31	37.4023
F08	0	1	1	-	Ubp6	32	375668	32	37.5668
F08	0	1	1	-	Ubp6	33	375286	33	37.5286
F08	0	1	1	-	Ubp6	34	379008	34	37.9008
F08	0	1	1	-	Ubp6	35	379888	35	37.9888
F08	0	1	1	-	Ubp6	36	380344	36	38.0344
F08	0	1	1	-	Ubp6	37	385201	37	38.5201
F08	0	1	1	-	Ubp6	38	385368	38	38.5368
F08	0	1	1	-	Ubp6	39	387861	39	38.7861
F08	0	1	1	-	Ubp6	40	386276	40	38.6276
G08	0	1	1	-	Ubp6	1	286297	1	28.6297
G08	0	1	1	-	Ubp6	2	285631	2	28.5631
G08	0	1	1	-	Ubp6	3	293013	3	29.3013
G08	0	1	1	-	Ubp6	4	297277	4	29.7277
G08	0	1	1	-	Ubp6	5	303414	5	30.3414
G08	0	1	1	-	Ubp6	6	309744	6	30.9744
G08	0	1	1	-	Ubp6	7	315152	7	31.5152
G08	0	1	1	-	Ubp6	8	317895	8	31.7895
G08	0	1	1	-	Ubp6	9	320987	9	32.0987
G08	0	1	1	-	Ubp6	10	322796	10	32.2796
G08	0	1	1	-	Ubp6	11	325401	11	32.5401
G08	0	1	1	-	Ubp6	12	327805	12	32.7805
G08	0	1	1	-	Ubp6	13	329148	13	32.9148
G08	0	1	1	-	Ubp6	14	330700	14	33.07
G08	0	1	1	-	Ubp6	15	331101	15	33.1101
G08	0	1	1	-	Ubp6	16	332639	16	33.2639
G08	0	1	1	-	Ubp6	17	334253	17	33.4253
G08	0	1	1	-	Ubp6	18	336981	18	33.6981
G08	0	1	1	-	Ubp6	19	338821	19	33.8821
G08	0	1	1	-	Ubp6	20	340090	20	34.009
G08	0	1	1	-	Ubp6	21	339342	21	33.9342
G08	0	1	1	-	Ubp6	22	339606	22	33.9606
G08	0	1	1	-	Ubp6	23	341449	23	34.1449
G08	0	1	1	-	Ubp6	24	342912	24	34.2912
G08	0	1	1	-	Ubp6	25	345616	25	34.5616
G08	0	1	1	-	Ubp6	26	349761	26	34.9761
G08	0	1	1	-	Ubp6	27	350378	27	35.0378
G08	0	1	1	-	Ubp6	28	347668	28	34.7668
G08	0	1	1	-	Ubp6	29	350559	29	35.0559
G08	0	1	1	-	Ubp6	30	352722	30	35.2722
G08	0	1	1	-	Ubp6	31	355781	31	35.5781
G08	0	1	1	-	Ubp6	32	356565	32	35.6565
G08	0	1	1	-	Ubp6	33	356923	33	35.6923
G08	0	1	1	-	Ubp6	34	359323	34	35.9323
G08	0	1	1	-	Ubp6	35	359509	35	35.9509
G08	0	1	1	-	Ubp6	36	364287	36	36.4287
G08	0	1	1	-	Ubp6	37	365992	37	36.5992
G08	0	1	1	-	Ubp6	38	368192	38	36.8192
G08	0	1	1	-	Ubp6	39	369622	39	36.9622
G08	0	1	1	-	Ubp6	40	372022	40	37.2022
E01	10	0	10	WT	-	1	396987	1	39.6987
E01	10	0	10	WT	-	2	430343	2	43.0343
E01	10	0	10	WT	-	3	475700	3	47.57
E01	10	0	10	WT	-	4	516149	4	51.6149
E01	10	0	10	WT	-	5	553461	5	55.3461
E01	10	0	10	WT	-	6	586956	6	58.6956
E01	10	0	10	WT	-	7	620945	7	62.0945
E01	10	0	10	WT	-	8	652336	8	65.2336
E01	10	0	10	WT	-	9	684176	9	68.4176
E01	10	0	10	WT	-	10	713307	10	71.3307
E01	10	0	10	WT	-	11	747219	11	74.7219
E01	10	0	10	WT	-	12	777167	12	77.7167
E01	10	0	10	WT	-	13	800822	13	80.0822
E01	10	0	10	WT	-	14	834666	14	83.4666
E01	10	0	10	WT	-	15	864255	15	86.4255
E01	10	0	10	WT	-	16	895144	16	89.5144
E01	10	0	10	WT	-	17	922903	17	92.2903
E01	10	0	10	WT	-	18	949912	18	94.9912
E01	10	0	10	WT	-	19	979426	19	97.9426
E01	10	0	10	WT	-	20	1006929	20	100.693
E01	10	0	10	WT	-	21	1033235	21	103.323
E01	10	0	10	WT	-	22	1057465	22	105.746
E01	10	0	10	WT	-	23	1086779	23	108.678
E01	10	0	10	WT	-	24	1116793	24	111.679
E01	10	0	10	WT	-	25	1140108	25	114.011
E01	10	0	10	WT	-	26	1169749	26	116.975
E01	10	0	10	WT	-	27	1189855	27	118.986
E01	10	0	10	WT	-	28	1221314	28	122.131
E01	10	0	10	WT	-	29	1252643	29	125.264
E01	10	0	10	WT	-	30	1275741	30	127.574
E01	10	0	10	WT	-	31	1302432	31	130.243
E01	10	0	10	WT	-	32	1324873	32	132.487
E01	10	0	10	WT	-	33	1350179	33	135.018
E01	10	0	10	WT	-	34	1370851	34	137.085
E01	10	0	10	WT	-	35	1399209	35	139.921
E01	10	0	10	WT	-	36	1421486	36	142.149
E01	10	0	10	WT	-	37	1444938	37	144.494
E01	10	0	10	WT	-	38	1462585	38	146.258
E01	10	0	10	WT	-	39	1488647	39	148.865
E01	10	0	10	WT	-	40	1510152	40	151.015
F01	10	0	10	WT	-	1	381458	1	38.1458
F01	10	0	10	WT	-	2	423827	2	42.3827
F01	10	0	10	WT	-	3	467194	3	46.7194
F01	10	0	10	WT	-	4	506842	4	50.6842
F01	10	0	10	WT	-	5	547989	5	54.7989
F01	10	0	10	WT	-	6	582719	6	58.2719
F01	10	0	10	WT	-	7	616857	7	61.6857
F01	10	0	10	WT	-	8	646358	8	64.6358
F01	10	0	10	WT	-	9	683927	9	68.3927
F01	10	0	10	WT	-	10	712952	10	71.2952
F01	10	0	10	WT	-	11	750827	11	75.0827
F01	10	0	10	WT	-	12	779423	12	77.9423
F01	10	0	10	WT	-	13	808372	13	80.8372
F01	10	0	10	WT	-	14	838198	14	83.8198
F01	10	0	10	WT	-	15	873067	15	87.3067
F01	10	0	10	WT	-	16	898861	16	89.8861
F01	10	0	10	WT	-	17	935221	17	93.5221
F01	10	0	10	WT	-	18	962905	18	96.2905
F01	10	0	10	WT	-	19	995323	19	99.5323
F01	10	0	10	WT	-	20	1023400	20	102.34
F01	10	0	10	WT	-	21	1047720	21	104.772
F01	10	0	10	WT	-	22	1081365	22	108.136
F01	10	0	10	WT	-	23	1108303	23	110.83
F01	10	0	10	WT	-	24	1137424	24	113.742
F01	10	0	10	WT	-	25	1167310	25	116.731
F01	10	0	10	WT	-	26	1190256	26	119.026
F01	10	0	10	WT	-	27	1216814	27	121.681
F01	10	0	10	WT	-	28	1248383	28	124.838
F01	10	0	10	WT	-	29	1273968	29	127.397
F01	10	0	10	WT	-	30	1296155	30	129.615
F01	10	0	10	WT	-	31	1330062	31	133.006
F01	10	0	10	WT	-	32	1354716	32	135.472
F01	10	0	10	WT	-	33	1372788	33	137.279
F01	10	0	10	WT	-	34	1404101	34	140.41
F01	10	0	10	WT	-	35	1429986	35	142.999
F01	10	0	10	WT	-	36	1461384	36	146.138
F01	10	0	10	WT	-	37	1483242	37	148.324
F01	10	0	10	WT	-	38	1512080	38	151.208
F01	10	0	10	WT	-	39	1535081	39	153.508
F01	10	0	10	WT	-	40	1565798	40	156.58
G01	10	0	10	WT	-	1	351053	1	35.1053
G01	10	0	10	WT	-	2	381989	2	38.1989
G01	10	0	10	WT	-	3	426265	3	42.6265
G01	10	0	10	WT	-	4	473275	4	47.3275
G01	10	0	10	WT	-	5	508152	5	50.8152
G01	10	0	10	WT	-	6	542525	6	54.2525
G01	10	0	10	WT	-	7	580019	7	58.0019
G01	10	0	10	WT	-	8	610205	8	61.0205
G01	10	0	10	WT	-	9	642658	9	64.2658
G01	10	0	10	WT	-	10	671383	10	67.1383
G01	10	0	10	WT	-	11	706636	11	70.6636
G01	10	0	10	WT	-	12	736827	12	73.6827
G01	10	0	10	WT	-	13	766756	13	76.6756
G01	10	0	10	WT	-	14	796939	14	79.6939
G01	10	0	10	WT	-	15	826680	15	82.668
G01	10	0	10	WT	-	16	857517	16	85.7517
G01	10	0	10	WT	-	17	889533	17	88.9533
G01	10	0	10	WT	-	18	920457	18	92.0457
G01	10	0	10	WT	-	19	950036	19	95.0036
G01	10	0	10	WT	-	20	974438	20	97.4438
G01	10	0	10	WT	-	21	1001954	21	100.195
G01	10	0	10	WT	-	22	1030182	22	103.018
G01	10	0	10	WT	-	23	1059427	23	105.943
G01	10	0	10	WT	-	24	1090040	24	109.004
G01	10	0	10	WT	-	25	1108206	25	110.821
G01	10	0	10	WT	-	26	1136148	26	113.615
G01	10	0	10	WT	-	27	1163836	27	116.384
G01	10	0	10	WT	-	28	1193724	28	119.372
G01	10	0	10	WT	-	29	1219210	29	121.921
G01	10	0	10	WT	-	30	1241611	30	124.161
G01	10	0	10	WT	-	31	1271137	31	127.114
G01	10	0	10	WT	-	32	1293215	32	129.321
G01	10	0	10	WT	-	33	1319615	33	131.962
G01	10	0	10	WT	-	34	1346422	34	134.642
G01	10	0	10	WT	-	35	1372757	35	137.276
G01	10	0	10	WT	-	36	1393465	36	139.346
G01	10	0	10	WT	-	37	1414449	37	141.445
G01	10	0	10	WT	-	38	1449449	38	144.945
G01	10	0	10	WT	-	39	1468922	39	146.892
G01	10	0	10	WT	-	40	1495436	40	149.544
E10	10	1	11	WT	Ubp6	1	1178946	1	117.895
E10	10	1	11	WT	Ubp6	2	1445076	2	144.508
E10	10	1	11	WT	Ubp6	3	1700999	3	170.1
E10	10	1	11	WT	Ubp6	4	1964178	4	196.418
E10	10	1	11	WT	Ubp6	5	2214137	5	221.414
E10	10	1	11	WT	Ubp6	6	2431465	6	243.147
E10	10	1	11	WT	Ubp6	7	2644632	7	264.463
E10	10	1	11	WT	Ubp6	8	2825432	8	282.543
E10	10	1	11	WT	Ubp6	9	3013582	9	301.358
E10	10	1	11	WT	Ubp6	10	3192838	10	319.284
E10	10	1	11	WT	Ubp6	11	3358659	11	335.866
E10	10	1	11	WT	Ubp6	12	3511470	12	351.147
E10	10	1	11	WT	Ubp6	13	3669650	13	366.965
E10	10	1	11	WT	Ubp6	14	3820036	14	382.004
E10	10	1	11	WT	Ubp6	15	3961982	15	396.198
E10	10	1	11	WT	Ubp6	16	4102390	16	410.239
E10	10	1	11	WT	Ubp6	17	4227544	17	422.754
E10	10	1	11	WT	Ubp6	18	4353551	18	435.355
E10	10	1	11	WT	Ubp6	19	4473896	19	447.39
E10	10	1	11	WT	Ubp6	20	4599437	20	459.944
E10	10	1	11	WT	Ubp6	21	4690204	21	469.02
E10	10	1	11	WT	Ubp6	22	4798309	22	479.831
E10	10	1	11	WT	Ubp6	23	4911189	23	491.119
E10	10	1	11	WT	Ubp6	24	5014233	24	501.423
E10	10	1	11	WT	Ubp6	25	5118232	25	511.823
E10	10	1	11	WT	Ubp6	26	5196598	26	519.66
E10	10	1	11	WT	Ubp6	27	5285290	27	528.529
E10	10	1	11	WT	Ubp6	28	5385330	28	538.533
E10	10	1	11	WT	Ubp6	29	5462816	29	546.282
E10	10	1	11	WT	Ubp6	30	5545023	30	554.502
E10	10	1	11	WT	Ubp6	31	5636535	31	563.654
E10	10	1	11	WT	Ubp6	32	5716051	32	571.605
E10	10	1	11	WT	Ubp6	33	5778606	33	577.861
E10	10	1	11	WT	Ubp6	34	5852831	34	585.283
E10	10	1	11	WT	Ubp6	35	5925537	35	592.554
E10	10	1	11	WT	Ubp6	36	5997670	36	599.767
E10	10	1	11	WT	Ubp6	37	6048384	37	604.838
E10	10	1	11	WT	Ubp6	38	6130163	38	613.016
E10	10	1	11	WT	Ubp6	39	6188242	39	618.824
E10	10	1	11	WT	Ubp6	40	6235284	40	623.528
F10	10	1	11	WT	Ubp6	1	883208	1	88.3208
F10	10	1	11	WT	Ubp6	2	1150776	2	115.078
F10	10	1	11	WT	Ubp6	3	1439332	3	143.933
F10	10	1	11	WT	Ubp6	4	1709294	4	170.929
F10	10	1	11	WT	Ubp6	5	1953658	5	195.366
F10	10	1	11	WT	Ubp6	6	2175268	6	217.527
F10	10	1	11	WT	Ubp6	7	2395985	7	239.599
F10	10	1	11	WT	Ubp6	8	2583907	8	258.391
F10	10	1	11	WT	Ubp6	9	2777926	9	277.793
F10	10	1	11	WT	Ubp6	10	2952285	10	295.228
F10	10	1	11	WT	Ubp6	11	3127671	11	312.767
F10	10	1	11	WT	Ubp6	12	3297256	12	329.726
F10	10	1	11	WT	Ubp6	13	3447761	13	344.776
F10	10	1	11	WT	Ubp6	14	3596500	14	359.65
F10	10	1	11	WT	Ubp6	15	3748858	15	374.886
F10	10	1	11	WT	Ubp6	16	3893902	16	389.39
F10	10	1	11	WT	Ubp6	17	4027784	17	402.778
F10	10	1	11	WT	Ubp6	18	4154309	18	415.431
F10	10	1	11	WT	Ubp6	19	4276729	19	427.673
F10	10	1	11	WT	Ubp6	20	4389367	20	438.937
F10	10	1	11	WT	Ubp6	21	4517084	21	451.708
F10	10	1	11	WT	Ubp6	22	4610899	22	461.09
F10	10	1	11	WT	Ubp6	23	4723313	23	472.331
F10	10	1	11	WT	Ubp6	24	4825476	24	482.548
F10	10	1	11	WT	Ubp6	25	4931583	25	493.158
F10	10	1	11	WT	Ubp6	26	5014870	26	501.487
F10	10	1	11	WT	Ubp6	27	5130655	27	513.066
F10	10	1	11	WT	Ubp6	28	5207738	28	520.774
F10	10	1	11	WT	Ubp6	29	5299661	29	529.966
F10	10	1	11	WT	Ubp6	30	5391506	30	539.151
F10	10	1	11	WT	Ubp6	31	5453092	31	545.309
F10	10	1	11	WT	Ubp6	32	5553570	32	555.357
F10	10	1	11	WT	Ubp6	33	5609203	33	560.92
F10	10	1	11	WT	Ubp6	34	5700273	34	570.027
F10	10	1	11	WT	Ubp6	35	5774664	35	577.466
F10	10	1	11	WT	Ubp6	36	5824336	36	582.434
F10	10	1	11	WT	Ubp6	37	5909377	37	590.938
F10	10	1	11	WT	Ubp6	38	5953564	38	595.356
F10	10	1	11	WT	Ubp6	39	6036058	39	603.606
F10	10	1	11	WT	Ubp6	40	6117956	40	611.796
G10	10	1	11	WT	Ubp6	1	742629	1	74.2629
G10	10	1	11	WT	Ubp6	2	1027003	2	102.7
G10	10	1	11	WT	Ubp6	3	1334181	3	133.418
G10	10	1	11	WT	Ubp6	4	1603720	4	160.372
G10	10	1	11	WT	Ubp6	5	1853922	5	185.392
G10	10	1	11	WT	Ubp6	6	2098240	6	209.824
G10	10	1	11	WT	Ubp6	7	2315986	7	231.599
G10	10	1	11	WT	Ubp6	8	2520703	8	252.07
G10	10	1	11	WT	Ubp6	9	2722797	9	272.28
G10	10	1	11	WT	Ubp6	10	2898194	10	289.819
G10	10	1	11	WT	Ubp6	11	3082721	11	308.272
G10	10	1	11	WT	Ubp6	12	3261978	12	326.198
G10	10	1	11	WT	Ubp6	13	3416975	13	341.697
G10	10	1	11	WT	Ubp6	14	3589840	14	358.984
G10	10	1	11	WT	Ubp6	15	3736824	15	373.682
G10	10	1	11	WT	Ubp6	16	3887017	16	388.702
G10	10	1	11	WT	Ubp6	17	4036399	17	403.64
G10	10	1	11	WT	Ubp6	18	4171680	18	417.168
G10	10	1	11	WT	Ubp6	19	4282267	19	428.227
G10	10	1	11	WT	Ubp6	20	4416577	20	441.658
G10	10	1	11	WT	Ubp6	21	4546809	21	454.681
G10	10	1	11	WT	Ubp6	22	4655254	22	465.525
G10	10	1	11	WT	Ubp6	23	4767315	23	476.731
G10	10	1	11	WT	Ubp6	24	4876557	24	487.656
G10	10	1	11	WT	Ubp6	25	4985092	25	498.509
G10	10	1	11	WT	Ubp6	26	5093342	26	509.334
G10	10	1	11	WT	Ubp6	27	5183274	27	518.327
G10	10	1	11	WT	Ubp6	28	5285374	28	528.537
G10	10	1	11	WT	Ubp6	29	5386582	29	538.658
G10	10	1	11	WT	Ubp6	30	5476450	30	547.645
G10	10	1	11	WT	Ubp6	31	5561041	31	556.104
G10	10	1	11	WT	Ubp6	32	5669052	32	566.905
G10	10	1	11	WT	Ubp6	33	5758996	33	575.9
G10	10	1	11	WT	Ubp6	34	5804362	34	580.436
G10	10	1	11	WT	Ubp6	35	5895347	35	589.535
G10	10	1	11	WT	Ubp6	36	5974510	36	597.451
G10	10	1	11	WT	Ubp6	37	6045009	37	604.501
G10	10	1	11	WT	Ubp6	38	6105763	38	610.576
G10	10	1	11	WT	Ubp6	39	6219188	39	621.919
G10	10	1	11	WT	Ubp6	40	6283691	40	628.369
E02	20	0	20	Rpt1-R162E V163E	-	1	374741	1	37.4741
E02	20	0	20	Rpt1-R162E V163E	-	2	392365	2	39.2365
E02	20	0	20	Rpt1-R162E V163E	-	3	417364	3	41.7364
E02	20	0	20	Rpt1-R162E V163E	-	4	442449	4	44.2449
E02	20	0	20	Rpt1-R162E V163E	-	5	472905	5	47.2905
E02	20	0	20	Rpt1-R162E V163E	-	6	501739	6	50.1739
E02	20	0	20	Rpt1-R162E V163E	-	7	534211	7	53.4211
E02	20	0	20	Rpt1-R162E V163E	-	8	563571	8	56.3571
E02	20	0	20	Rpt1-R162E V163E	-	9	585862	9	58.5862
E02	20	0	20	Rpt1-R162E V163E	-	10	613861	10	61.3861
E02	20	0	20	Rpt1-R162E V163E	-	11	637536	11	63.7536
E02	20	0	20	Rpt1-R162E V163E	-	12	659454	12	65.9454
E02	20	0	20	Rpt1-R162E V163E	-	13	677129	13	67.7129
E02	20	0	20	Rpt1-R162E V163E	-	14	702075	14	70.2075
E02	20	0	20	Rpt1-R162E V163E	-	15	722633	15	72.2633
E02	20	0	20	Rpt1-R162E V163E	-	16	745255	16	74.5255
E02	20	0	20	Rpt1-R162E V163E	-	17	765910	17	76.591
E02	20	0	20	Rpt1-R162E V163E	-	18	784201	18	78.4201
E02	20	0	20	Rpt1-R162E V163E	-	19	807461	19	80.7461
E02	20	0	20	Rpt1-R162E V163E	-	20	827250	20	82.725
E02	20	0	20	Rpt1-R162E V163E	-	21	847539	21	84.7539
E02	20	0	20	Rpt1-R162E V163E	-	22	871247	22	87.1247
E02	20	0	20	Rpt1-R162E V163E	-	23	888957	23	88.8957
E02	20	0	20	Rpt1-R162E V163E	-	24	906228	24	90.6228
E02	20	0	20	Rpt1-R162E V163E	-	25	928169	25	92.8169
E02	20	0	20	Rpt1-R162E V163E	-	26	946358	26	94.6358
E02	20	0	20	Rpt1-R162E V163E	-	27	965927	27	96.5927
E02	20	0	20	Rpt1-R162E V163E	-	28	986308	28	98.6308
E02	20	0	20	Rpt1-R162E V163E	-	29	1007445	29	100.745
E02	20	0	20	Rpt1-R162E V163E	-	30	1023941	30	102.394
E02	20	0	20	Rpt1-R162E V163E	-	31	1042830	31	104.283
E02	20	0	20	Rpt1-R162E V163E	-	32	1061293	32	106.129
E02	20	0	20	Rpt1-R162E V163E	-	33	1078485	33	107.849
E02	20	0	20	Rpt1-R162E V163E	-	34	1097308	34	109.731
E02	20	0	20	Rpt1-R162E V163E	-	35	1116191	35	111.619
E02	20	0	20	Rpt1-R162E V163E	-	36	1132850	36	113.285
E02	20	0	20	Rpt1-R162E V163E	-	37	1149847	37	114.985
E02	20	0	20	Rpt1-R162E V163E	-	38	1167620	38	116.762
E02	20	0	20	Rpt1-R162E V163E	-	39	1184270	39	118.427
E02	20	0	20	Rpt1-R162E V163E	-	40	1205525	40	120.552
F02	20	0	20	Rpt1-R162E V163E	-	1	349279	1	34.9279
F02	20	0	20	Rpt1-R162E V163E	-	2	374961	2	37.4961
F02	20	0	20	Rpt1-R162E V163E	-	3	398560	3	39.856
F02	20	0	20	Rpt1-R162E V163E	-	4	426971	4	42.6971
F02	20	0	20	Rpt1-R162E V163E	-	5	450608	5	45.0608
F02	20	0	20	Rpt1-R162E V163E	-	6	474585	6	47.4585
F02	20	0	20	Rpt1-R162E V163E	-	7	503010	7	50.301
F02	20	0	20	Rpt1-R162E V163E	-	8	532848	8	53.2848
F02	20	0	20	Rpt1-R162E V163E	-	9	565379	9	56.5379
F02	20	0	20	Rpt1-R162E V163E	-	10	590907	10	59.0907
F02	20	0	20	Rpt1-R162E V163E	-	11	615542	11	61.5542
F02	20	0	20	Rpt1-R162E V163E	-	12	638867	12	63.8867
F02	20	0	20	Rpt1-R162E V163E	-	13	661316	13	66.1316
F02	20	0	20	Rpt1-R162E V163E	-	14	684773	14	68.4773
F02	20	0	20	Rpt1-R162E V163E	-	15	705283	15	70.5283
F02	20	0	20	Rpt1-R162E V163E	-	16	725434	16	72.5434
F02	20	0	20	Rpt1-R162E V163E	-	17	751343	17	75.1343
F02	20	0	20	Rpt1-R162E V163E	-	18	768541	18	76.8541
F02	20	0	20	Rpt1-R162E V163E	-	19	787969	19	78.7969
F02	20	0	20	Rpt1-R162E V163E	-	20	809395	20	80.9395
F02	20	0	20	Rpt1-R162E V163E	-	21	828413	21	82.8413
F02	20	0	20	Rpt1-R162E V163E	-	22	851873	22	85.1873
F02	20	0	20	Rpt1-R162E V163E	-	23	869756	23	86.9756
F02	20	0	20	Rpt1-R162E V163E	-	24	888926	24	88.8926
F02	20	0	20	Rpt1-R162E V163E	-	25	909378	25	90.9378
F02	20	0	20	Rpt1-R162E V163E	-	26	926773	26	92.6773
F02	20	0	20	Rpt1-R162E V163E	-	27	949899	27	94.9899
F02	20	0	20	Rpt1-R162E V163E	-	28	965547	28	96.5547
F02	20	0	20	Rpt1-R162E V163E	-	29	983257	29	98.3257
F02	20	0	20	Rpt1-R162E V163E	-	30	1004046	30	100.405
F02	20	0	20	Rpt1-R162E V163E	-	31	1022455	31	102.246
F02	20	0	20	Rpt1-R162E V163E	-	32	1047874	32	104.787
F02	20	0	20	Rpt1-R162E V163E	-	33	1062451	33	106.245
F02	20	0	20	Rpt1-R162E V163E	-	34	1083419	34	108.342
F02	20	0	20	Rpt1-R162E V163E	-	35	1096476	35	109.648
F02	20	0	20	Rpt1-R162E V163E	-	36	1119667	36	111.967
F02	20	0	20	Rpt1-R162E V163E	-	37	1133507	37	113.351
F02	20	0	20	Rpt1-R162E V163E	-	38	1148766	38	114.877
F02	20	0	20	Rpt1-R162E V163E	-	39	1170916	39	117.092
F02	20	0	20	Rpt1-R162E V163E	-	40	1189271	40	118.927
G02	20	0	20	Rpt1-R162E V163E	-	1	327347	1	32.7347
G02	20	0	20	Rpt1-R162E V163E	-	2	350237	2	35.0237
G02	20	0	20	Rpt1-R162E V163E	-	3	377091	3	37.7091
G02	20	0	20	Rpt1-R162E V163E	-	4	402199	4	40.2199
G02	20	0	20	Rpt1-R162E V163E	-	5	431060	5	43.106
G02	20	0	20	Rpt1-R162E V163E	-	6	456641	6	45.6641
G02	20	0	20	Rpt1-R162E V163E	-	7	494720	7	49.472
G02	20	0	20	Rpt1-R162E V163E	-	8	524646	8	52.4646
G02	20	0	20	Rpt1-R162E V163E	-	9	548556	9	54.8556
G02	20	0	20	Rpt1-R162E V163E	-	10	577952	10	57.7952
G02	20	0	20	Rpt1-R162E V163E	-	11	599031	11	59.9031
G02	20	0	20	Rpt1-R162E V163E	-	12	622464	12	62.2464
G02	20	0	20	Rpt1-R162E V163E	-	13	644676	13	64.4676
G02	20	0	20	Rpt1-R162E V163E	-	14	666780	14	66.678
G02	20	0	20	Rpt1-R162E V163E	-	15	684195	15	68.4195
G02	20	0	20	Rpt1-R162E V163E	-	16	710593	16	71.0593
G02	20	0	20	Rpt1-R162E V163E	-	17	736544	17	73.6544
G02	20	0	20	Rpt1-R162E V163E	-	18	757814	18	75.7814
G02	20	0	20	Rpt1-R162E V163E	-	19	774749	19	77.4749
G02	20	0	20	Rpt1-R162E V163E	-	20	795099	20	79.5099
G02	20	0	20	Rpt1-R162E V163E	-	21	817866	21	81.7866
G02	20	0	20	Rpt1-R162E V163E	-	22	837747	22	83.7747
G02	20	0	20	Rpt1-R162E V163E	-	23	855709	23	85.5709
G02	20	0	20	Rpt1-R162E V163E	-	24	878114	24	87.8114
G02	20	0	20	Rpt1-R162E V163E	-	25	895613	25	89.5613
G02	20	0	20	Rpt1-R162E V163E	-	26	914078	26	91.4078
G02	20	0	20	Rpt1-R162E V163E	-	27	935399	27	93.5399
G02	20	0	20	Rpt1-R162E V163E	-	28	955494	28	95.5494
G02	20	0	20	Rpt1-R162E V163E	-	29	978627	29	97.8627
G02	20	0	20	Rpt1-R162E V163E	-	30	993366	30	99.3366
G02	20	0	20	Rpt1-R162E V163E	-	31	1013298	31	101.33
G02	20	0	20	Rpt1-R162E V163E	-	32	1028646	32	102.865
G02	20	0	20	Rpt1-R162E V163E	-	33	1045747	33	104.575
G02	20	0	20	Rpt1-R162E V163E	-	34	1078166	34	107.817
G02	20	0	20	Rpt1-R162E V163E	-	35	1087909	35	108.791
G02	20	0	20	Rpt1-R162E V163E	-	36	1106710	36	110.671
G02	20	0	20	Rpt1-R162E V163E	-	37	1132607	37	113.261
G02	20	0	20	Rpt1-R162E V163E	-	38	1150880	38	115.088
G02	20	0	20	Rpt1-R162E V163E	-	39	1172032	39	117.203
G02	20	0	20	Rpt1-R162E V163E	-	40	1188803	40	118.88
E11	20	1	21	Rpt1-R162E V163E	Ubp6	1	521433	1	52.1433
E11	20	1	21	Rpt1-R162E V163E	Ubp6	2	596172	2	59.6172
E11	20	1	21	Rpt1-R162E V163E	Ubp6	3	673719	3	67.3719
E11	20	1	21	Rpt1-R162E V163E	Ubp6	4	745437	4	74.5437
E11	20	1	21	Rpt1-R162E V163E	Ubp6	5	819449	5	81.9449
E11	20	1	21	Rpt1-R162E V163E	Ubp6	6	893425	6	89.3425
E11	20	1	21	Rpt1-R162E V163E	Ubp6	7	961216	7	96.1216
E11	20	1	21	Rpt1-R162E V163E	Ubp6	8	1051137	8	105.114
E11	20	1	21	Rpt1-R162E V163E	Ubp6	9	1121815	9	112.181
E11	20	1	21	Rpt1-R162E V163E	Ubp6	10	1193611	10	119.361
E11	20	1	21	Rpt1-R162E V163E	Ubp6	11	1260171	11	126.017
E11	20	1	21	Rpt1-R162E V163E	Ubp6	12	1318532	12	131.853
E11	20	1	21	Rpt1-R162E V163E	Ubp6	13	1385666	13	138.567
E11	20	1	21	Rpt1-R162E V163E	Ubp6	14	1450685	14	145.069
E11	20	1	21	Rpt1-R162E V163E	Ubp6	15	1507592	15	150.759
E11	20	1	21	Rpt1-R162E V163E	Ubp6	16	1556622	16	155.662
E11	20	1	21	Rpt1-R162E V163E	Ubp6	17	1621284	17	162.128
E11	20	1	21	Rpt1-R162E V163E	Ubp6	18	1672941	18	167.294
E11	20	1	21	Rpt1-R162E V163E	Ubp6	19	1732365	19	173.237
E11	20	1	21	Rpt1-R162E V163E	Ubp6	20	1788443	20	178.844
E11	20	1	21	Rpt1-R162E V163E	Ubp6	21	1844044	21	184.404
E11	20	1	21	Rpt1-R162E V163E	Ubp6	22	1900776	22	190.078
E11	20	1	21	Rpt1-R162E V163E	Ubp6	23	1950018	23	195.002
E11	20	1	21	Rpt1-R162E V163E	Ubp6	24	2005155	24	200.516
E11	20	1	21	Rpt1-R162E V163E	Ubp6	25	2059528	25	205.953
E11	20	1	21	Rpt1-R162E V163E	Ubp6	26	2101149	26	210.115
E11	20	1	21	Rpt1-R162E V163E	Ubp6	27	2152043	27	215.204
E11	20	1	21	Rpt1-R162E V163E	Ubp6	28	2194356	28	219.436
E11	20	1	21	Rpt1-R162E V163E	Ubp6	29	2254556	29	225.456
E11	20	1	21	Rpt1-R162E V163E	Ubp6	30	2297612	30	229.761
E11	20	1	21	Rpt1-R162E V163E	Ubp6	31	2349686	31	234.969
E11	20	1	21	Rpt1-R162E V163E	Ubp6	32	2396344	32	239.634
E11	20	1	21	Rpt1-R162E V163E	Ubp6	33	2446292	33	244.629
E11	20	1	21	Rpt1-R162E V163E	Ubp6	34	2488641	34	248.864
E11	20	1	21	Rpt1-R162E V163E	Ubp6	35	2533278	35	253.328
E11	20	1	21	Rpt1-R162E V163E	Ubp6	36	2572333	36	257.233
E11	20	1	21	Rpt1-R162E V163E	Ubp6	37	2619081	37	261.908
E11	20	1	21	Rpt1-R162E V163E	Ubp6	38	2672688	38	267.269
E11	20	1	21	Rpt1-R162E V163E	Ubp6	39	2710456	39	271.046
E11	20	1	21	Rpt1-R162E V163E	Ubp6	40	2748986	40	274.899
F11	20	1	21	Rpt1-R162E V163E	Ubp6	1	448699	1	44.8699
F11	20	1	21	Rpt1-R162E V163E	Ubp6	2	521343	2	52.1343
F11	20	1	21	Rpt1-R162E V163E	Ubp6	3	595764	3	59.5764
F11	20	1	21	Rpt1-R162E V163E	Ubp6	4	671505	4	67.1505
F11	20	1	21	Rpt1-R162E V163E	Ubp6	5	744800	5	74.48
F11	20	1	21	Rpt1-R162E V163E	Ubp6	6	818740	6	81.874
F11	20	1	21	Rpt1-R162E V163E	Ubp6	7	884111	7	88.4111
F11	20	1	21	Rpt1-R162E V163E	Ubp6	8	959413	8	95.9413
F11	20	1	21	Rpt1-R162E V163E	Ubp6	9	1042448	9	104.245
F11	20	1	21	Rpt1-R162E V163E	Ubp6	10	1117803	10	111.78
F11	20	1	21	Rpt1-R162E V163E	Ubp6	11	1188929	11	118.893
F11	20	1	21	Rpt1-R162E V163E	Ubp6	12	1246678	12	124.668
F11	20	1	21	Rpt1-R162E V163E	Ubp6	13	1309316	13	130.932
F11	20	1	21	Rpt1-R162E V163E	Ubp6	14	1367076	14	136.708
F11	20	1	21	Rpt1-R162E V163E	Ubp6	15	1430264	15	143.026
F11	20	1	21	Rpt1-R162E V163E	Ubp6	16	1488134	16	148.813
F11	20	1	21	Rpt1-R162E V163E	Ubp6	17	1542125	17	154.213
F11	20	1	21	Rpt1-R162E V163E	Ubp6	18	1606280	18	160.628
F11	20	1	21	Rpt1-R162E V163E	Ubp6	19	1656113	19	165.611
F11	20	1	21	Rpt1-R162E V163E	Ubp6	20	1710977	20	171.098
F11	20	1	21	Rpt1-R162E V163E	Ubp6	21	1762744	21	176.274
F11	20	1	21	Rpt1-R162E V163E	Ubp6	22	1814414	22	181.441
F11	20	1	21	Rpt1-R162E V163E	Ubp6	23	1873048	23	187.305
F11	20	1	21	Rpt1-R162E V163E	Ubp6	24	1917180	24	191.718
F11	20	1	21	Rpt1-R162E V163E	Ubp6	25	1976463	25	197.646
F11	20	1	21	Rpt1-R162E V163E	Ubp6	26	2019524	26	201.952
F11	20	1	21	Rpt1-R162E V163E	Ubp6	27	2075810	27	207.581
F11	20	1	21	Rpt1-R162E V163E	Ubp6	28	2121246	28	212.125
F11	20	1	21	Rpt1-R162E V163E	Ubp6	29	2180889	29	218.089
F11	20	1	21	Rpt1-R162E V163E	Ubp6	30	2219007	30	221.901
F11	20	1	21	Rpt1-R162E V163E	Ubp6	31	2263663	31	226.366
F11	20	1	21	Rpt1-R162E V163E	Ubp6	32	2309714	32	230.971
F11	20	1	21	Rpt1-R162E V163E	Ubp6	33	2360484	33	236.048
F11	20	1	21	Rpt1-R162E V163E	Ubp6	34	2407200	34	240.72
F11	20	1	21	Rpt1-R162E V163E	Ubp6	35	2444394	35	244.439
F11	20	1	21	Rpt1-R162E V163E	Ubp6	36	2492922	36	249.292
F11	20	1	21	Rpt1-R162E V163E	Ubp6	37	2545758	37	254.576
F11	20	1	21	Rpt1-R162E V163E	Ubp6	38	2574006	38	257.401
F11	20	1	21	Rpt1-R162E V163E	Ubp6	39	2631849	39	263.185
F11	20	1	21	Rpt1-R162E V163E	Ubp6	40	2676164	40	267.616
G11	20	1	21	Rpt1-R162E V163E	Ubp6	1	394144	1	39.4144
G11	20	1	21	Rpt1-R162E V163E	Ubp6	2	465241	2	46.5241
G11	20	1	21	Rpt1-R162E V163E	Ubp6	3	544903	3	54.4903
G11	20	1	21	Rpt1-R162E V163E	Ubp6	4	622800	4	62.28
G11	20	1	21	Rpt1-R162E V163E	Ubp6	5	700373	5	70.0373
G11	20	1	21	Rpt1-R162E V163E	Ubp6	6	786417	6	78.6417
G11	20	1	21	Rpt1-R162E V163E	Ubp6	7	861474	7	86.1474
G11	20	1	21	Rpt1-R162E V163E	Ubp6	8	933852	8	93.3852
G11	20	1	21	Rpt1-R162E V163E	Ubp6	9	997765	9	99.7765
G11	20	1	21	Rpt1-R162E V163E	Ubp6	10	1072290	10	107.229
G11	20	1	21	Rpt1-R162E V163E	Ubp6	11	1130028	11	113.003
G11	20	1	21	Rpt1-R162E V163E	Ubp6	12	1189389	12	118.939
G11	20	1	21	Rpt1-R162E V163E	Ubp6	13	1252989	13	125.299
G11	20	1	21	Rpt1-R162E V163E	Ubp6	14	1314517	14	131.452
G11	20	1	21	Rpt1-R162E V163E	Ubp6	15	1365517	15	136.552
G11	20	1	21	Rpt1-R162E V163E	Ubp6	16	1428883	16	142.888
G11	20	1	21	Rpt1-R162E V163E	Ubp6	17	1482157	17	148.216
G11	20	1	21	Rpt1-R162E V163E	Ubp6	18	1541235	18	154.124
G11	20	1	21	Rpt1-R162E V163E	Ubp6	19	1593020	19	159.302
G11	20	1	21	Rpt1-R162E V163E	Ubp6	20	1653248	20	165.325
G11	20	1	21	Rpt1-R162E V163E	Ubp6	21	1705454	21	170.545
G11	20	1	21	Rpt1-R162E V163E	Ubp6	22	1755431	22	175.543
G11	20	1	21	Rpt1-R162E V163E	Ubp6	23	1808938	23	180.894
G11	20	1	21	Rpt1-R162E V163E	Ubp6	24	1857395	24	185.739
G11	20	1	21	Rpt1-R162E V163E	Ubp6	25	1910301	25	191.03
G11	20	1	21	Rpt1-R162E V163E	Ubp6	26	1955933	26	195.593
G11	20	1	21	Rpt1-R162E V163E	Ubp6	27	2018389	27	201.839
G11	20	1	21	Rpt1-R162E V163E	Ubp6	28	2067528	28	206.753
G11	20	1	21	Rpt1-R162E V163E	Ubp6	29	2114688	29	211.469
G11	20	1	21	Rpt1-R162E V163E	Ubp6	30	2164389	30	216.439
G11	20	1	21	Rpt1-R162E V163E	Ubp6	31	2201653	31	220.165
G11	20	1	21	Rpt1-R162E V163E	Ubp6	32	2255461	32	225.546
G11	20	1	21	Rpt1-R162E V163E	Ubp6	33	2304262	33	230.426
G11	20	1	21	Rpt1-R162E V163E	Ubp6	34	2342777	34	234.278
G11	20	1	21	Rpt1-R162E V163E	Ubp6	35	2391991	35	239.199
G11	20	1	21	Rpt1-R162E V163E	Ubp6	36	2437144	36	243.714
G11	20	1	21	Rpt1-R162E V163E	Ubp6	37	2490452	37	249.045
G11	20	1	21	Rpt1-R162E V163E	Ubp6	38	2524408	38	252.441
G11	20	1	21	Rpt1-R162E V163E	Ubp6	39	2583364	39	258.336
G11	20	1	21	Rpt1-R162E V163E	Ubp6	40	2622332	40	262.233
E03	30	0	30	Rpt1-S164R T166K	-	1	461958	1	46.1958
E03	30	0	30	Rpt1-S164R T166K	-	2	514772	2	51.4772
E03	30	0	30	Rpt1-S164R T166K	-	3	567766	3	56.7766
E03	30	0	30	Rpt1-S164R T166K	-	4	627536	4	62.7536
E03	30	0	30	Rpt1-S164R T166K	-	5	684313	5	68.4313
E03	30	0	30	Rpt1-S164R T166K	-	6	754675	6	75.4675
E03	30	0	30	Rpt1-S164R T166K	-	7	808597	7	80.8597
E03	30	0	30	Rpt1-S164R T166K	-	8	863091	8	86.3091
E03	30	0	30	Rpt1-S164R T166K	-	9	915711	9	91.5711
E03	30	0	30	Rpt1-S164R T166K	-	10	967586	10	96.7586
E03	30	0	30	Rpt1-S164R T166K	-	11	1012725	11	101.272
E03	30	0	30	Rpt1-S164R T166K	-	12	1061226	12	106.123
E03	30	0	30	Rpt1-S164R T166K	-	13	1110413	13	111.041
E03	30	0	30	Rpt1-S164R T166K	-	14	1156124	14	115.612
E03	30	0	30	Rpt1-S164R T166K	-	15	1202263	15	120.226
E03	30	0	30	Rpt1-S164R T166K	-	16	1239131	16	123.913
E03	30	0	30	Rpt1-S164R T166K	-	17	1282948	17	128.295
E03	30	0	30	Rpt1-S164R T166K	-	18	1332630	18	133.263
E03	30	0	30	Rpt1-S164R T166K	-	19	1375825	19	137.583
E03	30	0	30	Rpt1-S164R T166K	-	20	1414741	20	141.474
E03	30	0	30	Rpt1-S164R T166K	-	21	1455982	21	145.598
E03	30	0	30	Rpt1-S164R T166K	-	22	1498194	22	149.819
E03	30	0	30	Rpt1-S164R T166K	-	23	1540987	23	154.099
E03	30	0	30	Rpt1-S164R T166K	-	24	1576718	24	157.672
E03	30	0	30	Rpt1-S164R T166K	-	25	1620830	25	162.083
E03	30	0	30	Rpt1-S164R T166K	-	26	1654164	26	165.416
E03	30	0	30	Rpt1-S164R T166K	-	27	1689512	27	168.951
E03	30	0	30	Rpt1-S164R T166K	-	28	1737667	28	173.767
E03	30	0	30	Rpt1-S164R T166K	-	29	1770906	29	177.091
E03	30	0	30	Rpt1-S164R T166K	-	30	1808171	30	180.817
E03	30	0	30	Rpt1-S164R T166K	-	31	1848952	31	184.895
E03	30	0	30	Rpt1-S164R T166K	-	32	1875344	32	187.534
E03	30	0	30	Rpt1-S164R T166K	-	33	1913906	33	191.391
E03	30	0	30	Rpt1-S164R T166K	-	34	1952081	34	195.208
E03	30	0	30	Rpt1-S164R T166K	-	35	1976914	35	197.691
E03	30	0	30	Rpt1-S164R T166K	-	36	2023923	36	202.392
E03	30	0	30	Rpt1-S164R T166K	-	37	2046530	37	204.653
E03	30	0	30	Rpt1-S164R T166K	-	38	2087977	38	208.798
E03	30	0	30	Rpt1-S164R T166K	-	39	2111101	39	211.11
E03	30	0	30	Rpt1-S164R T166K	-	40	2148173	40	214.817
F03	30	0	30	Rpt1-S164R T166K	-	1	434809	1	43.4809
F03	30	0	30	Rpt1-S164R T166K	-	2	494853	2	49.4853
F03	30	0	30	Rpt1-S164R T166K	-	3	555695	3	55.5695
F03	30	0	30	Rpt1-S164R T166K	-	4	621966	4	62.1966
F03	30	0	30	Rpt1-S164R T166K	-	5	688855	5	68.8855
F03	30	0	30	Rpt1-S164R T166K	-	6	744448	6	74.4448
F03	30	0	30	Rpt1-S164R T166K	-	7	800513	7	80.0513
F03	30	0	30	Rpt1-S164R T166K	-	8	858616	8	85.8616
F03	30	0	30	Rpt1-S164R T166K	-	9	911695	9	91.1695
F03	30	0	30	Rpt1-S164R T166K	-	10	959112	10	95.9112
F03	30	0	30	Rpt1-S164R T166K	-	11	1004743	11	100.474
F03	30	0	30	Rpt1-S164R T166K	-	12	1056655	12	105.665
F03	30	0	30	Rpt1-S164R T166K	-	13	1102556	13	110.256
F03	30	0	30	Rpt1-S164R T166K	-	14	1149117	14	114.912
F03	30	0	30	Rpt1-S164R T166K	-	15	1196622	15	119.662
F03	30	0	30	Rpt1-S164R T166K	-	16	1243546	16	124.355
F03	30	0	30	Rpt1-S164R T166K	-	17	1286532	17	128.653
F03	30	0	30	Rpt1-S164R T166K	-	18	1331988	18	133.199
F03	30	0	30	Rpt1-S164R T166K	-	19	1367245	19	136.725
F03	30	0	30	Rpt1-S164R T166K	-	20	1418212	20	141.821
F03	30	0	30	Rpt1-S164R T166K	-	21	1459126	21	145.913
F03	30	0	30	Rpt1-S164R T166K	-	22	1506017	22	150.602
F03	30	0	30	Rpt1-S164R T166K	-	23	1550530	23	155.053
F03	30	0	30	Rpt1-S164R T166K	-	24	1589875	24	158.988
F03	30	0	30	Rpt1-S164R T166K	-	25	1625343	25	162.534
F03	30	0	30	Rpt1-S164R T166K	-	26	1665513	26	166.551
F03	30	0	30	Rpt1-S164R T166K	-	27	1701368	27	170.137
F03	30	0	30	Rpt1-S164R T166K	-	28	1740915	28	174.091
F03	30	0	30	Rpt1-S164R T166K	-	29	1777790	29	177.779
F03	30	0	30	Rpt1-S164R T166K	-	30	1821578	30	182.158
F03	30	0	30	Rpt1-S164R T166K	-	31	1853846	31	185.385
F03	30	0	30	Rpt1-S164R T166K	-	32	1892937	32	189.294
F03	30	0	30	Rpt1-S164R T166K	-	33	1934250	33	193.425
F03	30	0	30	Rpt1-S164R T166K	-	34	1962959	34	196.296
F03	30	0	30	Rpt1-S164R T166K	-	35	1993102	35	199.31
F03	30	0	30	Rpt1-S164R T166K	-	36	2038168	36	203.817
F03	30	0	30	Rpt1-S164R T166K	-	37	2065579	37	206.558
F03	30	0	30	Rpt1-S164R T166K	-	38	2102895	38	210.29
F03	30	0	30	Rpt1-S164R T166K	-	39	2136027	39	213.603
F03	30	0	30	Rpt1-S164R T166K	-	40	2163479	40	216.348
G03	30	0	30	Rpt1-S164R T166K	-	1	382628	1	38.2628
G03	30	0	30	Rpt1-S164R T166K	-	2	436228	2	43.6228
G03	30	0	30	Rpt1-S164R T166K	-	3	493358	3	49.3358
G03	30	0	30	Rpt1-S164R T166K	-	4	552328	4	55.2328
G03	30	0	30	Rpt1-S164R T166K	-	5	612414	5	61.2414
G03	30	0	30	Rpt1-S164R T166K	-	6	664826	6	66.4826
G03	30	0	30	Rpt1-S164R T166K	-	7	718400	7	71.84
G03	30	0	30	Rpt1-S164R T166K	-	8	790229	8	79.0229
G03	30	0	30	Rpt1-S164R T166K	-	9	848376	9	84.8376
G03	30	0	30	Rpt1-S164R T166K	-	10	904034	10	90.4034
G03	30	0	30	Rpt1-S164R T166K	-	11	955180	11	95.518
G03	30	0	30	Rpt1-S164R T166K	-	12	1006061	12	100.606
G03	30	0	30	Rpt1-S164R T166K	-	13	1055585	13	105.558
G03	30	0	30	Rpt1-S164R T166K	-	14	1101408	14	110.141
G03	30	0	30	Rpt1-S164R T166K	-	15	1147175	15	114.718
G03	30	0	30	Rpt1-S164R T166K	-	16	1191948	16	119.195
G03	30	0	30	Rpt1-S164R T166K	-	17	1241809	17	124.181
G03	30	0	30	Rpt1-S164R T166K	-	18	1285292	18	128.529
G03	30	0	30	Rpt1-S164R T166K	-	19	1324448	19	132.445
G03	30	0	30	Rpt1-S164R T166K	-	20	1363947	20	136.395
G03	30	0	30	Rpt1-S164R T166K	-	21	1404552	21	140.455
G03	30	0	30	Rpt1-S164R T166K	-	22	1445324	22	144.532
G03	30	0	30	Rpt1-S164R T166K	-	23	1488042	23	148.804
G03	30	0	30	Rpt1-S164R T166K	-	24	1531292	24	153.129
G03	30	0	30	Rpt1-S164R T166K	-	25	1562192	25	156.219
G03	30	0	30	Rpt1-S164R T166K	-	26	1603476	26	160.348
G03	30	0	30	Rpt1-S164R T166K	-	27	1642065	27	164.207
G03	30	0	30	Rpt1-S164R T166K	-	28	1677958	28	167.796
G03	30	0	30	Rpt1-S164R T166K	-	29	1720830	29	172.083
G03	30	0	30	Rpt1-S164R T166K	-	30	1756728	30	175.673
G03	30	0	30	Rpt1-S164R T166K	-	31	1797062	31	179.706
G03	30	0	30	Rpt1-S164R T166K	-	32	1830584	32	183.058
G03	30	0	30	Rpt1-S164R T166K	-	33	1864026	33	186.403
G03	30	0	30	Rpt1-S164R T166K	-	34	1901654	34	190.165
G03	30	0	30	Rpt1-S164R T166K	-	35	1941220	35	194.122
G03	30	0	30	Rpt1-S164R T166K	-	36	1973129	36	197.313
G03	30	0	30	Rpt1-S164R T166K	-	37	2009018	37	200.902
G03	30	0	30	Rpt1-S164R T166K	-	38	2042469	38	204.247
G03	30	0	30	Rpt1-S164R T166K	-	39	2081566	39	208.157
G03	30	0	30	Rpt1-S164R T166K	-	40	2112852	40	211.285
E12	30	1	31	Rpt1-S164R T166K	Ubp6	1	466502	1	46.6502
E12	30	1	31	Rpt1-S164R T166K	Ubp6	2	531739	2	53.1739
E12	30	1	31	Rpt1-S164R T166K	Ubp6	3	594968	3	59.4968
E12	30	1	31	Rpt1-S164R T166K	Ubp6	4	662584	4	66.2584
E12	30	1	31	Rpt1-S164R T166K	Ubp6	5	721538	5	72.1538
E12	30	1	31	Rpt1-S164R T166K	Ubp6	6	786146	6	78.6146
E12	30	1	31	Rpt1-S164R T166K	Ubp6	7	844352	7	84.4352
E12	30	1	31	Rpt1-S164R T166K	Ubp6	8	903198	8	90.3198
E12	30	1	31	Rpt1-S164R T166K	Ubp6	9	977111	9	97.7111
E12	30	1	31	Rpt1-S164R T166K	Ubp6	10	1034661	10	103.466
E12	30	1	31	Rpt1-S164R T166K	Ubp6	11	1094140	11	109.414
E12	30	1	31	Rpt1-S164R T166K	Ubp6	12	1146703	12	114.67
E12	30	1	31	Rpt1-S164R T166K	Ubp6	13	1203636	13	120.364
E12	30	1	31	Rpt1-S164R T166K	Ubp6	14	1253686	14	125.369
E12	30	1	31	Rpt1-S164R T166K	Ubp6	15	1312432	15	131.243
E12	30	1	31	Rpt1-S164R T166K	Ubp6	16	1353264	16	135.326
E12	30	1	31	Rpt1-S164R T166K	Ubp6	17	1401204	17	140.12
E12	30	1	31	Rpt1-S164R T166K	Ubp6	18	1442610	18	144.261
E12	30	1	31	Rpt1-S164R T166K	Ubp6	19	1490062	19	149.006
E12	30	1	31	Rpt1-S164R T166K	Ubp6	20	1539718	20	153.972
E12	30	1	31	Rpt1-S164R T166K	Ubp6	21	1585140	21	158.514
E12	30	1	31	Rpt1-S164R T166K	Ubp6	22	1625569	22	162.557
E12	30	1	31	Rpt1-S164R T166K	Ubp6	23	1668763	23	166.876
E12	30	1	31	Rpt1-S164R T166K	Ubp6	24	1714212	24	171.421
E12	30	1	31	Rpt1-S164R T166K	Ubp6	25	1767181	25	176.718
E12	30	1	31	Rpt1-S164R T166K	Ubp6	26	1800619	26	180.062
E12	30	1	31	Rpt1-S164R T166K	Ubp6	27	1841567	27	184.157
E12	30	1	31	Rpt1-S164R T166K	Ubp6	28	1887325	28	188.732
E12	30	1	31	Rpt1-S164R T166K	Ubp6	29	1927891	29	192.789
E12	30	1	31	Rpt1-S164R T166K	Ubp6	30	1967643	30	196.764
E12	30	1	31	Rpt1-S164R T166K	Ubp6	31	2006311	31	200.631
E12	30	1	31	Rpt1-S164R T166K	Ubp6	32	2044028	32	204.403
E12	30	1	31	Rpt1-S164R T166K	Ubp6	33	2086255	33	208.625
E12	30	1	31	Rpt1-S164R T166K	Ubp6	34	2116576	34	211.658
E12	30	1	31	Rpt1-S164R T166K	Ubp6	35	2153652	35	215.365
E12	30	1	31	Rpt1-S164R T166K	Ubp6	36	2201613	36	220.161
E12	30	1	31	Rpt1-S164R T166K	Ubp6	37	2235188	37	223.519
E12	30	1	31	Rpt1-S164R T166K	Ubp6	38	2270727	38	227.073
E12	30	1	31	Rpt1-S164R T166K	Ubp6	39	2312327	39	231.233
E12	30	1	31	Rpt1-S164R T166K	Ubp6	40	2340881	40	234.088
F12	30	1	31	Rpt1-S164R T166K	Ubp6	1	206649	1	20.6649
F12	30	1	31	Rpt1-S164R T166K	Ubp6	2	478135	2	47.8135
F12	30	1	31	Rpt1-S164R T166K	Ubp6	3	537558	3	53.7558
F12	30	1	31	Rpt1-S164R T166K	Ubp6	4	598689	4	59.8689
F12	30	1	31	Rpt1-S164R T166K	Ubp6	5	659265	5	65.9265
F12	30	1	31	Rpt1-S164R T166K	Ubp6	6	711506	6	71.1506
F12	30	1	31	Rpt1-S164R T166K	Ubp6	7	767649	7	76.7649
F12	30	1	31	Rpt1-S164R T166K	Ubp6	8	831063	8	83.1063
F12	30	1	31	Rpt1-S164R T166K	Ubp6	9	885040	9	88.504
F12	30	1	31	Rpt1-S164R T166K	Ubp6	10	937682	10	93.7682
F12	30	1	31	Rpt1-S164R T166K	Ubp6	11	987018	11	98.7018
F12	30	1	31	Rpt1-S164R T166K	Ubp6	12	1047499	12	104.75
F12	30	1	31	Rpt1-S164R T166K	Ubp6	13	1089230	13	108.923
F12	30	1	31	Rpt1-S164R T166K	Ubp6	14	1148137	14	114.814
F12	30	1	31	Rpt1-S164R T166K	Ubp6	15	1199404	15	119.94
F12	30	1	31	Rpt1-S164R T166K	Ubp6	16	1259298	16	125.93
F12	30	1	31	Rpt1-S164R T166K	Ubp6	17	1317770	17	131.777
F12	30	1	31	Rpt1-S164R T166K	Ubp6	18	1370507	18	137.051
F12	30	1	31	Rpt1-S164R T166K	Ubp6	19	1418806	19	141.881
F12	30	1	31	Rpt1-S164R T166K	Ubp6	20	1461084	20	146.108
F12	30	1	31	Rpt1-S164R T166K	Ubp6	21	1511649	21	151.165
F12	30	1	31	Rpt1-S164R T166K	Ubp6	22	1548666	22	154.867
F12	30	1	31	Rpt1-S164R T166K	Ubp6	23	1591368	23	159.137
F12	30	1	31	Rpt1-S164R T166K	Ubp6	24	1636364	24	163.636
F12	30	1	31	Rpt1-S164R T166K	Ubp6	25	1674398	25	167.44
F12	30	1	31	Rpt1-S164R T166K	Ubp6	26	1715671	26	171.567
F12	30	1	31	Rpt1-S164R T166K	Ubp6	27	1754241	27	175.424
F12	30	1	31	Rpt1-S164R T166K	Ubp6	28	1789559	28	178.956
F12	30	1	31	Rpt1-S164R T166K	Ubp6	29	1832866	29	183.287
F12	30	1	31	Rpt1-S164R T166K	Ubp6	30	1874222	30	187.422
F12	30	1	31	Rpt1-S164R T166K	Ubp6	31	1912576	31	191.258
F12	30	1	31	Rpt1-S164R T166K	Ubp6	32	1954014	32	195.401
F12	30	1	31	Rpt1-S164R T166K	Ubp6	33	1981620	33	198.162
F12	30	1	31	Rpt1-S164R T166K	Ubp6	34	2020244	34	202.024
F12	30	1	31	Rpt1-S164R T166K	Ubp6	35	2062011	35	206.201
F12	30	1	31	Rpt1-S164R T166K	Ubp6	36	2089948	36	208.995
F12	30	1	31	Rpt1-S164R T166K	Ubp6	37	2129841	37	212.984
F12	30	1	31	Rpt1-S164R T166K	Ubp6	38	2163996	38	216.4
F12	30	1	31	Rpt1-S164R T166K	Ubp6	39	2194142	39	219.414
F12	30	1	31	Rpt1-S164R T166K	Ubp6	40	2239651	40	223.965
G12	30	1	31	Rpt1-S164R T166K	Ubp6	1	120185	1	12.0185
G12	30	1	31	Rpt1-S164R T166K	Ubp6	2	432095	2	43.2095
G12	30	1	31	Rpt1-S164R T166K	Ubp6	3	492938	3	49.2938
G12	30	1	31	Rpt1-S164R T166K	Ubp6	4	553910	4	55.391
G12	30	1	31	Rpt1-S164R T166K	Ubp6	5	613329	5	61.3329
G12	30	1	31	Rpt1-S164R T166K	Ubp6	6	672016	6	67.2016
G12	30	1	31	Rpt1-S164R T166K	Ubp6	7	738691	7	73.8691
G12	30	1	31	Rpt1-S164R T166K	Ubp6	8	808354	8	80.8354
G12	30	1	31	Rpt1-S164R T166K	Ubp6	9	864561	9	86.4561
G12	30	1	31	Rpt1-S164R T166K	Ubp6	10	918775	10	91.8775
G12	30	1	31	Rpt1-S164R T166K	Ubp6	11	974131	11	97.4131
G12	30	1	31	Rpt1-S164R T166K	Ubp6	12	1026207	12	102.621
G12	30	1	31	Rpt1-S164R T166K	Ubp6	13	1075124	13	107.512
G12	30	1	31	Rpt1-S164R T166K	Ubp6	14	1122422	14	112.242
G12	30	1	31	Rpt1-S164R T166K	Ubp6	15	1168715	15	116.871
G12	30	1	31	Rpt1-S164R T166K	Ubp6	16	1211314	16	121.131
G12	30	1	31	Rpt1-S164R T166K	Ubp6	17	1258895	17	125.889
G12	30	1	31	Rpt1-S164R T166K	Ubp6	18	1302548	18	130.255
G12	30	1	31	Rpt1-S164R T166K	Ubp6	19	1343536	19	134.354
G12	30	1	31	Rpt1-S164R T166K	Ubp6	20	1382928	20	138.293
G12	30	1	31	Rpt1-S164R T166K	Ubp6	21	1430044	21	143.004
G12	30	1	31	Rpt1-S164R T166K	Ubp6	22	1477262	22	147.726
G12	30	1	31	Rpt1-S164R T166K	Ubp6	23	1518926	23	151.893
G12	30	1	31	Rpt1-S164R T166K	Ubp6	24	1561418	24	156.142
G12	30	1	31	Rpt1-S164R T166K	Ubp6	25	1602988	25	160.299
G12	30	1	31	Rpt1-S164R T166K	Ubp6	26	1641004	26	164.1
G12	30	1	31	Rpt1-S164R T166K	Ubp6	27	1684642	27	168.464
G12	30	1	31	Rpt1-S164R T166K	Ubp6	28	1719155	28	171.916
G12	30	1	31	Rpt1-S164R T166K	Ubp6	29	1762336	29	176.234
G12	30	1	31	Rpt1-S164R T166K	Ubp6	30	1792753	30	179.275
G12	30	1	31	Rpt1-S164R T166K	Ubp6	31	1840636	31	184.064
G12	30	1	31	Rpt1-S164R T166K	Ubp6	32	1877760	32	187.776
G12	30	1	31	Rpt1-S164R T166K	Ubp6	33	1906395	33	190.639
G12	30	1	31	Rpt1-S164R T166K	Ubp6	34	1947690	34	194.769
G12	30	1	31	Rpt1-S164R T166K	Ubp6	35	1979428	35	197.943
G12	30	1	31	Rpt1-S164R T166K	Ubp6	36	2008292	36	200.829
G12	30	1	31	Rpt1-S164R T166K	Ubp6	37	2052942	37	205.294
G12	30	1	31	Rpt1-S164R T166K	Ubp6	38	2077369	38	207.737
G12	30	1	31	Rpt1-S164R T166K	Ubp6	39	2126995	39	212.7
G12	30	1	31	Rpt1-S164R T166K	Ubp6	40	2156673	40	215.667
E04	40	0	40	Rpt1-S164A T166K	-	1	433609	1	43.3609
E04	40	0	40	Rpt1-S164A T166K	-	2	478367	2	47.8367
E04	40	0	40	Rpt1-S164A T166K	-	3	526113	3	52.6113
E04	40	0	40	Rpt1-S164A T166K	-	4	572527	4	57.2527
E04	40	0	40	Rpt1-S164A T166K	-	5	619241	5	61.9241
E04	40	0	40	Rpt1-S164A T166K	-	6	672802	6	67.2802
E04	40	0	40	Rpt1-S164A T166K	-	7	720473	7	72.0473
E04	40	0	40	Rpt1-S164A T166K	-	8	769232	8	76.9232
E04	40	0	40	Rpt1-S164A T166K	-	9	812416	9	81.2416
E04	40	0	40	Rpt1-S164A T166K	-	10	853157	10	85.3157
E04	40	0	40	Rpt1-S164A T166K	-	11	902733	11	90.2733
E04	40	0	40	Rpt1-S164A T166K	-	12	935447	12	93.5447
E04	40	0	40	Rpt1-S164A T166K	-	13	974180	13	97.418
E04	40	0	40	Rpt1-S164A T166K	-	14	1020067	14	102.007
E04	40	0	40	Rpt1-S164A T166K	-	15	1054371	15	105.437
E04	40	0	40	Rpt1-S164A T166K	-	16	1086982	16	108.698
E04	40	0	40	Rpt1-S164A T166K	-	17	1122543	17	112.254
E04	40	0	40	Rpt1-S164A T166K	-	18	1162614	18	116.261
E04	40	0	40	Rpt1-S164A T166K	-	19	1196545	19	119.654
E04	40	0	40	Rpt1-S164A T166K	-	20	1232426	20	123.243
E04	40	0	40	Rpt1-S164A T166K	-	21	1264727	21	126.473
E04	40	0	40	Rpt1-S164A T166K	-	22	1298509	22	129.851
E04	40	0	40	Rpt1-S164A T166K	-	23	1332963	23	133.296
E04	40	0	40	Rpt1-S164A T166K	-	24	1370145	24	137.014
E04	40	0	40	Rpt1-S164A T166K	-	25	1405778	25	140.578
E04	40	0	40	Rpt1-S164A T166K	-	26	1436321	26	143.632
E04	40	0	40	Rpt1-S164A T166K	-	27	1471706	27	147.171
E04	40	0	40	Rpt1-S164A T166K	-	28	1492801	28	149.28
E04	40	0	40	Rpt1-S164A T166K	-	29	1533747	29	153.375
E04	40	0	40	Rpt1-S164A T166K	-	30	1560662	30	156.066
E04	40	0	40	Rpt1-S164A T166K	-	31	1593496	31	159.35
E04	40	0	40	Rpt1-S164A T166K	-	32	1621983	32	162.198
E04	40	0	40	Rpt1-S164A T166K	-	33	1659177	33	165.918
E04	40	0	40	Rpt1-S164A T166K	-	34	1680702	34	168.07
E04	40	0	40	Rpt1-S164A T166K	-	35	1715500	35	171.55
E04	40	0	40	Rpt1-S164A T166K	-	36	1746312	36	174.631
E04	40	0	40	Rpt1-S164A T166K	-	37	1771744	37	177.174
E04	40	0	40	Rpt1-S164A T166K	-	38	1797176	38	179.718
E04	40	0	40	Rpt1-S164A T166K	-	39	1825274	39	182.527
E04	40	0	40	Rpt1-S164A T166K	-	40	1851343	40	185.134
F04	40	0	40	Rpt1-S164A T166K	-	1	399220	1	39.922
F04	40	0	40	Rpt1-S164A T166K	-	2	445884	2	44.5884
F04	40	0	40	Rpt1-S164A T166K	-	3	495215	3	49.5215
F04	40	0	40	Rpt1-S164A T166K	-	4	539941	4	53.9941
F04	40	0	40	Rpt1-S164A T166K	-	5	587737	5	58.7737
F04	40	0	40	Rpt1-S164A T166K	-	6	632849	6	63.2849
F04	40	0	40	Rpt1-S164A T166K	-	7	675428	7	67.5428
F04	40	0	40	Rpt1-S164A T166K	-	8	724736	8	72.4736
F04	40	0	40	Rpt1-S164A T166K	-	9	767396	9	76.7396
F04	40	0	40	Rpt1-S164A T166K	-	10	814479	10	81.4479
F04	40	0	40	Rpt1-S164A T166K	-	11	872372	11	87.2372
F04	40	0	40	Rpt1-S164A T166K	-	12	919066	12	91.9066
F04	40	0	40	Rpt1-S164A T166K	-	13	964344	13	96.4344
F04	40	0	40	Rpt1-S164A T166K	-	14	1003726	14	100.373
F04	40	0	40	Rpt1-S164A T166K	-	15	1044509	15	104.451
F04	40	0	40	Rpt1-S164A T166K	-	16	1081266	16	108.127
F04	40	0	40	Rpt1-S164A T166K	-	17	1119783	17	111.978
F04	40	0	40	Rpt1-S164A T166K	-	18	1159079	18	115.908
F04	40	0	40	Rpt1-S164A T166K	-	19	1200456	19	120.046
F04	40	0	40	Rpt1-S164A T166K	-	20	1232523	20	123.252
F04	40	0	40	Rpt1-S164A T166K	-	21	1268075	21	126.808
F04	40	0	40	Rpt1-S164A T166K	-	22	1304922	22	130.492
F04	40	0	40	Rpt1-S164A T166K	-	23	1334902	23	133.49
F04	40	0	40	Rpt1-S164A T166K	-	24	1366326	24	136.633
F04	40	0	40	Rpt1-S164A T166K	-	25	1401135	25	140.113
F04	40	0	40	Rpt1-S164A T166K	-	26	1438007	26	143.801
F04	40	0	40	Rpt1-S164A T166K	-	27	1470118	27	147.012
F04	40	0	40	Rpt1-S164A T166K	-	28	1502819	28	150.282
F04	40	0	40	Rpt1-S164A T166K	-	29	1529584	29	152.958
F04	40	0	40	Rpt1-S164A T166K	-	30	1564091	30	156.409
F04	40	0	40	Rpt1-S164A T166K	-	31	1594935	31	159.494
F04	40	0	40	Rpt1-S164A T166K	-	32	1626504	32	162.65
F04	40	0	40	Rpt1-S164A T166K	-	33	1651437	33	165.144
F04	40	0	40	Rpt1-S164A T166K	-	34	1684745	34	168.475
F04	40	0	40	Rpt1-S164A T166K	-	35	1713572	35	171.357
F04	40	0	40	Rpt1-S164A T166K	-	36	1745833	36	174.583
F04	40	0	40	Rpt1-S164A T166K	-	37	1772206	37	177.221
F04	40	0	40	Rpt1-S164A T166K	-	38	1808780	38	180.878
F04	40	0	40	Rpt1-S164A T166K	-	39	1836897	39	183.69
F04	40	0	40	Rpt1-S164A T166K	-	40	1860105	40	186.011
G04	40	0	40	Rpt1-S164A T166K	-	1	362640	1	36.264
G04	40	0	40	Rpt1-S164A T166K	-	2	408115	2	40.8115
G04	40	0	40	Rpt1-S164A T166K	-	3	455023	3	45.5023
G04	40	0	40	Rpt1-S164A T166K	-	4	508771	4	50.8771
G04	40	0	40	Rpt1-S164A T166K	-	5	563547	5	56.3547
G04	40	0	40	Rpt1-S164A T166K	-	6	615839	6	61.5839
G04	40	0	40	Rpt1-S164A T166K	-	7	663716	7	66.3716
G04	40	0	40	Rpt1-S164A T166K	-	8	711955	8	71.1955
G04	40	0	40	Rpt1-S164A T166K	-	9	752927	9	75.2927
G04	40	0	40	Rpt1-S164A T166K	-	10	794759	10	79.4759
G04	40	0	40	Rpt1-S164A T166K	-	11	829893	11	82.9893
G04	40	0	40	Rpt1-S164A T166K	-	12	873781	12	87.3781
G04	40	0	40	Rpt1-S164A T166K	-	13	912193	13	91.2193
G04	40	0	40	Rpt1-S164A T166K	-	14	955684	14	95.5684
G04	40	0	40	Rpt1-S164A T166K	-	15	990312	15	99.0312
G04	40	0	40	Rpt1-S164A T166K	-	16	1023614	16	102.361
G04	40	0	40	Rpt1-S164A T166K	-	17	1064629	17	106.463
G04	40	0	40	Rpt1-S164A T166K	-	18	1097201	18	109.72
G04	40	0	40	Rpt1-S164A T166K	-	19	1138339	19	113.834
G04	40	0	40	Rpt1-S164A T166K	-	20	1172914	20	117.291
G04	40	0	40	Rpt1-S164A T166K	-	21	1208724	21	120.872
G04	40	0	40	Rpt1-S164A T166K	-	22	1246534	22	124.653
G04	40	0	40	Rpt1-S164A T166K	-	23	1276466	23	127.647
G04	40	0	40	Rpt1-S164A T166K	-	24	1313962	24	131.396
G04	40	0	40	Rpt1-S164A T166K	-	25	1342441	25	134.244
G04	40	0	40	Rpt1-S164A T166K	-	26	1377874	26	137.787
G04	40	0	40	Rpt1-S164A T166K	-	27	1412732	27	141.273
G04	40	0	40	Rpt1-S164A T166K	-	28	1443271	28	144.327
G04	40	0	40	Rpt1-S164A T166K	-	29	1475685	29	147.569
G04	40	0	40	Rpt1-S164A T166K	-	30	1506135	30	150.613
G04	40	0	40	Rpt1-S164A T166K	-	31	1538859	31	153.886
G04	40	0	40	Rpt1-S164A T166K	-	32	1569922	32	156.992
G04	40	0	40	Rpt1-S164A T166K	-	33	1603164	33	160.316
G04	40	0	40	Rpt1-S164A T166K	-	34	1632712	34	163.271
G04	40	0	40	Rpt1-S164A T166K	-	35	1663265	35	166.327
G04	40	0	40	Rpt1-S164A T166K	-	36	1704186	36	170.419
G04	40	0	40	Rpt1-S164A T166K	-	37	1735281	37	173.528
G04	40	0	40	Rpt1-S164A T166K	-	38	1763457	38	176.346
G04	40	0	40	Rpt1-S164A T166K	-	39	1794930	39	179.493
G04	40	0	40	Rpt1-S164A T166K	-	40	1816671	40	181.667
E13	40	1	41	Rpt1-S164A T166K	Ubp6	1	446588	1	44.6588
E13	40	1	41	Rpt1-S164A T166K	Ubp6	2	508368	2	50.8368
E13	40	1	41	Rpt1-S164A T166K	Ubp6	3	562313	3	56.2313
E13	40	1	41	Rpt1-S164A T166K	Ubp6	4	619960	4	61.996
E13	40	1	41	Rpt1-S164A T166K	Ubp6	5	677355	5	67.7355
E13	40	1	41	Rpt1-S164A T166K	Ubp6	6	733583	6	73.3583
E13	40	1	41	Rpt1-S164A T166K	Ubp6	7	790640	7	79.064
E13	40	1	41	Rpt1-S164A T166K	Ubp6	8	844347	8	84.4347
E13	40	1	41	Rpt1-S164A T166K	Ubp6	9	894613	9	89.4613
E13	40	1	41	Rpt1-S164A T166K	Ubp6	10	960241	10	96.0241
E13	40	1	41	Rpt1-S164A T166K	Ubp6	11	1016944	11	101.694
E13	40	1	41	Rpt1-S164A T166K	Ubp6	12	1066746	12	106.675
E13	40	1	41	Rpt1-S164A T166K	Ubp6	13	1124230	13	112.423
E13	40	1	41	Rpt1-S164A T166K	Ubp6	14	1170144	14	117.014
E13	40	1	41	Rpt1-S164A T166K	Ubp6	15	1213284	15	121.328
E13	40	1	41	Rpt1-S164A T166K	Ubp6	16	1263938	16	126.394
E13	40	1	41	Rpt1-S164A T166K	Ubp6	17	1305404	17	130.54
E13	40	1	41	Rpt1-S164A T166K	Ubp6	18	1347128	18	134.713
E13	40	1	41	Rpt1-S164A T166K	Ubp6	19	1391864	19	139.186
E13	40	1	41	Rpt1-S164A T166K	Ubp6	20	1435266	20	143.527
E13	40	1	41	Rpt1-S164A T166K	Ubp6	21	1477091	21	147.709
E13	40	1	41	Rpt1-S164A T166K	Ubp6	22	1520746	22	152.075
E13	40	1	41	Rpt1-S164A T166K	Ubp6	23	1558201	23	155.82
E13	40	1	41	Rpt1-S164A T166K	Ubp6	24	1602226	24	160.223
E13	40	1	41	Rpt1-S164A T166K	Ubp6	25	1637896	25	163.79
E13	40	1	41	Rpt1-S164A T166K	Ubp6	26	1688967	26	168.897
E13	40	1	41	Rpt1-S164A T166K	Ubp6	27	1726375	27	172.637
E13	40	1	41	Rpt1-S164A T166K	Ubp6	28	1758099	28	175.81
E13	40	1	41	Rpt1-S164A T166K	Ubp6	29	1801889	29	180.189
E13	40	1	41	Rpt1-S164A T166K	Ubp6	30	1836078	30	183.608
E13	40	1	41	Rpt1-S164A T166K	Ubp6	31	1880323	31	188.032
E13	40	1	41	Rpt1-S164A T166K	Ubp6	32	1914162	32	191.416
E13	40	1	41	Rpt1-S164A T166K	Ubp6	33	1957288	33	195.729
E13	40	1	41	Rpt1-S164A T166K	Ubp6	34	1990327	34	199.033
E13	40	1	41	Rpt1-S164A T166K	Ubp6	35	2025246	35	202.525
E13	40	1	41	Rpt1-S164A T166K	Ubp6	36	2061272	36	206.127
E13	40	1	41	Rpt1-S164A T166K	Ubp6	37	2098792	37	209.879
E13	40	1	41	Rpt1-S164A T166K	Ubp6	38	2123986	38	212.399
E13	40	1	41	Rpt1-S164A T166K	Ubp6	39	2164321	39	216.432
E13	40	1	41	Rpt1-S164A T166K	Ubp6	40	2200394	40	220.039
F13	40	1	41	Rpt1-S164A T166K	Ubp6	1	148118	1	14.8118
F13	40	1	41	Rpt1-S164A T166K	Ubp6	2	460628	2	46.0628
F13	40	1	41	Rpt1-S164A T166K	Ubp6	3	520919	3	52.0919
F13	40	1	41	Rpt1-S164A T166K	Ubp6	4	583214	4	58.3214
F13	40	1	41	Rpt1-S164A T166K	Ubp6	5	635928	5	63.5928
F13	40	1	41	Rpt1-S164A T166K	Ubp6	6	699535	6	69.9535
F13	40	1	41	Rpt1-S164A T166K	Ubp6	7	752208	7	75.2208
F13	40	1	41	Rpt1-S164A T166K	Ubp6	8	807757	8	80.7757
F13	40	1	41	Rpt1-S164A T166K	Ubp6	9	862742	9	86.2742
F13	40	1	41	Rpt1-S164A T166K	Ubp6	10	912938	10	91.2938
F13	40	1	41	Rpt1-S164A T166K	Ubp6	11	964833	11	96.4833
F13	40	1	41	Rpt1-S164A T166K	Ubp6	12	1014919	12	101.492
F13	40	1	41	Rpt1-S164A T166K	Ubp6	13	1075859	13	107.586
F13	40	1	41	Rpt1-S164A T166K	Ubp6	14	1136561	14	113.656
F13	40	1	41	Rpt1-S164A T166K	Ubp6	15	1189789	15	118.979
F13	40	1	41	Rpt1-S164A T166K	Ubp6	16	1240581	16	124.058
F13	40	1	41	Rpt1-S164A T166K	Ubp6	17	1283528	17	128.353
F13	40	1	41	Rpt1-S164A T166K	Ubp6	18	1332973	18	133.297
F13	40	1	41	Rpt1-S164A T166K	Ubp6	19	1369946	19	136.995
F13	40	1	41	Rpt1-S164A T166K	Ubp6	20	1417579	20	141.758
F13	40	1	41	Rpt1-S164A T166K	Ubp6	21	1460646	21	146.065
F13	40	1	41	Rpt1-S164A T166K	Ubp6	22	1503700	22	150.37
F13	40	1	41	Rpt1-S164A T166K	Ubp6	23	1543931	23	154.393
F13	40	1	41	Rpt1-S164A T166K	Ubp6	24	1590105	24	159.011
F13	40	1	41	Rpt1-S164A T166K	Ubp6	25	1626086	25	162.609
F13	40	1	41	Rpt1-S164A T166K	Ubp6	26	1666456	26	166.646
F13	40	1	41	Rpt1-S164A T166K	Ubp6	27	1704192	27	170.419
F13	40	1	41	Rpt1-S164A T166K	Ubp6	28	1747251	28	174.725
F13	40	1	41	Rpt1-S164A T166K	Ubp6	29	1789510	29	178.951
F13	40	1	41	Rpt1-S164A T166K	Ubp6	30	1825467	30	182.547
F13	40	1	41	Rpt1-S164A T166K	Ubp6	31	1859081	31	185.908
F13	40	1	41	Rpt1-S164A T166K	Ubp6	32	1900971	32	190.097
F13	40	1	41	Rpt1-S164A T166K	Ubp6	33	1941755	33	194.175
F13	40	1	41	Rpt1-S164A T166K	Ubp6	34	1968234	34	196.823
F13	40	1	41	Rpt1-S164A T166K	Ubp6	35	2013447	35	201.345
F13	40	1	41	Rpt1-S164A T166K	Ubp6	36	2045628	36	204.563
F13	40	1	41	Rpt1-S164A T166K	Ubp6	37	2078895	37	207.889
F13	40	1	41	Rpt1-S164A T166K	Ubp6	38	2116425	38	211.643
F13	40	1	41	Rpt1-S164A T166K	Ubp6	39	2155268	39	215.527
F13	40	1	41	Rpt1-S164A T166K	Ubp6	40	2185177	40	218.518
G13	40	1	41	Rpt1-S164A T166K	Ubp6	1	366038	1	36.6038
G13	40	1	41	Rpt1-S164A T166K	Ubp6	2	424850	2	42.485
G13	40	1	41	Rpt1-S164A T166K	Ubp6	3	486194	3	48.6194
G13	40	1	41	Rpt1-S164A T166K	Ubp6	4	544583	4	54.4583
G13	40	1	41	Rpt1-S164A T166K	Ubp6	5	602525	5	60.2525
G13	40	1	41	Rpt1-S164A T166K	Ubp6	6	656910	6	65.691
G13	40	1	41	Rpt1-S164A T166K	Ubp6	7	712534	7	71.2534
G13	40	1	41	Rpt1-S164A T166K	Ubp6	8	768596	8	76.8596
G13	40	1	41	Rpt1-S164A T166K	Ubp6	9	834034	9	83.4034
G13	40	1	41	Rpt1-S164A T166K	Ubp6	10	895141	10	89.5141
G13	40	1	41	Rpt1-S164A T166K	Ubp6	11	950053	11	95.0053
G13	40	1	41	Rpt1-S164A T166K	Ubp6	12	998540	12	99.854
G13	40	1	41	Rpt1-S164A T166K	Ubp6	13	1048901	13	104.89
G13	40	1	41	Rpt1-S164A T166K	Ubp6	14	1100309	14	110.031
G13	40	1	41	Rpt1-S164A T166K	Ubp6	15	1149586	15	114.959
G13	40	1	41	Rpt1-S164A T166K	Ubp6	16	1191870	16	119.187
G13	40	1	41	Rpt1-S164A T166K	Ubp6	17	1241505	17	124.15
G13	40	1	41	Rpt1-S164A T166K	Ubp6	18	1286638	18	128.664
G13	40	1	41	Rpt1-S164A T166K	Ubp6	19	1328291	19	132.829
G13	40	1	41	Rpt1-S164A T166K	Ubp6	20	1378485	20	137.849
G13	40	1	41	Rpt1-S164A T166K	Ubp6	21	1414265	21	141.427
G13	40	1	41	Rpt1-S164A T166K	Ubp6	22	1460229	22	146.023
G13	40	1	41	Rpt1-S164A T166K	Ubp6	23	1491848	23	149.185
G13	40	1	41	Rpt1-S164A T166K	Ubp6	24	1539882	24	153.988
G13	40	1	41	Rpt1-S164A T166K	Ubp6	25	1583343	25	158.334
G13	40	1	41	Rpt1-S164A T166K	Ubp6	26	1627088	26	162.709
G13	40	1	41	Rpt1-S164A T166K	Ubp6	27	1658896	27	165.89
G13	40	1	41	Rpt1-S164A T166K	Ubp6	28	1696985	28	169.698
G13	40	1	41	Rpt1-S164A T166K	Ubp6	29	1737703	29	173.77
G13	40	1	41	Rpt1-S164A T166K	Ubp6	30	1779301	30	177.93
G13	40	1	41	Rpt1-S164A T166K	Ubp6	31	1816260	31	181.626
G13	40	1	41	Rpt1-S164A T166K	Ubp6	32	1851433	32	185.143
G13	40	1	41	Rpt1-S164A T166K	Ubp6	33	1881729	33	188.173
G13	40	1	41	Rpt1-S164A T166K	Ubp6	34	1921755	34	192.175
G13	40	1	41	Rpt1-S164A T166K	Ubp6	35	1964411	35	196.441
G13	40	1	41	Rpt1-S164A T166K	Ubp6	36	1992634	36	199.263
G13	40	1	41	Rpt1-S164A T166K	Ubp6	37	2026659	37	202.666
G13	40	1	41	Rpt1-S164A T166K	Ubp6	38	2064481	38	206.448
G13	40	1	41	Rpt1-S164A T166K	Ubp6	39	2097995	39	209.799
G13	40	1	41	Rpt1-S164A T166K	Ubp6	40	2139691	40	213.969
E05	50	0	50	Rpt1-V163E S164A	-	1	448952	1	44.8952
E05	50	0	50	Rpt1-V163E S164A	-	2	421534	2	42.1534
E05	50	0	50	Rpt1-V163E S164A	-	3	460785	3	46.0785
E05	50	0	50	Rpt1-V163E S164A	-	4	492982	4	49.2982
E05	50	0	50	Rpt1-V163E S164A	-	5	526525	5	52.6525
E05	50	0	50	Rpt1-V163E S164A	-	6	562857	6	56.2857
E05	50	0	50	Rpt1-V163E S164A	-	7	597621	7	59.7621
E05	50	0	50	Rpt1-V163E S164A	-	8	626292	8	62.6292
E05	50	0	50	Rpt1-V163E S164A	-	9	660148	9	66.0148
E05	50	0	50	Rpt1-V163E S164A	-	10	693454	10	69.3454
E05	50	0	50	Rpt1-V163E S164A	-	11	725753	11	72.5753
E05	50	0	50	Rpt1-V163E S164A	-	12	764401	12	76.4401
E05	50	0	50	Rpt1-V163E S164A	-	13	795750	13	79.575
E05	50	0	50	Rpt1-V163E S164A	-	14	830210	14	83.021
E05	50	0	50	Rpt1-V163E S164A	-	15	865679	15	86.5679
E05	50	0	50	Rpt1-V163E S164A	-	16	895441	16	89.5441
E05	50	0	50	Rpt1-V163E S164A	-	17	922288	17	92.2288
E05	50	0	50	Rpt1-V163E S164A	-	18	950995	18	95.0995
E05	50	0	50	Rpt1-V163E S164A	-	19	973193	19	97.3193
E05	50	0	50	Rpt1-V163E S164A	-	20	1004771	20	100.477
E05	50	0	50	Rpt1-V163E S164A	-	21	1027012	21	102.701
E05	50	0	50	Rpt1-V163E S164A	-	22	1055764	22	105.576
E05	50	0	50	Rpt1-V163E S164A	-	23	1078380	23	107.838
E05	50	0	50	Rpt1-V163E S164A	-	24	1108929	24	110.893
E05	50	0	50	Rpt1-V163E S164A	-	25	1135502	25	113.55
E05	50	0	50	Rpt1-V163E S164A	-	26	1156419	26	115.642
E05	50	0	50	Rpt1-V163E S164A	-	27	1187984	27	118.798
E05	50	0	50	Rpt1-V163E S164A	-	28	1207750	28	120.775
E05	50	0	50	Rpt1-V163E S164A	-	29	1231731	29	123.173
E05	50	0	50	Rpt1-V163E S164A	-	30	1257965	30	125.796
E05	50	0	50	Rpt1-V163E S164A	-	31	1282340	31	128.234
E05	50	0	50	Rpt1-V163E S164A	-	32	1307962	32	130.796
E05	50	0	50	Rpt1-V163E S164A	-	33	1330686	33	133.069
E05	50	0	50	Rpt1-V163E S164A	-	34	1355002	34	135.5
E05	50	0	50	Rpt1-V163E S164A	-	35	1382391	35	138.239
E05	50	0	50	Rpt1-V163E S164A	-	36	1399664	36	139.966
E05	50	0	50	Rpt1-V163E S164A	-	37	1420443	37	142.044
E05	50	0	50	Rpt1-V163E S164A	-	38	1447297	38	144.73
E05	50	0	50	Rpt1-V163E S164A	-	39	1467487	39	146.749
E05	50	0	50	Rpt1-V163E S164A	-	40	1494808	40	149.481
F05	50	0	50	Rpt1-V163E S164A	-	1	359843	1	35.9843
F05	50	0	50	Rpt1-V163E S164A	-	2	391528	2	39.1528
F05	50	0	50	Rpt1-V163E S164A	-	3	425570	3	42.557
F05	50	0	50	Rpt1-V163E S164A	-	4	460263	4	46.0263
F05	50	0	50	Rpt1-V163E S164A	-	5	491579	5	49.1579
F05	50	0	50	Rpt1-V163E S164A	-	6	525172	6	52.5172
F05	50	0	50	Rpt1-V163E S164A	-	7	556776	7	55.6776
F05	50	0	50	Rpt1-V163E S164A	-	8	590923	8	59.0923
F05	50	0	50	Rpt1-V163E S164A	-	9	629167	9	62.9167
F05	50	0	50	Rpt1-V163E S164A	-	10	660926	10	66.0926
F05	50	0	50	Rpt1-V163E S164A	-	11	693069	11	69.3069
F05	50	0	50	Rpt1-V163E S164A	-	12	721654	12	72.1654
F05	50	0	50	Rpt1-V163E S164A	-	13	750158	13	75.0158
F05	50	0	50	Rpt1-V163E S164A	-	14	780949	14	78.0949
F05	50	0	50	Rpt1-V163E S164A	-	15	797052	15	79.7052
F05	50	0	50	Rpt1-V163E S164A	-	16	831059	16	83.1059
F05	50	0	50	Rpt1-V163E S164A	-	17	857773	17	85.7773
F05	50	0	50	Rpt1-V163E S164A	-	18	877606	18	87.7606
F05	50	0	50	Rpt1-V163E S164A	-	19	903338	19	90.3338
F05	50	0	50	Rpt1-V163E S164A	-	20	926518	20	92.6518
F05	50	0	50	Rpt1-V163E S164A	-	21	955554	21	95.5554
F05	50	0	50	Rpt1-V163E S164A	-	22	979440	22	97.944
F05	50	0	50	Rpt1-V163E S164A	-	23	1003053	23	100.305
F05	50	0	50	Rpt1-V163E S164A	-	24	1025513	24	102.551
F05	50	0	50	Rpt1-V163E S164A	-	25	1048087	25	104.809
F05	50	0	50	Rpt1-V163E S164A	-	26	1076431	26	107.643
F05	50	0	50	Rpt1-V163E S164A	-	27	1100409	27	110.041
F05	50	0	50	Rpt1-V163E S164A	-	28	1122891	28	112.289
F05	50	0	50	Rpt1-V163E S164A	-	29	1146967	29	114.697
F05	50	0	50	Rpt1-V163E S164A	-	30	1168121	30	116.812
F05	50	0	50	Rpt1-V163E S164A	-	31	1194652	31	119.465
F05	50	0	50	Rpt1-V163E S164A	-	32	1214112	32	121.411
F05	50	0	50	Rpt1-V163E S164A	-	33	1239930	33	123.993
F05	50	0	50	Rpt1-V163E S164A	-	34	1262691	34	126.269
F05	50	0	50	Rpt1-V163E S164A	-	35	1281816	35	128.182
F05	50	0	50	Rpt1-V163E S164A	-	36	1296107	36	129.611
F05	50	0	50	Rpt1-V163E S164A	-	37	1323148	37	132.315
F05	50	0	50	Rpt1-V163E S164A	-	38	1343478	38	134.348
F05	50	0	50	Rpt1-V163E S164A	-	39	1362888	39	136.289
F05	50	0	50	Rpt1-V163E S164A	-	40	1381704	40	138.17
G05	50	0	50	Rpt1-V163E S164A	-	1	172693	1	17.2693
G05	50	0	50	Rpt1-V163E S164A	-	2	359507	2	35.9507
G05	50	0	50	Rpt1-V163E S164A	-	3	386646	3	38.6646
G05	50	0	50	Rpt1-V163E S164A	-	4	417432	4	41.7432
G05	50	0	50	Rpt1-V163E S164A	-	5	443582	5	44.3582
G05	50	0	50	Rpt1-V163E S164A	-	6	466855	6	46.6855
G05	50	0	50	Rpt1-V163E S164A	-	7	496063	7	49.6063
G05	50	0	50	Rpt1-V163E S164A	-	8	523619	8	52.3619
G05	50	0	50	Rpt1-V163E S164A	-	9	547451	9	54.7451
G05	50	0	50	Rpt1-V163E S164A	-	10	578036	10	57.8036
G05	50	0	50	Rpt1-V163E S164A	-	11	611535	11	61.1535
G05	50	0	50	Rpt1-V163E S164A	-	12	642640	12	64.264
G05	50	0	50	Rpt1-V163E S164A	-	13	663968	13	66.3968
G05	50	0	50	Rpt1-V163E S164A	-	14	688751	14	68.8751
G05	50	0	50	Rpt1-V163E S164A	-	15	714130	15	71.413
G05	50	0	50	Rpt1-V163E S164A	-	16	737069	16	73.7069
G05	50	0	50	Rpt1-V163E S164A	-	17	754679	17	75.4679
G05	50	0	50	Rpt1-V163E S164A	-	18	780772	18	78.0772
G05	50	0	50	Rpt1-V163E S164A	-	19	800976	19	80.0976
G05	50	0	50	Rpt1-V163E S164A	-	20	820112	20	82.0112
G05	50	0	50	Rpt1-V163E S164A	-	21	842722	21	84.2722
G05	50	0	50	Rpt1-V163E S164A	-	22	859884	22	85.9884
G05	50	0	50	Rpt1-V163E S164A	-	23	885606	23	88.5606
G05	50	0	50	Rpt1-V163E S164A	-	24	905559	24	90.5559
G05	50	0	50	Rpt1-V163E S164A	-	25	924972	25	92.4972
G05	50	0	50	Rpt1-V163E S164A	-	26	945094	26	94.5094
G05	50	0	50	Rpt1-V163E S164A	-	27	964840	27	96.484
G05	50	0	50	Rpt1-V163E S164A	-	28	986021	28	98.6021
G05	50	0	50	Rpt1-V163E S164A	-	29	1000144	29	100.014
G05	50	0	50	Rpt1-V163E S164A	-	30	1024976	30	102.498
G05	50	0	50	Rpt1-V163E S164A	-	31	1047340	31	104.734
G05	50	0	50	Rpt1-V163E S164A	-	32	1059454	32	105.945
G05	50	0	50	Rpt1-V163E S164A	-	33	1082880	33	108.288
G05	50	0	50	Rpt1-V163E S164A	-	34	1100482	34	110.048
G05	50	0	50	Rpt1-V163E S164A	-	35	1116712	35	111.671
G05	50	0	50	Rpt1-V163E S164A	-	36	1144442	36	114.444
G05	50	0	50	Rpt1-V163E S164A	-	37	1155173	37	115.517
G05	50	0	50	Rpt1-V163E S164A	-	38	1176794	38	117.679
G05	50	0	50	Rpt1-V163E S164A	-	39	1190842	39	119.084
G05	50	0	50	Rpt1-V163E S164A	-	40	1208856	40	120.886
E14	50	1	51	Rpt1-V163E S164A	Ubp6	1	497809	1	49.7809
E14	50	1	51	Rpt1-V163E S164A	Ubp6	2	568658	2	56.8658
E14	50	1	51	Rpt1-V163E S164A	Ubp6	3	635107	3	63.5107
E14	50	1	51	Rpt1-V163E S164A	Ubp6	4	700641	4	70.0641
E14	50	1	51	Rpt1-V163E S164A	Ubp6	5	767056	5	76.7056
E14	50	1	51	Rpt1-V163E S164A	Ubp6	6	836287	6	83.6287
E14	50	1	51	Rpt1-V163E S164A	Ubp6	7	898319	7	89.8319
E14	50	1	51	Rpt1-V163E S164A	Ubp6	8	959262	8	95.9262
E14	50	1	51	Rpt1-V163E S164A	Ubp6	9	1037665	9	103.766
E14	50	1	51	Rpt1-V163E S164A	Ubp6	10	1109609	10	110.961
E14	50	1	51	Rpt1-V163E S164A	Ubp6	11	1180533	11	118.053
E14	50	1	51	Rpt1-V163E S164A	Ubp6	12	1237719	12	123.772
E14	50	1	51	Rpt1-V163E S164A	Ubp6	13	1299639	13	129.964
E14	50	1	51	Rpt1-V163E S164A	Ubp6	14	1351860	14	135.186
E14	50	1	51	Rpt1-V163E S164A	Ubp6	15	1411692	15	141.169
E14	50	1	51	Rpt1-V163E S164A	Ubp6	16	1470180	16	147.018
E14	50	1	51	Rpt1-V163E S164A	Ubp6	17	1521623	17	152.162
E14	50	1	51	Rpt1-V163E S164A	Ubp6	18	1577147	18	157.715
E14	50	1	51	Rpt1-V163E S164A	Ubp6	19	1622721	19	162.272
E14	50	1	51	Rpt1-V163E S164A	Ubp6	20	1675224	20	167.522
E14	50	1	51	Rpt1-V163E S164A	Ubp6	21	1727721	21	172.772
E14	50	1	51	Rpt1-V163E S164A	Ubp6	22	1779853	22	177.985
E14	50	1	51	Rpt1-V163E S164A	Ubp6	23	1825641	23	182.564
E14	50	1	51	Rpt1-V163E S164A	Ubp6	24	1871871	24	187.187
E14	50	1	51	Rpt1-V163E S164A	Ubp6	25	1923521	25	192.352
E14	50	1	51	Rpt1-V163E S164A	Ubp6	26	1972300	26	197.23
E14	50	1	51	Rpt1-V163E S164A	Ubp6	27	2014117	27	201.412
E14	50	1	51	Rpt1-V163E S164A	Ubp6	28	2064507	28	206.451
E14	50	1	51	Rpt1-V163E S164A	Ubp6	29	2113540	29	211.354
E14	50	1	51	Rpt1-V163E S164A	Ubp6	30	2165751	30	216.575
E14	50	1	51	Rpt1-V163E S164A	Ubp6	31	2206076	31	220.608
E14	50	1	51	Rpt1-V163E S164A	Ubp6	32	2247329	32	224.733
E14	50	1	51	Rpt1-V163E S164A	Ubp6	33	2287491	33	228.749
E14	50	1	51	Rpt1-V163E S164A	Ubp6	34	2339711	34	233.971
E14	50	1	51	Rpt1-V163E S164A	Ubp6	35	2376276	35	237.628
E14	50	1	51	Rpt1-V163E S164A	Ubp6	36	2423667	36	242.367
E14	50	1	51	Rpt1-V163E S164A	Ubp6	37	2464050	37	246.405
E14	50	1	51	Rpt1-V163E S164A	Ubp6	38	2499385	38	249.939
E14	50	1	51	Rpt1-V163E S164A	Ubp6	39	2548695	39	254.869
E14	50	1	51	Rpt1-V163E S164A	Ubp6	40	2580607	40	258.061
F14	50	1	51	Rpt1-V163E S164A	Ubp6	1	457966	1	45.7966
F14	50	1	51	Rpt1-V163E S164A	Ubp6	2	494181	2	49.4181
F14	50	1	51	Rpt1-V163E S164A	Ubp6	3	567127	3	56.7127
F14	50	1	51	Rpt1-V163E S164A	Ubp6	4	638659	4	63.8659
F14	50	1	51	Rpt1-V163E S164A	Ubp6	5	706785	5	70.6785
F14	50	1	51	Rpt1-V163E S164A	Ubp6	6	775038	6	77.5038
F14	50	1	51	Rpt1-V163E S164A	Ubp6	7	843293	7	84.3293
F14	50	1	51	Rpt1-V163E S164A	Ubp6	8	903973	8	90.3973
F14	50	1	51	Rpt1-V163E S164A	Ubp6	9	971846	9	97.1846
F14	50	1	51	Rpt1-V163E S164A	Ubp6	10	1032315	10	103.231
F14	50	1	51	Rpt1-V163E S164A	Ubp6	11	1096265	11	109.626
F14	50	1	51	Rpt1-V163E S164A	Ubp6	12	1156653	12	115.665
F14	50	1	51	Rpt1-V163E S164A	Ubp6	13	1214907	13	121.491
F14	50	1	51	Rpt1-V163E S164A	Ubp6	14	1296850	14	129.685
F14	50	1	51	Rpt1-V163E S164A	Ubp6	15	1353866	15	135.387
F14	50	1	51	Rpt1-V163E S164A	Ubp6	16	1422981	16	142.298
F14	50	1	51	Rpt1-V163E S164A	Ubp6	17	1483322	17	148.332
F14	50	1	51	Rpt1-V163E S164A	Ubp6	18	1537326	18	153.733
F14	50	1	51	Rpt1-V163E S164A	Ubp6	19	1593689	19	159.369
F14	50	1	51	Rpt1-V163E S164A	Ubp6	20	1644767	20	164.477
F14	50	1	51	Rpt1-V163E S164A	Ubp6	21	1701011	21	170.101
F14	50	1	51	Rpt1-V163E S164A	Ubp6	22	1748846	22	174.885
F14	50	1	51	Rpt1-V163E S164A	Ubp6	23	1793942	23	179.394
F14	50	1	51	Rpt1-V163E S164A	Ubp6	24	1846933	24	184.693
F14	50	1	51	Rpt1-V163E S164A	Ubp6	25	1897028	25	189.703
F14	50	1	51	Rpt1-V163E S164A	Ubp6	26	1946540	26	194.654
F14	50	1	51	Rpt1-V163E S164A	Ubp6	27	1994139	27	199.414
F14	50	1	51	Rpt1-V163E S164A	Ubp6	28	2041715	28	204.172
F14	50	1	51	Rpt1-V163E S164A	Ubp6	29	2091740	29	209.174
F14	50	1	51	Rpt1-V163E S164A	Ubp6	30	2131329	30	213.133
F14	50	1	51	Rpt1-V163E S164A	Ubp6	31	2175134	31	217.513
F14	50	1	51	Rpt1-V163E S164A	Ubp6	32	2221083	32	222.108
F14	50	1	51	Rpt1-V163E S164A	Ubp6	33	2268462	33	226.846
F14	50	1	51	Rpt1-V163E S164A	Ubp6	34	2313593	34	231.359
F14	50	1	51	Rpt1-V163E S164A	Ubp6	35	2356411	35	235.641
F14	50	1	51	Rpt1-V163E S164A	Ubp6	36	2399835	36	239.983
F14	50	1	51	Rpt1-V163E S164A	Ubp6	37	2443314	37	244.331
F14	50	1	51	Rpt1-V163E S164A	Ubp6	38	2489626	38	248.963
F14	50	1	51	Rpt1-V163E S164A	Ubp6	39	2523708	39	252.371
F14	50	1	51	Rpt1-V163E S164A	Ubp6	40	2568041	40	256.804
G14	50	1	51	Rpt1-V163E S164A	Ubp6	1	382145	1	38.2145
G14	50	1	51	Rpt1-V163E S164A	Ubp6	2	452123	2	45.2123
G14	50	1	51	Rpt1-V163E S164A	Ubp6	3	523525	3	52.3525
G14	50	1	51	Rpt1-V163E S164A	Ubp6	4	595600	4	59.56
G14	50	1	51	Rpt1-V163E S164A	Ubp6	5	660605	5	66.0605
G14	50	1	51	Rpt1-V163E S164A	Ubp6	6	728791	6	72.8791
G14	50	1	51	Rpt1-V163E S164A	Ubp6	7	788943	7	78.8943
G14	50	1	51	Rpt1-V163E S164A	Ubp6	8	851592	8	85.1592
G14	50	1	51	Rpt1-V163E S164A	Ubp6	9	915946	9	91.5946
G14	50	1	51	Rpt1-V163E S164A	Ubp6	10	988693	10	98.8693
G14	50	1	51	Rpt1-V163E S164A	Ubp6	11	1064852	11	106.485
G14	50	1	51	Rpt1-V163E S164A	Ubp6	12	1127317	12	112.732
G14	50	1	51	Rpt1-V163E S164A	Ubp6	13	1191814	13	119.181
G14	50	1	51	Rpt1-V163E S164A	Ubp6	14	1250133	14	125.013
G14	50	1	51	Rpt1-V163E S164A	Ubp6	15	1305242	15	130.524
G14	50	1	51	Rpt1-V163E S164A	Ubp6	16	1356509	16	135.651
G14	50	1	51	Rpt1-V163E S164A	Ubp6	17	1408027	17	140.803
G14	50	1	51	Rpt1-V163E S164A	Ubp6	18	1463402	18	146.34
G14	50	1	51	Rpt1-V163E S164A	Ubp6	19	1509409	19	150.941
G14	50	1	51	Rpt1-V163E S164A	Ubp6	20	1572845	20	157.285
G14	50	1	51	Rpt1-V163E S164A	Ubp6	21	1623741	21	162.374
G14	50	1	51	Rpt1-V163E S164A	Ubp6	22	1666425	22	166.643
G14	50	1	51	Rpt1-V163E S164A	Ubp6	23	1723889	23	172.389
G14	50	1	51	Rpt1-V163E S164A	Ubp6	24	1764154	24	176.415
G14	50	1	51	Rpt1-V163E S164A	Ubp6	25	1817972	25	181.797
G14	50	1	51	Rpt1-V163E S164A	Ubp6	26	1863745	26	186.375
G14	50	1	51	Rpt1-V163E S164A	Ubp6	27	1908690	27	190.869
G14	50	1	51	Rpt1-V163E S164A	Ubp6	28	1956641	28	195.664
G14	50	1	51	Rpt1-V163E S164A	Ubp6	29	2002727	29	200.273
G14	50	1	51	Rpt1-V163E S164A	Ubp6	30	2049894	30	204.989
G14	50	1	51	Rpt1-V163E S164A	Ubp6	31	2091240	31	209.124
G14	50	1	51	Rpt1-V163E S164A	Ubp6	32	2134179	32	213.418
G14	50	1	51	Rpt1-V163E S164A	Ubp6	33	2178649	33	217.865
G14	50	1	51	Rpt1-V163E S164A	Ubp6	34	2230530	34	223.053
G14	50	1	51	Rpt1-V163E S164A	Ubp6	35	2263215	35	226.321
G14	50	1	51	Rpt1-V163E S164A	Ubp6	36	2312186	36	231.219
G14	50	1	51	Rpt1-V163E S164A	Ubp6	37	2355224	37	235.522
G14	50	1	51	Rpt1-V163E S164A	Ubp6	38	2392223	38	239.222
G14	50	1	51	Rpt1-V163E S164A	Ubp6	39	2431137	39	243.114
G14	50	1	51	Rpt1-V163E S164A	Ubp6	40	2468479	40	246.848
E06	60	0	60	Rpt1-P188A	-	1	599940	1	59.994
E06	60	0	60	Rpt1-P188A	-	2	688656	2	68.8656
E06	60	0	60	Rpt1-P188A	-	3	785130	3	78.513
E06	60	0	60	Rpt1-P188A	-	4	874396	4	87.4396
E06	60	0	60	Rpt1-P188A	-	5	966180	5	96.618
E06	60	0	60	Rpt1-P188A	-	6	1058325	6	105.832
E06	60	0	60	Rpt1-P188A	-	7	1161217	7	116.122
E06	60	0	60	Rpt1-P188A	-	8	1252866	8	125.287
E06	60	0	60	Rpt1-P188A	-	9	1340130	9	134.013
E06	60	0	60	Rpt1-P188A	-	10	1426767	10	142.677
E06	60	0	60	Rpt1-P188A	-	11	1497061	11	149.706
E06	60	0	60	Rpt1-P188A	-	12	1575400	12	157.54
E06	60	0	60	Rpt1-P188A	-	13	1654850	13	165.485
E06	60	0	60	Rpt1-P188A	-	14	1730488	14	173.049
E06	60	0	60	Rpt1-P188A	-	15	1803737	15	180.374
E06	60	0	60	Rpt1-P188A	-	16	1882997	16	188.3
E06	60	0	60	Rpt1-P188A	-	17	1952125	17	195.213
E06	60	0	60	Rpt1-P188A	-	18	2013315	18	201.332
E06	60	0	60	Rpt1-P188A	-	19	2079399	19	207.94
E06	60	0	60	Rpt1-P188A	-	20	2150269	20	215.027
E06	60	0	60	Rpt1-P188A	-	21	2222252	21	222.225
E06	60	0	60	Rpt1-P188A	-	22	2275173	22	227.517
E06	60	0	60	Rpt1-P188A	-	23	2341465	23	234.147
E06	60	0	60	Rpt1-P188A	-	24	2403909	24	240.391
E06	60	0	60	Rpt1-P188A	-	25	2473051	25	247.305
E06	60	0	60	Rpt1-P188A	-	26	2530408	26	253.041
E06	60	0	60	Rpt1-P188A	-	27	2595043	27	259.504
E06	60	0	60	Rpt1-P188A	-	28	2655114	28	265.511
E06	60	0	60	Rpt1-P188A	-	29	2712039	29	271.204
E06	60	0	60	Rpt1-P188A	-	30	2774195	30	277.42
E06	60	0	60	Rpt1-P188A	-	31	2830488	31	283.049
E06	60	0	60	Rpt1-P188A	-	32	2881413	32	288.141
E06	60	0	60	Rpt1-P188A	-	33	2942377	33	294.238
E06	60	0	60	Rpt1-P188A	-	34	2994263	34	299.426
E06	60	0	60	Rpt1-P188A	-	35	3053819	35	305.382
E06	60	0	60	Rpt1-P188A	-	36	3105841	36	310.584
E06	60	0	60	Rpt1-P188A	-	37	3153425	37	315.342
E06	60	0	60	Rpt1-P188A	-	38	3210695	38	321.07
E06	60	0	60	Rpt1-P188A	-	39	3267106	39	326.711
E06	60	0	60	Rpt1-P188A	-	40	3315159	40	331.516
F06	60	0	60	Rpt1-P188A	-	1	499499	1	49.9499
F06	60	0	60	Rpt1-P188A	-	2	591612	2	59.1612
F06	60	0	60	Rpt1-P188A	-	3	682653	3	68.2653
F06	60	0	60	Rpt1-P188A	-	4	778508	4	77.8508
F06	60	0	60	Rpt1-P188A	-	5	864712	5	86.4712
F06	60	0	60	Rpt1-P188A	-	6	948848	6	94.8848
F06	60	0	60	Rpt1-P188A	-	7	1037365	7	103.737
F06	60	0	60	Rpt1-P188A	-	8	1124244	8	112.424
F06	60	0	60	Rpt1-P188A	-	9	1205879	9	120.588
F06	60	0	60	Rpt1-P188A	-	10	1316482	10	131.648
F06	60	0	60	Rpt1-P188A	-	11	1401037	11	140.104
F06	60	0	60	Rpt1-P188A	-	12	1482845	12	148.285
F06	60	0	60	Rpt1-P188A	-	13	1555248	13	155.525
F06	60	0	60	Rpt1-P188A	-	14	1636153	14	163.615
F06	60	0	60	Rpt1-P188A	-	15	1705821	15	170.582
F06	60	0	60	Rpt1-P188A	-	16	1769111	16	176.911
F06	60	0	60	Rpt1-P188A	-	17	1836490	17	183.649
F06	60	0	60	Rpt1-P188A	-	18	1905385	18	190.538
F06	60	0	60	Rpt1-P188A	-	19	1971789	19	197.179
F06	60	0	60	Rpt1-P188A	-	20	2033987	20	203.399
F06	60	0	60	Rpt1-P188A	-	21	2097920	21	209.792
F06	60	0	60	Rpt1-P188A	-	22	2167608	22	216.761
F06	60	0	60	Rpt1-P188A	-	23	2226636	23	222.664
F06	60	0	60	Rpt1-P188A	-	24	2291541	24	229.154
F06	60	0	60	Rpt1-P188A	-	25	2353520	25	235.352
F06	60	0	60	Rpt1-P188A	-	26	2412060	26	241.206
F06	60	0	60	Rpt1-P188A	-	27	2470569	27	247.057
F06	60	0	60	Rpt1-P188A	-	28	2526812	28	252.681
F06	60	0	60	Rpt1-P188A	-	29	2585689	29	258.569
F06	60	0	60	Rpt1-P188A	-	30	2647950	30	264.795
F06	60	0	60	Rpt1-P188A	-	31	2703983	31	270.398
F06	60	0	60	Rpt1-P188A	-	32	2756824	32	275.682
F06	60	0	60	Rpt1-P188A	-	33	2815569	33	281.557
F06	60	0	60	Rpt1-P188A	-	34	2870201	34	287.02
F06	60	0	60	Rpt1-P188A	-	35	2916086	35	291.609
F06	60	0	60	Rpt1-P188A	-	36	2967653	36	296.765
F06	60	0	60	Rpt1-P188A	-	37	3017942	37	301.794
F06	60	0	60	Rpt1-P188A	-	38	3081990	38	308.199
F06	60	0	60	Rpt1-P188A	-	39	3123973	39	312.397
F06	60	0	60	Rpt1-P188A	-	40	3181318	40	318.132
G06	60	0	60	Rpt1-P188A	-	1	434908	1	43.4908
G06	60	0	60	Rpt1-P188A	-	2	527808	2	52.7808
G06	60	0	60	Rpt1-P188A	-	3	621985	3	62.1985
G06	60	0	60	Rpt1-P188A	-	4	716324	4	71.6324
G06	60	0	60	Rpt1-P188A	-	5	810014	5	81.0014
G06	60	0	60	Rpt1-P188A	-	6	907444	6	90.7444
G06	60	0	60	Rpt1-P188A	-	7	1004893	7	100.489
G06	60	0	60	Rpt1-P188A	-	8	1086350	8	108.635
G06	60	0	60	Rpt1-P188A	-	9	1165817	9	116.582
G06	60	0	60	Rpt1-P188A	-	10	1251045	10	125.105
G06	60	0	60	Rpt1-P188A	-	11	1328080	11	132.808
G06	60	0	60	Rpt1-P188A	-	12	1405003	12	140.5
G06	60	0	60	Rpt1-P188A	-	13	1476198	13	147.62
G06	60	0	60	Rpt1-P188A	-	14	1552801	14	155.28
G06	60	0	60	Rpt1-P188A	-	15	1614960	15	161.496
G06	60	0	60	Rpt1-P188A	-	16	1681104	16	168.11
G06	60	0	60	Rpt1-P188A	-	17	1761587	17	176.159
G06	60	0	60	Rpt1-P188A	-	18	1826831	18	182.683
G06	60	0	60	Rpt1-P188A	-	19	1885697	19	188.57
G06	60	0	60	Rpt1-P188A	-	20	1965142	20	196.514
G06	60	0	60	Rpt1-P188A	-	21	2025551	21	202.555
G06	60	0	60	Rpt1-P188A	-	22	2097231	22	209.723
G06	60	0	60	Rpt1-P188A	-	23	2155153	23	215.515
G06	60	0	60	Rpt1-P188A	-	24	2220448	24	222.045
G06	60	0	60	Rpt1-P188A	-	25	2285783	25	228.578
G06	60	0	60	Rpt1-P188A	-	26	2345161	26	234.516
G06	60	0	60	Rpt1-P188A	-	27	2400950	27	240.095
G06	60	0	60	Rpt1-P188A	-	28	2465468	28	246.547
G06	60	0	60	Rpt1-P188A	-	29	2520989	29	252.099
G06	60	0	60	Rpt1-P188A	-	30	2574592	30	257.459
G06	60	0	60	Rpt1-P188A	-	31	2632666	31	263.267
G06	60	0	60	Rpt1-P188A	-	32	2699017	32	269.902
G06	60	0	60	Rpt1-P188A	-	33	2747424	33	274.742
G06	60	0	60	Rpt1-P188A	-	34	2810308	34	281.031
G06	60	0	60	Rpt1-P188A	-	35	2855908	35	285.591
G06	60	0	60	Rpt1-P188A	-	36	2903399	36	290.34
G06	60	0	60	Rpt1-P188A	-	37	2961374	37	296.137
G06	60	0	60	Rpt1-P188A	-	38	3009496	38	300.95
G06	60	0	60	Rpt1-P188A	-	39	3061625	39	306.163
G06	60	0	60	Rpt1-P188A	-	40	3105156	40	310.516
E15	60	1	61	Rpt1-P188A	Ubp6	1	1028257	1	102.826
E15	60	1	61	Rpt1-P188A	Ubp6	2	1279234	2	127.923
E15	60	1	61	Rpt1-P188A	Ubp6	3	1516771	3	151.677
E15	60	1	61	Rpt1-P188A	Ubp6	4	1745237	4	174.524
E15	60	1	61	Rpt1-P188A	Ubp6	5	1975498	5	197.55
E15	60	1	61	Rpt1-P188A	Ubp6	6	2216746	6	221.675
E15	60	1	61	Rpt1-P188A	Ubp6	7	2428335	7	242.833
E15	60	1	61	Rpt1-P188A	Ubp6	8	2627610	8	262.761
E15	60	1	61	Rpt1-P188A	Ubp6	9	2805692	9	280.569
E15	60	1	61	Rpt1-P188A	Ubp6	10	2989136	10	298.914
E15	60	1	61	Rpt1-P188A	Ubp6	11	3145954	11	314.595
E15	60	1	61	Rpt1-P188A	Ubp6	12	3295385	12	329.538
E15	60	1	61	Rpt1-P188A	Ubp6	13	3455472	13	345.547
E15	60	1	61	Rpt1-P188A	Ubp6	14	3593055	14	359.305
E15	60	1	61	Rpt1-P188A	Ubp6	15	3741365	15	374.137
E15	60	1	61	Rpt1-P188A	Ubp6	16	3860324	16	386.032
E15	60	1	61	Rpt1-P188A	Ubp6	17	3983069	17	398.307
E15	60	1	61	Rpt1-P188A	Ubp6	18	4124492	18	412.449
E15	60	1	61	Rpt1-P188A	Ubp6	19	4244419	19	424.442
E15	60	1	61	Rpt1-P188A	Ubp6	20	4340288	20	434.029
E15	60	1	61	Rpt1-P188A	Ubp6	21	4467395	21	446.74
E15	60	1	61	Rpt1-P188A	Ubp6	22	4580481	22	458.048
E15	60	1	61	Rpt1-P188A	Ubp6	23	4681254	23	468.125
E15	60	1	61	Rpt1-P188A	Ubp6	24	4795111	24	479.511
E15	60	1	61	Rpt1-P188A	Ubp6	25	4885402	25	488.54
E15	60	1	61	Rpt1-P188A	Ubp6	26	4961020	26	496.102
E15	60	1	61	Rpt1-P188A	Ubp6	27	5055453	27	505.545
E15	60	1	61	Rpt1-P188A	Ubp6	28	5159309	28	515.931
E15	60	1	61	Rpt1-P188A	Ubp6	29	5241079	29	524.108
E15	60	1	61	Rpt1-P188A	Ubp6	30	5335374	30	533.537
E15	60	1	61	Rpt1-P188A	Ubp6	31	5424147	31	542.415
E15	60	1	61	Rpt1-P188A	Ubp6	32	5476768	32	547.677
E15	60	1	61	Rpt1-P188A	Ubp6	33	5564323	33	556.432
E15	60	1	61	Rpt1-P188A	Ubp6	34	5632230	34	563.223
E15	60	1	61	Rpt1-P188A	Ubp6	35	5699484	35	569.948
E15	60	1	61	Rpt1-P188A	Ubp6	36	5756782	36	575.678
E15	60	1	61	Rpt1-P188A	Ubp6	37	5841865	37	584.187
E15	60	1	61	Rpt1-P188A	Ubp6	38	5910158	38	591.016
E15	60	1	61	Rpt1-P188A	Ubp6	39	5980451	39	598.045
E15	60	1	61	Rpt1-P188A	Ubp6	40	6026142	40	602.614
F15	60	1	61	Rpt1-P188A	Ubp6	1	808514	1	80.8514
F15	60	1	61	Rpt1-P188A	Ubp6	2	1082477	2	108.248
F15	60	1	61	Rpt1-P188A	Ubp6	3	1335081	3	133.508
F15	60	1	61	Rpt1-P188A	Ubp6	4	1585902	4	158.59
F15	60	1	61	Rpt1-P188A	Ubp6	5	1815751	5	181.575
F15	60	1	61	Rpt1-P188A	Ubp6	6	2036672	6	203.667
F15	60	1	61	Rpt1-P188A	Ubp6	7	2248402	7	224.84
F15	60	1	61	Rpt1-P188A	Ubp6	8	2433656	8	243.366
F15	60	1	61	Rpt1-P188A	Ubp6	9	2640566	9	264.057
F15	60	1	61	Rpt1-P188A	Ubp6	10	2835946	10	283.595
F15	60	1	61	Rpt1-P188A	Ubp6	11	3013205	11	301.32
F15	60	1	61	Rpt1-P188A	Ubp6	12	3170483	12	317.048
F15	60	1	61	Rpt1-P188A	Ubp6	13	3336925	13	333.692
F15	60	1	61	Rpt1-P188A	Ubp6	14	3503822	14	350.382
F15	60	1	61	Rpt1-P188A	Ubp6	15	3646062	15	364.606
F15	60	1	61	Rpt1-P188A	Ubp6	16	3807744	16	380.774
F15	60	1	61	Rpt1-P188A	Ubp6	17	3976882	17	397.688
F15	60	1	61	Rpt1-P188A	Ubp6	18	4184437	18	418.444
F15	60	1	61	Rpt1-P188A	Ubp6	19	4309258	19	430.926
F15	60	1	61	Rpt1-P188A	Ubp6	20	4454356	20	445.436
F15	60	1	61	Rpt1-P188A	Ubp6	21	4563695	21	456.37
F15	60	1	61	Rpt1-P188A	Ubp6	22	4673452	22	467.345
F15	60	1	61	Rpt1-P188A	Ubp6	23	4787508	23	478.751
F15	60	1	61	Rpt1-P188A	Ubp6	24	4901170	24	490.117
F15	60	1	61	Rpt1-P188A	Ubp6	25	5009994	25	500.999
F15	60	1	61	Rpt1-P188A	Ubp6	26	5100496	26	510.05
F15	60	1	61	Rpt1-P188A	Ubp6	27	5202293	27	520.229
F15	60	1	61	Rpt1-P188A	Ubp6	28	5313131	28	531.313
F15	60	1	61	Rpt1-P188A	Ubp6	29	5374286	29	537.429
F15	60	1	61	Rpt1-P188A	Ubp6	30	5478457	30	547.846
F15	60	1	61	Rpt1-P188A	Ubp6	31	5547199	31	554.72
F15	60	1	61	Rpt1-P188A	Ubp6	32	5632938	32	563.294
F15	60	1	61	Rpt1-P188A	Ubp6	33	5740575	33	574.058
F15	60	1	61	Rpt1-P188A	Ubp6	34	5815658	34	581.566
F15	60	1	61	Rpt1-P188A	Ubp6	35	5888225	35	588.822
F15	60	1	61	Rpt1-P188A	Ubp6	36	5964511	36	596.451
F15	60	1	61	Rpt1-P188A	Ubp6	37	6035167	37	603.517
F15	60	1	61	Rpt1-P188A	Ubp6	38	6124804	38	612.48
F15	60	1	61	Rpt1-P188A	Ubp6	39	6176143	39	617.614
F15	60	1	61	Rpt1-P188A	Ubp6	40	6242785	40	624.279
G15	60	1	61	Rpt1-P188A	Ubp6	1	646319	1	64.6319
G15	60	1	61	Rpt1-P188A	Ubp6	2	914173	2	91.4173
G15	60	1	61	Rpt1-P188A	Ubp6	3	1166472	3	116.647
G15	60	1	61	Rpt1-P188A	Ubp6	4	1406417	4	140.642
G15	60	1	61	Rpt1-P188A	Ubp6	5	1647879	5	164.788
G15	60	1	61	Rpt1-P188A	Ubp6	6	1869642	6	186.964
G15	60	1	61	Rpt1-P188A	Ubp6	7	2131889	7	213.189
G15	60	1	61	Rpt1-P188A	Ubp6	8	2365544	8	236.554
G15	60	1	61	Rpt1-P188A	Ubp6	9	2569335	9	256.933
G15	60	1	61	Rpt1-P188A	Ubp6	10	2755438	10	275.544
G15	60	1	61	Rpt1-P188A	Ubp6	11	2948401	11	294.84
G15	60	1	61	Rpt1-P188A	Ubp6	12	3108610	12	310.861
G15	60	1	61	Rpt1-P188A	Ubp6	13	3277612	13	327.761
G15	60	1	61	Rpt1-P188A	Ubp6	14	3425268	14	342.527
G15	60	1	61	Rpt1-P188A	Ubp6	15	3589534	15	358.953
G15	60	1	61	Rpt1-P188A	Ubp6	16	3728441	16	372.844
G15	60	1	61	Rpt1-P188A	Ubp6	17	3880922	17	388.092
G15	60	1	61	Rpt1-P188A	Ubp6	18	4004684	18	400.468
G15	60	1	61	Rpt1-P188A	Ubp6	19	4122207	19	412.221
G15	60	1	61	Rpt1-P188A	Ubp6	20	4261092	20	426.109
G15	60	1	61	Rpt1-P188A	Ubp6	21	4390680	21	439.068
G15	60	1	61	Rpt1-P188A	Ubp6	22	4506132	22	450.613
G15	60	1	61	Rpt1-P188A	Ubp6	23	4614664	23	461.466
G15	60	1	61	Rpt1-P188A	Ubp6	24	4719664	24	471.966
G15	60	1	61	Rpt1-P188A	Ubp6	25	4834466	25	483.447
G15	60	1	61	Rpt1-P188A	Ubp6	26	4916062	26	491.606
G15	60	1	61	Rpt1-P188A	Ubp6	27	5036485	27	503.649
G15	60	1	61	Rpt1-P188A	Ubp6	28	5128949	28	512.895
G15	60	1	61	Rpt1-P188A	Ubp6	29	5229843	29	522.984
G15	60	1	61	Rpt1-P188A	Ubp6	30	5329105	30	532.91
G15	60	1	61	Rpt1-P188A	Ubp6	31	5395013	31	539.501
G15	60	1	61	Rpt1-P188A	Ubp6	32	5489072	32	548.907
G15	60	1	61	Rpt1-P188A	Ubp6	33	5559099	33	555.91
G15	60	1	61	Rpt1-P188A	Ubp6	34	5663683	34	566.368
G15	60	1	61	Rpt1-P188A	Ubp6	35	5726873	35	572.687
G15	60	1	61	Rpt1-P188A	Ubp6	36	5810679	36	581.068
G15	60	1	61	Rpt1-P188A	Ubp6	37	5875753	37	587.575
G15	60	1	61	Rpt1-P188A	Ubp6	38	5944757	38	594.476
G15	60	1	61	Rpt1-P188A	Ubp6	39	6028207	39	602.821
G15	60	1	61	Rpt1-P188A	Ubp6	40	6090473	40	609.047
E07	70	0	70	Rpt1-L185A L187A	-	1	353565	1	35.3565
E07	70	0	70	Rpt1-L185A L187A	-	2	374928	2	37.4928
E07	70	0	70	Rpt1-L185A L187A	-	3	393453	3	39.3453
E07	70	0	70	Rpt1-L185A L187A	-	4	420373	4	42.0373
E07	70	0	70	Rpt1-L185A L187A	-	5	451985	5	45.1985
E07	70	0	70	Rpt1-L185A L187A	-	6	477007	6	47.7007
E07	70	0	70	Rpt1-L185A L187A	-	7	503492	7	50.3492
E07	70	0	70	Rpt1-L185A L187A	-	8	522630	8	52.263
E07	70	0	70	Rpt1-L185A L187A	-	9	543306	9	54.3306
E07	70	0	70	Rpt1-L185A L187A	-	10	564345	10	56.4345
E07	70	0	70	Rpt1-L185A L187A	-	11	585266	11	58.5266
E07	70	0	70	Rpt1-L185A L187A	-	12	602670	12	60.267
E07	70	0	70	Rpt1-L185A L187A	-	13	623476	13	62.3476
E07	70	0	70	Rpt1-L185A L187A	-	14	641559	14	64.1559
E07	70	0	70	Rpt1-L185A L187A	-	15	662896	15	66.2896
E07	70	0	70	Rpt1-L185A L187A	-	16	681227	16	68.1227
E07	70	0	70	Rpt1-L185A L187A	-	17	700586	17	70.0586
E07	70	0	70	Rpt1-L185A L187A	-	18	715753	18	71.5753
E07	70	0	70	Rpt1-L185A L187A	-	19	732436	19	73.2436
E07	70	0	70	Rpt1-L185A L187A	-	20	752049	20	75.2049
E07	70	0	70	Rpt1-L185A L187A	-	21	771625	21	77.1625
E07	70	0	70	Rpt1-L185A L187A	-	22	789527	22	78.9527
E07	70	0	70	Rpt1-L185A L187A	-	23	805590	23	80.559
E07	70	0	70	Rpt1-L185A L187A	-	24	819503	24	81.9503
E07	70	0	70	Rpt1-L185A L187A	-	25	840501	25	84.0501
E07	70	0	70	Rpt1-L185A L187A	-	26	855944	26	85.5944
E07	70	0	70	Rpt1-L185A L187A	-	27	875269	27	87.5269
E07	70	0	70	Rpt1-L185A L187A	-	28	893098	28	89.3098
E07	70	0	70	Rpt1-L185A L187A	-	29	907006	29	90.7006
E07	70	0	70	Rpt1-L185A L187A	-	30	919438	30	91.9438
E07	70	0	70	Rpt1-L185A L187A	-	31	939119	31	93.9119
E07	70	0	70	Rpt1-L185A L187A	-	32	956368	32	95.6368
E07	70	0	70	Rpt1-L185A L187A	-	33	972680	33	97.268
E07	70	0	70	Rpt1-L185A L187A	-	34	984601	34	98.4601
E07	70	0	70	Rpt1-L185A L187A	-	35	1005785	35	100.579
E07	70	0	70	Rpt1-L185A L187A	-	36	1019881	36	101.988
E07	70	0	70	Rpt1-L185A L187A	-	37	1034452	37	103.445
E07	70	0	70	Rpt1-L185A L187A	-	38	1051352	38	105.135
E07	70	0	70	Rpt1-L185A L187A	-	39	1065873	39	106.587
E07	70	0	70	Rpt1-L185A L187A	-	40	1079646	40	107.965
F07	70	0	70	Rpt1-L185A L187A	-	1	347004	1	34.7004
F07	70	0	70	Rpt1-L185A L187A	-	2	366493	2	36.6493
F07	70	0	70	Rpt1-L185A L187A	-	3	389094	3	38.9094
F07	70	0	70	Rpt1-L185A L187A	-	4	412338	4	41.2338
F07	70	0	70	Rpt1-L185A L187A	-	5	437402	5	43.7402
F07	70	0	70	Rpt1-L185A L187A	-	6	458567	6	45.8567
F07	70	0	70	Rpt1-L185A L187A	-	7	481884	7	48.1884
F07	70	0	70	Rpt1-L185A L187A	-	8	503537	8	50.3537
F07	70	0	70	Rpt1-L185A L187A	-	9	527239	9	52.7239
F07	70	0	70	Rpt1-L185A L187A	-	10	547935	10	54.7935
F07	70	0	70	Rpt1-L185A L187A	-	11	571897	11	57.1897
F07	70	0	70	Rpt1-L185A L187A	-	12	590905	12	59.0905
F07	70	0	70	Rpt1-L185A L187A	-	13	614418	13	61.4418
F07	70	0	70	Rpt1-L185A L187A	-	14	644845	14	64.4845
F07	70	0	70	Rpt1-L185A L187A	-	15	670010	15	67.001
F07	70	0	70	Rpt1-L185A L187A	-	16	687617	16	68.7617
F07	70	0	70	Rpt1-L185A L187A	-	17	709695	17	70.9695
F07	70	0	70	Rpt1-L185A L187A	-	18	728188	18	72.8188
F07	70	0	70	Rpt1-L185A L187A	-	19	749618	19	74.9618
F07	70	0	70	Rpt1-L185A L187A	-	20	772808	20	77.2808
F07	70	0	70	Rpt1-L185A L187A	-	21	789773	21	78.9773
F07	70	0	70	Rpt1-L185A L187A	-	22	806926	22	80.6926
F07	70	0	70	Rpt1-L185A L187A	-	23	828034	23	82.8034
F07	70	0	70	Rpt1-L185A L187A	-	24	841016	24	84.1016
F07	70	0	70	Rpt1-L185A L187A	-	25	859866	25	85.9866
F07	70	0	70	Rpt1-L185A L187A	-	26	877731	26	87.7731
F07	70	0	70	Rpt1-L185A L187A	-	27	892781	27	89.2781
F07	70	0	70	Rpt1-L185A L187A	-	28	908816	28	90.8816
F07	70	0	70	Rpt1-L185A L187A	-	29	928840	29	92.884
F07	70	0	70	Rpt1-L185A L187A	-	30	946605	30	94.6605
F07	70	0	70	Rpt1-L185A L187A	-	31	961839	31	96.1839
F07	70	0	70	Rpt1-L185A L187A	-	32	981613	32	98.1613
F07	70	0	70	Rpt1-L185A L187A	-	33	999376	33	99.9376
F07	70	0	70	Rpt1-L185A L187A	-	34	1008014	34	100.801
F07	70	0	70	Rpt1-L185A L187A	-	35	1026607	35	102.661
F07	70	0	70	Rpt1-L185A L187A	-	36	1047750	36	104.775
F07	70	0	70	Rpt1-L185A L187A	-	37	1060691	37	106.069
F07	70	0	70	Rpt1-L185A L187A	-	38	1075442	38	107.544
F07	70	0	70	Rpt1-L185A L187A	-	39	1091995	39	109.2
F07	70	0	70	Rpt1-L185A L187A	-	40	1111050	40	111.105
G07	70	0	70	Rpt1-L185A L187A	-	1	317135	1	31.7135
G07	70	0	70	Rpt1-L185A L187A	-	2	337836	2	33.7836
G07	70	0	70	Rpt1-L185A L187A	-	3	364681	3	36.4681
G07	70	0	70	Rpt1-L185A L187A	-	4	386581	4	38.6581
G07	70	0	70	Rpt1-L185A L187A	-	5	414194	5	41.4194
G07	70	0	70	Rpt1-L185A L187A	-	6	440014	6	44.0014
G07	70	0	70	Rpt1-L185A L187A	-	7	467784	7	46.7784
G07	70	0	70	Rpt1-L185A L187A	-	8	490822	8	49.0822
G07	70	0	70	Rpt1-L185A L187A	-	9	516870	9	51.687
G07	70	0	70	Rpt1-L185A L187A	-	10	538505	10	53.8505
G07	70	0	70	Rpt1-L185A L187A	-	11	559239	11	55.9239
G07	70	0	70	Rpt1-L185A L187A	-	12	575981	12	57.5981
G07	70	0	70	Rpt1-L185A L187A	-	13	598284	13	59.8284
G07	70	0	70	Rpt1-L185A L187A	-	14	620053	14	62.0053
G07	70	0	70	Rpt1-L185A L187A	-	15	637953	15	63.7953
G07	70	0	70	Rpt1-L185A L187A	-	16	653489	16	65.3489
G07	70	0	70	Rpt1-L185A L187A	-	17	672873	17	67.2873
G07	70	0	70	Rpt1-L185A L187A	-	18	693163	18	69.3163
G07	70	0	70	Rpt1-L185A L187A	-	19	710383	19	71.0383
G07	70	0	70	Rpt1-L185A L187A	-	20	725634	20	72.5634
G07	70	0	70	Rpt1-L185A L187A	-	21	747343	21	74.7343
G07	70	0	70	Rpt1-L185A L187A	-	22	764111	22	76.4111
G07	70	0	70	Rpt1-L185A L187A	-	23	778533	23	77.8533
G07	70	0	70	Rpt1-L185A L187A	-	24	801587	24	80.1587
G07	70	0	70	Rpt1-L185A L187A	-	25	814409	25	81.4409
G07	70	0	70	Rpt1-L185A L187A	-	26	836693	26	83.6693
G07	70	0	70	Rpt1-L185A L187A	-	27	853330	27	85.333
G07	70	0	70	Rpt1-L185A L187A	-	28	865292	28	86.5292
G07	70	0	70	Rpt1-L185A L187A	-	29	890325	29	89.0325
G07	70	0	70	Rpt1-L185A L187A	-	30	900349	30	90.0349
G07	70	0	70	Rpt1-L185A L187A	-	31	918653	31	91.8653
G07	70	0	70	Rpt1-L185A L187A	-	32	935188	32	93.5188
G07	70	0	70	Rpt1-L185A L187A	-	33	954930	33	95.493
G07	70	0	70	Rpt1-L185A L187A	-	34	968909	34	96.8909
G07	70	0	70	Rpt1-L185A L187A	-	35	983951	35	98.3951
G07	70	0	70	Rpt1-L185A L187A	-	36	1001655	36	100.165
G07	70	0	70	Rpt1-L185A L187A	-	37	1018974	37	101.897
G07	70	0	70	Rpt1-L185A L187A	-	38	1034193	38	103.419
G07	70	0	70	Rpt1-L185A L187A	-	39	1046147	39	104.615
G07	70	0	70	Rpt1-L185A L187A	-	40	1069601	40	106.96
E16	70	1	71	Rpt1-L185A L187A	Ubp6	1	374715	1	37.4715
E16	70	1	71	Rpt1-L185A L187A	Ubp6	2	406994	2	40.6994
E16	70	1	71	Rpt1-L185A L187A	Ubp6	3	440191	3	44.0191
E16	70	1	71	Rpt1-L185A L187A	Ubp6	4	473618	4	47.3618
E16	70	1	71	Rpt1-L185A L187A	Ubp6	5	506450	5	50.645
E16	70	1	71	Rpt1-L185A L187A	Ubp6	6	538194	6	53.8194
E16	70	1	71	Rpt1-L185A L187A	Ubp6	7	569386	7	56.9386
E16	70	1	71	Rpt1-L185A L187A	Ubp6	8	603840	8	60.384
E16	70	1	71	Rpt1-L185A L187A	Ubp6	9	631559	9	63.1559
E16	70	1	71	Rpt1-L185A L187A	Ubp6	10	663220	10	66.322
E16	70	1	71	Rpt1-L185A L187A	Ubp6	11	702811	11	70.2811
E16	70	1	71	Rpt1-L185A L187A	Ubp6	12	742909	12	74.2909
E16	70	1	71	Rpt1-L185A L187A	Ubp6	13	776552	13	77.6552
E16	70	1	71	Rpt1-L185A L187A	Ubp6	14	808273	14	80.8273
E16	70	1	71	Rpt1-L185A L187A	Ubp6	15	836374	15	83.6374
E16	70	1	71	Rpt1-L185A L187A	Ubp6	16	867501	16	86.7501
E16	70	1	71	Rpt1-L185A L187A	Ubp6	17	892294	17	89.2294
E16	70	1	71	Rpt1-L185A L187A	Ubp6	18	919546	18	91.9546
E16	70	1	71	Rpt1-L185A L187A	Ubp6	19	944862	19	94.4862
E16	70	1	71	Rpt1-L185A L187A	Ubp6	20	967914	20	96.7914
E16	70	1	71	Rpt1-L185A L187A	Ubp6	21	997398	21	99.7398
E16	70	1	71	Rpt1-L185A L187A	Ubp6	22	1024010	22	102.401
E16	70	1	71	Rpt1-L185A L187A	Ubp6	23	1050548	23	105.055
E16	70	1	71	Rpt1-L185A L187A	Ubp6	24	1077847	24	107.785
E16	70	1	71	Rpt1-L185A L187A	Ubp6	25	1104413	25	110.441
E16	70	1	71	Rpt1-L185A L187A	Ubp6	26	1121062	26	112.106
E16	70	1	71	Rpt1-L185A L187A	Ubp6	27	1149543	27	114.954
E16	70	1	71	Rpt1-L185A L187A	Ubp6	28	1174351	28	117.435
E16	70	1	71	Rpt1-L185A L187A	Ubp6	29	1202154	29	120.215
E16	70	1	71	Rpt1-L185A L187A	Ubp6	30	1221756	30	122.176
E16	70	1	71	Rpt1-L185A L187A	Ubp6	31	1248814	31	124.881
E16	70	1	71	Rpt1-L185A L187A	Ubp6	32	1271314	32	127.131
E16	70	1	71	Rpt1-L185A L187A	Ubp6	33	1301360	33	130.136
E16	70	1	71	Rpt1-L185A L187A	Ubp6	34	1320664	34	132.066
E16	70	1	71	Rpt1-L185A L187A	Ubp6	35	1343583	35	134.358
E16	70	1	71	Rpt1-L185A L187A	Ubp6	36	1370563	36	137.056
E16	70	1	71	Rpt1-L185A L187A	Ubp6	37	1391646	37	139.165
E16	70	1	71	Rpt1-L185A L187A	Ubp6	38	1417921	38	141.792
E16	70	1	71	Rpt1-L185A L187A	Ubp6	39	1453578	39	145.358
E16	70	1	71	Rpt1-L185A L187A	Ubp6	40	1472873	40	147.287
F16	70	1	71	Rpt1-L185A L187A	Ubp6	1	346637	1	34.6637
F16	70	1	71	Rpt1-L185A L187A	Ubp6	2	383434	2	38.3434
F16	70	1	71	Rpt1-L185A L187A	Ubp6	3	412851	3	41.2851
F16	70	1	71	Rpt1-L185A L187A	Ubp6	4	445969	4	44.5969
F16	70	1	71	Rpt1-L185A L187A	Ubp6	5	483282	5	48.3282
F16	70	1	71	Rpt1-L185A L187A	Ubp6	6	520317	6	52.0317
F16	70	1	71	Rpt1-L185A L187A	Ubp6	7	553731	7	55.3731
F16	70	1	71	Rpt1-L185A L187A	Ubp6	8	585839	8	58.5839
F16	70	1	71	Rpt1-L185A L187A	Ubp6	9	618229	9	61.8229
F16	70	1	71	Rpt1-L185A L187A	Ubp6	10	647144	10	64.7144
F16	70	1	71	Rpt1-L185A L187A	Ubp6	11	675161	11	67.5161
F16	70	1	71	Rpt1-L185A L187A	Ubp6	12	705857	12	70.5857
F16	70	1	71	Rpt1-L185A L187A	Ubp6	13	727420	13	72.742
F16	70	1	71	Rpt1-L185A L187A	Ubp6	14	756982	14	75.6982
F16	70	1	71	Rpt1-L185A L187A	Ubp6	15	777727	15	77.7727
F16	70	1	71	Rpt1-L185A L187A	Ubp6	16	804596	16	80.4596
F16	70	1	71	Rpt1-L185A L187A	Ubp6	17	836378	17	83.6378
F16	70	1	71	Rpt1-L185A L187A	Ubp6	18	863778	18	86.3778
F16	70	1	71	Rpt1-L185A L187A	Ubp6	19	893216	19	89.3216
F16	70	1	71	Rpt1-L185A L187A	Ubp6	20	914025	20	91.4025
F16	70	1	71	Rpt1-L185A L187A	Ubp6	21	942151	21	94.2151
F16	70	1	71	Rpt1-L185A L187A	Ubp6	22	965287	22	96.5287
F16	70	1	71	Rpt1-L185A L187A	Ubp6	23	992117	23	99.2117
F16	70	1	71	Rpt1-L185A L187A	Ubp6	24	1014780	24	101.478
F16	70	1	71	Rpt1-L185A L187A	Ubp6	25	1039480	25	103.948
F16	70	1	71	Rpt1-L185A L187A	Ubp6	26	1062352	26	106.235
F16	70	1	71	Rpt1-L185A L187A	Ubp6	27	1089764	27	108.976
F16	70	1	71	Rpt1-L185A L187A	Ubp6	28	1114545	28	111.454
F16	70	1	71	Rpt1-L185A L187A	Ubp6	29	1139329	29	113.933
F16	70	1	71	Rpt1-L185A L187A	Ubp6	30	1161761	30	116.176
F16	70	1	71	Rpt1-L185A L187A	Ubp6	31	1193275	31	119.328
F16	70	1	71	Rpt1-L185A L187A	Ubp6	32	1209404	32	120.94
F16	70	1	71	Rpt1-L185A L187A	Ubp6	33	1231450	33	123.145
F16	70	1	71	Rpt1-L185A L187A	Ubp6	34	1252125	34	125.213
F16	70	1	71	Rpt1-L185A L187A	Ubp6	35	1276874	35	127.687
F16	70	1	71	Rpt1-L185A L187A	Ubp6	36	1299878	36	129.988
F16	70	1	71	Rpt1-L185A L187A	Ubp6	37	1322062	37	132.206
F16	70	1	71	Rpt1-L185A L187A	Ubp6	38	1345821	38	134.582
F16	70	1	71	Rpt1-L185A L187A	Ubp6	39	1368349	39	136.835
F16	70	1	71	Rpt1-L185A L187A	Ubp6	40	1391173	40	139.117
G16	70	1	71	Rpt1-L185A L187A	Ubp6	1	324112	1	32.4112
G16	70	1	71	Rpt1-L185A L187A	Ubp6	2	359196	2	35.9196
G16	70	1	71	Rpt1-L185A L187A	Ubp6	3	390008	3	39.0008
G16	70	1	71	Rpt1-L185A L187A	Ubp6	4	428321	4	42.8321
G16	70	1	71	Rpt1-L185A L187A	Ubp6	5	466050	5	46.605
G16	70	1	71	Rpt1-L185A L187A	Ubp6	6	502429	6	50.2429
G16	70	1	71	Rpt1-L185A L187A	Ubp6	7	533601	7	53.3601
G16	70	1	71	Rpt1-L185A L187A	Ubp6	8	563933	8	56.3933
G16	70	1	71	Rpt1-L185A L187A	Ubp6	9	592534	9	59.2534
G16	70	1	71	Rpt1-L185A L187A	Ubp6	10	622729	10	62.2729
G16	70	1	71	Rpt1-L185A L187A	Ubp6	11	652155	11	65.2155
G16	70	1	71	Rpt1-L185A L187A	Ubp6	12	684677	12	68.4677
G16	70	1	71	Rpt1-L185A L187A	Ubp6	13	705747	13	70.5747
G16	70	1	71	Rpt1-L185A L187A	Ubp6	14	736549	14	73.6549
G16	70	1	71	Rpt1-L185A L187A	Ubp6	15	763083	15	76.3083
G16	70	1	71	Rpt1-L185A L187A	Ubp6	16	790995	16	79.0995
G16	70	1	71	Rpt1-L185A L187A	Ubp6	17	819180	17	81.918
G16	70	1	71	Rpt1-L185A L187A	Ubp6	18	841911	18	84.1911
G16	70	1	71	Rpt1-L185A L187A	Ubp6	19	872624	19	87.2624
G16	70	1	71	Rpt1-L185A L187A	Ubp6	20	893077	20	89.3077
G16	70	1	71	Rpt1-L185A L187A	Ubp6	21	919351	21	91.9351
G16	70	1	71	Rpt1-L185A L187A	Ubp6	22	947644	22	94.7644
G16	70	1	71	Rpt1-L185A L187A	Ubp6	23	974718	23	97.4718
G16	70	1	71	Rpt1-L185A L187A	Ubp6	24	1000232	24	100.023
G16	70	1	71	Rpt1-L185A L187A	Ubp6	25	1020421	25	102.042
G16	70	1	71	Rpt1-L185A L187A	Ubp6	26	1048424	26	104.842
G16	70	1	71	Rpt1-L185A L187A	Ubp6	27	1074335	27	107.433
G16	70	1	71	Rpt1-L185A L187A	Ubp6	28	1096176	28	109.618
G16	70	1	71	Rpt1-L185A L187A	Ubp6	29	1120887	29	112.089
G16	70	1	71	Rpt1-L185A L187A	Ubp6	30	1140811	30	114.081
G16	70	1	71	Rpt1-L185A L187A	Ubp6	31	1167342	31	116.734
G16	70	1	71	Rpt1-L185A L187A	Ubp6	32	1184631	32	118.463
G16	70	1	71	Rpt1-L185A L187A	Ubp6	33	1214361	33	121.436
G16	70	1	71	Rpt1-L185A L187A	Ubp6	34	1234700	34	123.47
G16	70	1	71	Rpt1-L185A L187A	Ubp6	35	1258506	35	125.851
G16	70	1	71	Rpt1-L185A L187A	Ubp6	36	1285339	36	128.534
G16	70	1	71	Rpt1-L185A L187A	Ubp6	37	1307328	37	130.733
G16	70	1	71	Rpt1-L185A L187A	Ubp6	38	1332653	38	133.265
G16	70	1	71	Rpt1-L185A L187A	Ubp6	39	1355426	39	135.543
G16	70	1	71	Rpt1-L185A L187A	Ubp6	40	1381959	40	138.196

## Sheet: Fig.3a_3-7 minutes_plot
Well	TP	U6	score	type proteasome	ubp6	min	Signal	min	DIV 10000	zero value	zeroed time	zereod activity					Ptsm only
F09	0	0	0	-	-	3	282282	3	28.2282	28.2282	0	0			Ub-AMC only			WT	Rpt1-R162E V163E	Rpt1-S164R T166K	Rpt1-S164A T166K	Rpt1-V163E S164A	Rpt1-P188A	Rpt1-L185A L187A
F09	0	0	0	-	-	4	283124	4	28.3124	28.2282	1	0.0842						3.76758	2.897	5.62582	5.24454	2.68257	9.56936	2.76712
F09	0	0	0	-	-	5	283677	5	28.3677	28.2282	2	0.1395						3.75203	2.56514	6.12118	4.53334	3.27321	8.79764	2.31809
F09	0	0	0	-	-	6	287451	6	28.7451	28.2282	3	0.5169						3.61297	2.92984	6.08801	4.88995	3.43547	9.36103	2.59639
F09	0	0	0	-	-	7	290100	7	29.01	28.2282	4	0.7818					AVG	3.71086	2.79733	5.945	4.88928	3.13042	9.24268	2.56053
E09	0	0	0	-	-	3	287889	3	28.7889	28.7889	0	0
E09	0	0	0	-	-	4	290896	4	29.0896	28.7889	1	0.3007					Ptsm + Ubp6
E09	0	0	0	-	-	5	292992	5	29.2992	28.7889	2	0.5103						WT	Rpt1-R162E V163E	Rpt1-S164R T166K	Rpt1-S164A T166K	Rpt1-V163E S164A	Rpt1-P188A	Rpt1-L185A L187A
E09	0	0	0	-	-	6	292681	6	29.2681	28.7889	3	0.4792						24.5813	7.96759	6.09612	5.65007	6.64027	23.9406	3.22966
E09	0	0	0	-	-	7	294590	7	29.459	28.7889	4	0.6701						23.7928	7.23929	5.72999	5.78899	6.88711	22.7741	3.56108
G09	0	0	0	-	-	3	314877	3	31.4877	31.4877	0	0						23.5455	7.22982	6.2233	5.70277	6.6207	22.9464	3.61294
G09	0	0	0	-	-	4	320982	4	32.0982	31.4877	1	0.6105
G09	0	0	0	-	-	5	329611	5	32.9611	31.4877	2	1.4734					Difference
G09	0	0	0	-	-	6	331446	6	33.1446	31.4877	3	1.6569						WT	Rpt1-R162E V163E	Rpt1-S164R T166K	Rpt1-S164A T166K	Rpt1-V163E S164A	Rpt1-P188A	Rpt1-L185A L187A
G09	0	0	0	-	-	7	331597	7	33.1597	31.4877	4	1.672						20.8704	5.17026	0.151117	0.760793	3.50985	14.6979	0.669127
																		20.0819	4.44196	-0.215013	0.899713	3.75669	13.5314	1.00055
																		19.8347	4.43249	0.278297	0.813493	3.49028	13.7037	1.05241
G08	0	1	1	-	Ubp6	3	293013	3	29.3013	29.3013	0	0			Ubp6 only		AVG	20.2623	4.68157	0.0714667	0.824667	3.58561	13.9777	0.90736
G08	0	1	1	-	Ubp6	4	297277	4	29.7277	29.3013	1	0.4264
G08	0	1	1	-	Ubp6	5	303414	5	30.3414	29.3013	2	1.0401					Arrange
G08	0	1	1	-	Ubp6	6	309744	6	30.9744	29.3013	3	1.6731						WT	Rpt1-R162E V163E	Rpt1-V163E S164A	Rpt1-S164A T166K	Rpt1-S164R T166K	Rpt1-L185A L187A	Rpt1-P188A			WT	Rpt1-R162E V163E	Rpt1-V163E S164A	Rpt1-S164A T166K	Rpt1-S164R T166K	Rpt1-L185A L187A	Rpt1-P188A
G08	0	1	1	-	Ubp6	7	315152	7	31.5152	29.3013	4	2.2139						20.8704	5.17026	3.50985	0.760793	0.151117	0.669127	14.6979			103.001	25.5166	17.322	3.75471	0.7458	3.30232	72.538
E08	0	1	1	-	Ubp6	3	293369	3	29.3369	29.3369	0	0						20.0819	4.44196	3.75669	0.899713	-0.215013	1.00055	13.5314			99.1096	21.9223	18.5403	4.44032	-1.06115	4.93796	66.7812
E08	0	1	1	-	Ubp6	4	297702	4	29.7702	29.3369	1	0.4333						19.8347	4.43249	3.49028	0.813493	0.278297	1.05241	13.7037			97.8893	21.8755	17.2255	4.0148	1.37347	5.1939	67.6313
E08	0	1	1	-	Ubp6	5	301032	5	30.1032	29.3369	2	0.7663					AVG	20.2624	4.68157	3.58561	0.824667	0.0714667	0.90736	13.9777		AVG	100	23.1048	17.6959	4.06995	0.352707	4.47806	68.9835
E08	0	1	1	-	Ubp6	6	303620	6	30.362	29.3369	3	1.0251
E08	0	1	1	-	Ubp6	7	307280	7	30.728	29.3369	4	1.3911					Relative to WT (%)	100	23.1048	17.6959	4.06995	0.352707	4.47806	68.9835			Fig. 3a plotted in PRISM
F08	0	1	1	-	Ubp6	3	305522	3	30.5522	30.5522	0	0					STDEV	0.54094	0.423244	0.148485	0.0701308	0.256119	0.207939	0.629655
F08	0	1	1	-	Ubp6	4	308314	4	30.8314	30.5522	1	0.2792					% STDEV	2.66968	2.08882	0.732814	0.346114	1.26401	1.02623	3.10751
F08	0	1	1	-	Ubp6	5	315215	5	31.5215	30.5522	2	0.9693
F08	0	1	1	-	Ubp6	6	311620	6	31.162	30.5522	3	0.6098
F08	0	1	1	-	Ubp6	7	316617	7	31.6617	30.5522	4	1.1095						RFU	STDEV
																	WT	100	2.66968
											time	RFU	slope	average			Rpt1-R162E V163E	23.1048	2.08882
G01	10	0	10	WT	-	3	426265	3	42.6265	42.6265	0	0	3.76758	3.71086	WT ptsm only		Rpt1-V163E S164A	17.6959	0.732814
G01	10	0	10	WT	-	4	473275	4	47.3275	42.6265	1	4.701					Rpt1-S164A T166K	4.06995	0.346114
G01	10	0	10	WT	-	5	508152	5	50.8152	42.6265	2	8.1887					Rpt1-S164R T166K	0.352707	1.26401
G01	10	0	10	WT	-	6	542525	6	54.2525	42.6265	3	11.626					Rpt1-L185A L187A	4.47806	1.02623
G01	10	0	10	WT	-	7	580019	7	58.0019	42.6265	4	15.3754					Rpt1-P188A	68.9835	3.10751
F01	10	0	10	WT	-	3	467194	3	46.7194	46.7194	0	0	3.75203
F01	10	0	10	WT	-	4	506842	4	50.6842	46.7194	1	3.9648
F01	10	0	10	WT	-	5	547989	5	54.7989	46.7194	2	8.0795
F01	10	0	10	WT	-	6	582719	6	58.2719	46.7194	3	11.5525
F01	10	0	10	WT	-	7	616857	7	61.6857	46.7194	4	14.9663
E01	10	0	10	WT	-	3	475700	3	47.57	47.57	0	0	3.61297
E01	10	0	10	WT	-	4	516149	4	51.6149	47.57	1	4.0449
E01	10	0	10	WT	-	5	553461	5	55.3461	47.57	2	7.7761
E01	10	0	10	WT	-	6	586956	6	58.6956	47.57	3	11.1256
E01	10	0	10	WT	-	7	620945	7	62.0945	47.57	4	14.5245
											time	RFU	slope	average
G10	10	1	11	WT	Ubp6	3	1334181	3	133.418	133.418	0	0	24.5813	23.9732	WT ptsm + Ubp6
G10	10	1	11	WT	Ubp6	4	1603720	4	160.372	133.418	1	26.9539
G10	10	1	11	WT	Ubp6	5	1853922	5	185.392	133.418	2	51.9741
G10	10	1	11	WT	Ubp6	6	2098240	6	209.824	133.418	3	76.4059
G10	10	1	11	WT	Ubp6	7	2315986	7	231.599	133.418	4	98.1805
F10	10	1	11	WT	Ubp6	3	1439332	3	143.933	143.933	0	0	23.7928
F10	10	1	11	WT	Ubp6	4	1709294	4	170.929	143.933	1	26.9962
F10	10	1	11	WT	Ubp6	5	1953658	5	195.366	143.933	2	51.4326
F10	10	1	11	WT	Ubp6	6	2175268	6	217.527	143.933	3	73.5936
F10	10	1	11	WT	Ubp6	7	2395985	7	239.599	143.933	4	95.6653
E10	10	1	11	WT	Ubp6	3	1700999	3	170.1	170.1	0	0	23.5455
E10	10	1	11	WT	Ubp6	4	1964178	4	196.418	170.1	1	26.3179
E10	10	1	11	WT	Ubp6	5	2214137	5	221.414	170.1	2	51.3138
E10	10	1	11	WT	Ubp6	6	2431465	6	243.147	170.1	3	73.0466
E10	10	1	11	WT	Ubp6	7	2644632	7	264.463	170.1	4	94.3633
											time	RFU	slope	average
G02	20	0	20	Rpt1-R162E V163E	-	3	377091	3	37.7091	37.7091	0	0	2.897	2.79733
G02	20	0	20	Rpt1-R162E V163E	-	4	402199	4	40.2199	37.7091	1	2.5108
G02	20	0	20	Rpt1-R162E V163E	-	5	431060	5	43.106	37.7091	2	5.3969
G02	20	0	20	Rpt1-R162E V163E	-	6	456641	6	45.6641	37.7091	3	7.955
G02	20	0	20	Rpt1-R162E V163E	-	7	494720	7	49.472	37.7091	4	11.7629
F02	20	0	20	Rpt1-R162E V163E	-	3	398560	3	39.856	39.856	0	0	2.56514
F02	20	0	20	Rpt1-R162E V163E	-	4	426971	4	42.6971	39.856	1	2.8411
F02	20	0	20	Rpt1-R162E V163E	-	5	450608	5	45.0608	39.856	2	5.2048
F02	20	0	20	Rpt1-R162E V163E	-	6	474585	6	47.4585	39.856	3	7.6025
F02	20	0	20	Rpt1-R162E V163E	-	7	503010	7	50.301	39.856	4	10.445
E02	20	0	20	Rpt1-R162E V163E	-	3	417364	3	41.7364	41.7364	0	0	2.92984
E02	20	0	20	Rpt1-R162E V163E	-	4	442449	4	44.2449	41.7364	1	2.5085
E02	20	0	20	Rpt1-R162E V163E	-	5	472905	5	47.2905	41.7364	2	5.5541
E02	20	0	20	Rpt1-R162E V163E	-	6	501739	6	50.1739	41.7364	3	8.4375
E02	20	0	20	Rpt1-R162E V163E	-	7	534211	7	53.4211	41.7364	4	11.6847
											time	RFU	slope	average
G11	20	1	21	Rpt1-R162E V163E	Ubp6	3	544903	3	54.4903	54.4903	0	0	7.96759	7.4789
G11	20	1	21	Rpt1-R162E V163E	Ubp6	4	622800	4	62.28	54.4903	1	7.7897
G11	20	1	21	Rpt1-R162E V163E	Ubp6	5	700373	5	70.0373	54.4903	2	15.547
G11	20	1	21	Rpt1-R162E V163E	Ubp6	6	786417	6	78.6417	54.4903	3	24.1514
G11	20	1	21	Rpt1-R162E V163E	Ubp6	7	861474	7	86.1474	54.4903	4	31.6571
F11	20	1	21	Rpt1-R162E V163E	Ubp6	3	595764	3	59.5764	59.5764	0	0	7.23929
F11	20	1	21	Rpt1-R162E V163E	Ubp6	4	671505	4	67.1505	59.5764	1	7.5741
F11	20	1	21	Rpt1-R162E V163E	Ubp6	5	744800	5	74.48	59.5764	2	14.9036
F11	20	1	21	Rpt1-R162E V163E	Ubp6	6	818740	6	81.874	59.5764	3	22.2976
F11	20	1	21	Rpt1-R162E V163E	Ubp6	7	884111	7	88.4111	59.5764	4	28.8347
E11	20	1	21	Rpt1-R162E V163E	Ubp6	3	673719	3	67.3719	67.3719	0	0	7.22982
E11	20	1	21	Rpt1-R162E V163E	Ubp6	4	745437	4	74.5437	67.3719	1	7.1718
E11	20	1	21	Rpt1-R162E V163E	Ubp6	5	819449	5	81.9449	67.3719	2	14.573
E11	20	1	21	Rpt1-R162E V163E	Ubp6	6	893425	6	89.3425	67.3719	3	21.9706
E11	20	1	21	Rpt1-R162E V163E	Ubp6	7	961216	7	96.1216	67.3719	4	28.7497
											time	RFU	slope	average
G03	30	0	30		-	3	493358	3	49.3358	49.3358	0	0	5.62582	5.945
G03	30	0	30		-	4	552328	4	55.2328	49.3358	1	5.897
G03	30	0	30		-	5	612414	5	61.2414	49.3358	2	11.9056
G03	30	0	30		-	6	664826	6	66.4826	49.3358	3	17.1468
G03	30	0	30		-	7	718400	7	71.84	49.3358	4	22.5042
F03	30	0	30		-	3	555695	3	55.5695	55.5695	0	0	6.12118
F03	30	0	30		-	4	621966	4	62.1966	55.5695	1	6.6271
F03	30	0	30		-	5	688855	5	68.8855	55.5695	2	13.316
F03	30	0	30		-	6	744448	6	74.4448	55.5695	3	18.8753
F03	30	0	30		-	7	800513	7	80.0513	55.5695	4	24.4818
E03	30	0	30		-	3	567766	3	56.7766	56.7766	0	0	6.08801
E03	30	0	30		-	4	627536	4	62.7536	56.7766	1	5.977
E03	30	0	30		-	5	684313	5	68.4313	56.7766	2	11.6547
E03	30	0	30		-	6	754675	6	75.4675	56.7766	3	18.6909
E03	30	0	30		-	7	808597	7	80.8597	56.7766	4	24.0831
											time	RFU	slope	average
G12	30	1	31		Ubp6	3	492938	3	49.2938	49.2938	0	0	6.09612	6.01647
G12	30	1	31		Ubp6	4	553910	4	55.391	49.2938	1	6.0972
G12	30	1	31		Ubp6	5	613329	5	61.3329	49.2938	2	12.0391
G12	30	1	31		Ubp6	6	672016	6	67.2016	49.2938	3	17.9078
G12	30	1	31		Ubp6	7	738691	7	73.8691	49.2938	4	24.5753
F12	30	1	31		Ubp6	3	537558	3	53.7558	53.7558	0	0	5.72999
F12	30	1	31		Ubp6	4	598689	4	59.8689	53.7558	1	6.1131
F12	30	1	31		Ubp6	5	659265	5	65.9265	53.7558	2	12.1707
F12	30	1	31		Ubp6	6	711506	6	71.1506	53.7558	3	17.3948
F12	30	1	31		Ubp6	7	767649	7	76.7649	53.7558	4	23.0091
E12	30	1	31		Ubp6	3	594968	3	59.4968	59.4968	0	0	6.2233
E12	30	1	31		Ubp6	4	662584	4	66.2584	59.4968	1	6.7616
E12	30	1	31		Ubp6	5	721538	5	72.1538	59.4968	2	12.657
E12	30	1	31		Ubp6	6	786146	6	78.6146	59.4968	3	19.1178
E12	30	1	31		Ubp6	7	844352	7	84.4352	59.4968	4	24.9384
											time	RFU	slope	average
G04	40	0	40		-	3	455023	3	45.5023	45.5023	0	0	5.24454	4.88928
G04	40	0	40		-	4	508771	4	50.8771	45.5023	1	5.3748
G04	40	0	40		-	5	563547	5	56.3547	45.5023	2	10.8524
G04	40	0	40		-	6	615839	6	61.5839	45.5023	3	16.0816
G04	40	0	40		-	7	663716	7	66.3716	45.5023	4	20.8693
F04	40	0	40		-	3	495215	3	49.5215	49.5215	0	0	4.53334
F04	40	0	40		-	4	539941	4	53.9941	49.5215	1	4.4726
F04	40	0	40		-	5	587737	5	58.7737	49.5215	2	9.2522
F04	40	0	40		-	6	632849	6	63.2849	49.5215	3	13.7634
F04	40	0	40		-	7	675428	7	67.5428	49.5215	4	18.0213
E04	40	0	40		-	3	526113	3	52.6113	52.6113	0	0	4.88995
E04	40	0	40		-	4	572527	4	57.2527	52.6113	1	4.6414
E04	40	0	40		-	5	619241	5	61.9241	52.6113	2	9.3128
E04	40	0	40		-	6	672802	6	67.2802	52.6113	3	14.6689
E04	40	0	40		-	7	720473	7	72.0473	52.6113	4	19.436
											time	RFU	slope	average
G13	40	1	41		Ubp6	3	486194	3	48.6194	48.6194	0	0	5.65007	5.71394
G13	40	1	41		Ubp6	4	544583	4	54.4583	48.6194	1	5.8389
G13	40	1	41		Ubp6	5	602525	5	60.2525	48.6194	2	11.6331
G13	40	1	41		Ubp6	6	656910	6	65.691	48.6194	3	17.0716
G13	40	1	41		Ubp6	7	712534	7	71.2534	48.6194	4	22.634
F13	40	1	41		Ubp6	3	520919	3	52.0919	52.0919	0	0	5.78899
F13	40	1	41		Ubp6	4	583214	4	58.3214	52.0919	1	6.2295
F13	40	1	41		Ubp6	5	635928	5	63.5928	52.0919	2	11.5009
F13	40	1	41		Ubp6	6	699535	6	69.9535	52.0919	3	17.8616
F13	40	1	41		Ubp6	7	752208	7	75.2208	52.0919	4	23.1289
E13	40	1	41		Ubp6	3	562313	3	56.2313	56.2313	0	0	5.70277
E13	40	1	41		Ubp6	4	619960	4	61.996	56.2313	1	5.7647
E13	40	1	41		Ubp6	5	677355	5	67.7355	56.2313	2	11.5042
E13	40	1	41		Ubp6	6	733583	6	73.3583	56.2313	3	17.127
E13	40	1	41		Ubp6	7	790640	7	79.064	56.2313	4	22.8327
											time	RFU	slope	average
G05	50	0	50		-	3	386646	3	38.6646	38.6646	0	0	2.68257	3.13042
G05	50	0	50		-	4	417432	4	41.7432	38.6646	1	3.0786
G05	50	0	50		-	5	443582	5	44.3582	38.6646	2	5.6936
G05	50	0	50		-	6	466855	6	46.6855	38.6646	3	8.0209
G05	50	0	50		-	7	496063	7	49.6063	38.6646	4	10.9417
F05	50	0	50		-	3	425570	3	42.557	42.557	0	0	3.27321
F05	50	0	50		-	4	460263	4	46.0263	42.557	1	3.4693
F05	50	0	50		-	5	491579	5	49.1579	42.557	2	6.6009
F05	50	0	50		-	6	525172	6	52.5172	42.557	3	9.9602
F05	50	0	50		-	7	556776	7	55.6776	42.557	4	13.1206
E05	50	0	50		-	3	460785	3	46.0785	46.0785	0	0	3.43547
E05	50	0	50		-	4	492982	4	49.2982	46.0785	1	3.2197
E05	50	0	50		-	5	526525	5	52.6525	46.0785	2	6.574
E05	50	0	50		-	6	562857	6	56.2857	46.0785	3	10.2072
E05	50	0	50		-	7	597621	7	59.7621	46.0785	4	13.6836
											time	RFU	slope	average
G14	50	1	51		Ubp6	3	523525	3	52.3525	52.3525	0	0	6.64027	6.71603
G14	50	1	51		Ubp6	4	595600	4	59.56	52.3525	1	7.2075
G14	50	1	51		Ubp6	5	660605	5	66.0605	52.3525	2	13.708
G14	50	1	51		Ubp6	6	728791	6	72.8791	52.3525	3	20.5266
G14	50	1	51		Ubp6	7	788943	7	78.8943	52.3525	4	26.5418
F14	50	1	51		Ubp6	3	567127	3	56.7127	56.7127	0	0	6.88711
F14	50	1	51		Ubp6	4	638659	4	63.8659	56.7127	1	7.1532
F14	50	1	51		Ubp6	5	706785	5	70.6785	56.7127	2	13.9658
F14	50	1	51		Ubp6	6	775038	6	77.5038	56.7127	3	20.7911
F14	50	1	51		Ubp6	7	843293	7	84.3293	56.7127	4	27.6166
E14	50	1	51		Ubp6	3	635107	3	63.5107	63.5107	0	0	6.6207
E14	50	1	51		Ubp6	4	700641	4	70.0641	63.5107	1	6.5534
E14	50	1	51		Ubp6	5	767056	5	76.7056	63.5107	2	13.1949
E14	50	1	51		Ubp6	6	836287	6	83.6287	63.5107	3	20.118
E14	50	1	51		Ubp6	7	898319	7	89.8319	63.5107	4	26.3212
											time	RFU	slope	average
G06	60	0	60		-	3	621985	3	62.1985	62.1985	0	0	9.56936	9.24268
G06	60	0	60		-	4	716324	4	71.6324	62.1985	1	9.4339
G06	60	0	60		-	5	810014	5	81.0014	62.1985	2	18.8029
G06	60	0	60		-	6	907444	6	90.7444	62.1985	3	28.5459
G06	60	0	60		-	7	1004893	7	100.489	62.1985	4	38.2908
F06	60	0	60		-	3	682653	3	68.2653	68.2653	0	0	8.79764
F06	60	0	60		-	4	778508	4	77.8508	68.2653	1	9.5855
F06	60	0	60		-	5	864712	5	86.4712	68.2653	2	18.2059
F06	60	0	60		-	6	948848	6	94.8848	68.2653	3	26.6195
F06	60	0	60		-	7	1037365	7	103.737	68.2653	4	35.4712
E06	60	0	60		-	3	785130	3	78.513	78.513	0	0	9.36103
E06	60	0	60		-	4	874396	4	87.4396	78.513	1	8.9266
E06	60	0	60		-	5	966180	5	96.618	78.513	2	18.105
E06	60	0	60		-	6	1058325	6	105.832	78.513	3	27.3195
E06	60	0	60		-	7	1161217	7	116.122	78.513	4	37.6087
											time	RFU	slope	average
G15	60	1	61		Ubp6	3	1166472	3	116.647	116.647	0	0	23.9406	23.2204
G15	60	1	61		Ubp6	4	1406417	4	140.642	116.647	1	23.9945
G15	60	1	61		Ubp6	5	1647879	5	164.788	116.647	2	48.1407
G15	60	1	61		Ubp6	6	1869642	6	186.964	116.647	3	70.317
G15	60	1	61		Ubp6	7	2131889	7	213.189	116.647	4	96.5417
F15	60	1	61		Ubp6	3	1335081	3	133.508	133.508	0	0	22.7741
F15	60	1	61		Ubp6	4	1585902	4	158.59	133.508	1	25.0821
F15	60	1	61		Ubp6	5	1815751	5	181.575	133.508	2	48.067
F15	60	1	61		Ubp6	6	2036672	6	203.667	133.508	3	70.1591
F15	60	1	61		Ubp6	7	2248402	7	224.84	133.508	4	91.3321
E15	60	1	61		Ubp6	3	1516771	3	151.677	151.677	0	0	22.9464
E15	60	1	61		Ubp6	4	1745237	4	174.524	151.677	1	22.8466
E15	60	1	61		Ubp6	5	1975498	5	197.55	151.677	2	45.8727
E15	60	1	61		Ubp6	6	2216746	6	221.675	151.677	3	69.9975
E15	60	1	61		Ubp6	7	2428335	7	242.833	151.677	4	91.1564
											time	RFU	slope	average
E07	70	0	70		-	3	393453	3	39.3453	39.3453	0	0	2.76712	2.56053
E07	70	0	70		-	4	420373	4	42.0373	39.3453	1	2.692
E07	70	0	70		-	5	451985	5	45.1985	39.3453	2	5.8532
E07	70	0	70		-	6	477007	6	47.7007	39.3453	3	8.3554
E07	70	0	70		-	7	503492	7	50.3492	39.3453	4	11.0039
F07	70	0	70		-	3	389094	3	38.9094	38.9094	0	0	2.31809
F07	70	0	70		-	4	412338	4	41.2338	38.9094	1	2.3244
F07	70	0	70		-	5	437402	5	43.7402	38.9094	2	4.8308
F07	70	0	70		-	6	458567	6	45.8567	38.9094	3	6.9473
F07	70	0	70		-	7	481884	7	48.1884	38.9094	4	9.279
G07	70	0	70		-	3	364681	3	36.4681	36.4681	0	0	2.59639
G07	70	0	70		-	4	386581	4	38.6581	36.4681	1	2.19
G07	70	0	70		-	5	414194	5	41.4194	36.4681	2	4.9513
G07	70	0	70		-	6	440014	6	44.0014	36.4681	3	7.5333
G07	70	0	70		-	7	467784	7	46.7784	36.4681	4	10.3103
											time	RFU	slope	average
E16	70	1	71		Ubp6	3	440191	3	44.0191	44.0191	0	0	3.22966	3.46789
E16	70	1	71		Ubp6	4	473618	4	47.3618	44.0191	1	3.3427
E16	70	1	71		Ubp6	5	506450	5	50.645	44.0191	2	6.6259
E16	70	1	71		Ubp6	6	538194	6	53.8194	44.0191	3	9.8003
E16	70	1	71		Ubp6	7	569386	7	56.9386	44.0191	4	12.9195
F16	70	1	71		Ubp6	3	412851	3	41.2851	41.2851	0	0	3.56108
F16	70	1	71		Ubp6	4	445969	4	44.5969	41.2851	1	3.3118
F16	70	1	71		Ubp6	5	483282	5	48.3282	41.2851	2	7.0431
F16	70	1	71		Ubp6	6	520317	6	52.0317	41.2851	3	10.7466
F16	70	1	71		Ubp6	7	553731	7	55.3731	41.2851	4	14.088
G16	70	1	71		Ubp6	3	390008	3	39.0008	39.0008	0	0	3.61294
G16	70	1	71		Ubp6	4	428321	4	42.8321	39.0008	1	3.8313
G16	70	1	71		Ubp6	5	466050	5	46.605	39.0008	2	7.6042
G16	70	1	71		Ubp6	6	502429	6	50.2429	39.0008	3	11.2421
G16	70	1	71		Ubp6	7	533601	7	53.3601	39.0008	4	14.3593
