# Supplementary material for: Allosteric control of Ubp6 and the proteasome via a bidirectional switch
Source: Nat Commun. 2022 Feb 11;13:838. doi: 10.1038/s41467-022-28186-y (PMC8837689; doi:10.1038/s41467-022-28186-y)
Supplement: Supplementary file 5 — Source Data Files [file 41467_2022_28186_MOESM5_ESM.zip › 5_Sourcedatafile/Fig.2f_Suppl.DataFig.7f7g_USP14.xlsx]

## Sheet: Raw_free USP14
													0	1	2	3	4	5	6	7	8	9	10	11	12	13	14	15
		0	1	2	3	4	5	6	7	8	9	10	11	12	13	14	15	16	17	18	19	20	21	22	23	24	25	26	27	28	29	30	31	32	33	34	35	36	37	38	39	40	41	42	43	44	45	46	47
Ub-AMC alone	E01	244250	259833	259856	257929	262555	255793	259466	251856	257303	259683	258088	259878	257073	260955	260406	258366	267041	258747	257986	266456	264581	256490	260646	263295	259353	259266	265710	258990	259721	257195	264432	263621	264259	264196	266889	267136	270971	265707	265492	267420	262481	268556	269320	266173	267219	269725	269556	266294
WT-Ubp6 (1)	E02	293312	343991	396718	444714	484907	541277	581845	614029	679756	732752	765625	815175	864373	894961	947164	1001977	1031293	1079716	1123958	1172705	1215523	1249841	1305464	1339568	1405274	1434343	1476652	1521566	1555509	1596826	1633377	1682465	1711586	1759935	1814606	1853941	1892350	1921383	1989550	2011433	2045129	2094181	2136313	2170742	2213903	2226441	2290657	2327699
WT-Ubp6 (1)	E03	296272	354274	404070	457144	513550	557405	618493	656710	701704	748451	801839	854009	903464	932043	990118	1047308	1079409	1135647	1180766	1229539	1268658	1308877	1359046	1401144	1432985	1496616	1528497	1593243	1613748	1673237	1702707	1735305	1793890	1834762	1891558	1927605	1979850	1997477	2068186	2089822	2116457	2153848	2204581	2243133	2277760	2331901	2354387	2394872
WT-USP14 (1)	E04	232007	228289	224874	231646	217319	192438	140899	305521	314531	316637	329900	331059	332150	335113	338703	344073	353538	351843	354632	359603	368995	367749	369650	375502	384010	392084	390415	388863	401856	395208	412979	411142	418813	420632	421349	429974	434711	431610	437515	444016	449821	461397	454827	457047	465999	476694	478549	486074
WT-USP14 (1)	E05	257785	238110	291087	293982	297030	308130	308835	306478	312515	321237	319084	323326	325666	334159	337638	341604	342296	348548	353720	357625	360341	369276	368262	371000	381276	386909	389840	389271	399304	398845	410610	409948	414533	417672	420279	422521	428049	436588	437964	442627	448206	452548	462847	463816	464640	478269	478909	481001
134 (1)	E06	271065	250466	296038	303078	310688	315666	315154	319038	324562	326400	331542	332501	341532	337444	346938	348718	350138	356921	358385	365697	373744	376570	378541	386830	386409	394018	391854	399655	409093	417485	417589	415299	428890	433109	433994	436004	441488	443251	449243	453624	454200	463338	465809	470200	473351	481267	487069	489048
134 (1)	E07	252926	242795	232221	209901	298140	300829	313841	314000	318254	321160	325860	328111	333566	333632	345814	348138	349747	346623	362578	362373	371411	378024	376949	388064	387922	388775	394137	403096	407710	404847	410469	417751	416674	423546	428799	433321	437674	443411	453411	450609	455847	461955	458143	462007	478324	480242	490229	490446
135 (1)	E08	234483	235473	241092	235690	231880	223377	213852	205553	184153	156643	121884	304191	305982	307896	304491	306505	310734	310613	308618	311595	313188	313334	317264	314145	318915	318084	323870	326781	329289	322947	328194	331697	330242	329542	334240	334822	334961	339333	334972	342098	344913	345225	345557	341875	346281	350859	351895	353912
135 (1)	E09	243809	245750	246570	243144	235153	224634	212080	203584	168423	117197	299001	305311	303551	308929	312252	303010	308835	312312	313867	313950	311167	313519	318585	317158	317300	322863	319867	323576	323634	327492	323871	327105	329419	333996	333776	333986	329877	340169	349615	338551	332310	337867	342004	347962	352922	352191	351286	352241
136 (1)	E10	253733	254576	252760	238572	195356	322815	334043	336438	343850	348762	364421	363005	376952	386008	391437	398581	403760	414309	414908	427507	431446	439994	453266	459154	468969	472513	472854	485841	496241	501818	501039	513278	522475	539639	542164	545531	554064	559666	559602	573685	588840	591933	597667	609255	621210	621640	637904	637869
136 (1)	E11	260034	253109	212512	297660	311636	318662	321831	328684	329998	338234	352905	357553	358812	369843	386149	387333	389594	409392	400369	415752	432139	425826	436174	445628	450744	464750	468603	476382	482965	492433	499157	508627	513999	521550	523881	536101	546375	543263	554820	566498	576601	587022	587895	596492	602565	612199	624412	630176
[truncated: 13 more columns]

## Sheet: Raw_Ptsm USP14
													0	1	2	3	4	5	6	7	8	9	10	11	12	13	14	15
		0	1	2	3	4	5	6	7	8	9	10	11	12	13	14	15	16	17	18	19	20	21	22	23	24	25	26	27	28	29	30	31	32	33	34	35	36	37	38	39	40	41	42	43	44	45	46	47
Ub-AMC alone + VS-ptsm	G01	139011	98334	65223	170791	173151	178604	173092	180360	183626	184035	180972	184512	184962	191745	194554	191250	190535	196255	197404	204869	200655	199714	202545	202057	205693	211394	209800	204244	210090	210026	214371	218104	222104	221749	223059	228449	229097	236677	228775	234439	237151	239256	234090	240992	244975	238631	242323	251058
WT-Ubp6 (1)	G02	137995	114402	64995	169988	175576	177002	181417	182217	185350	185456	190961	193295	196469	197731	193902	201940	199251	205744	205428	205053	214700	209524	214559	215258	211657	213167	222300	219191	220717	225168	222675	225135	227569	231422	235038	234254	238308	238416	248722	246156	248164	239237	246567	255867	252855	259237	255123	258236
WT-Ubp6 (1)	G03	133347	68418	169519	172258	176748	174592	175238	180807	183191	184564	190182	188160	187825	192279	197660	196538	199496	199893	199965	200863	206196	199857	207299	212625	208383	208652	212989	217031	214650	223345	222638	226798	223562	228430	229035	234318	229477	232827	234209	236195	240781	242053	248780	251353	249660	259465	253098	256052
WT-USP14 (1)	G06	146822	142247	77095	236124	256529	282060	295335	313948	339111	347730	367788	393184	403514	422533	438808	455858	477488	492320	513263	528190	540989	555071	585849	600346	609239	615426	649587	664428	682564	686216	712267	724086	744536	763148	769056	794216	813598	829149	847823	853413	874939	893065	907007	910844	940455	948559	971566	982673
WT-USP14 (1)	G07	153367	139920	69708	233675	249809	270611	290429	301031	319289	345443	353680	377802	397500	416713	424591	444247	469292	474229	501077	515616	527277	546874	566988	577613	598775	619856	633117	652185	670376	679555	700651	718482	733282	746819	763670	784620	789951	807715	830053	834865	855499	868622	885916	896687	921147	941543	951952	961977
134 (1)	G08	145708	123065	67577	180769	179153	178213	182557	184511	186904	189806	188546	192492	191585	194128	196606	200236	198970	197478	207370	202446	208786	209383	207507	210695	217243	223478	220489	219799	223132	225709	224679	226262	222650	229348	228157	231970	234939	239190	235826	230938	241417	243620	242023	245674	253876	248964	248336	251462
134 (1)	G09	142891	128933	81801	174761	179721	179230	181857	181434	186444	184163	191603	191288	188756	189851	188363	197541	196625	200066	199468	201669	199839	212216	207011	204894	208426	211068	212213	213927	220326	220250	219104	222751	226855	224565	230361	234588	232503	230008	237386	236278	240009	240622	243822	238731	243687	251045	251539	252123
135 (1)	G10	143927	138638	100133	176252	183996	183225	189596	191199	188727	194756	193817	195433	200731	201990	199351	202097	201705	206268	206447	207580	206925	210904	215978	211451	219376	223373	227193	224343	226562	228769	225335	232823	230090	235261	238488	234757	241386	242390	239725	249070	244287	250022	253364	249390	257386	253102	256229	261711
135 (1)	G11	143111	124956	65555	174069	172530	180854	180555	183817	183669	186963	189784	189579	190671	189752	198430	197217	201686	205874	207401	201480	208124	209011	209352	210076	212489	217287	225445	218205	222524	222151	224778	229071	223798	230052	228972	231651	234033	238420	236442	237632	244588	244627	255123	248022	255355	254959	253886	251832
136 (1)	G12	148602	127945	66470	175477	180919	185831	187078	185532	184677	188415	191649	193771	197991	196367	201450	200645	207811	207821	212726	206569	212118	219131	222597	218475	216573	227053	225293	227755	227612	234604	232282	236909	234225	236433	244159	242129	243402	248371	249250	253498	253987	253087	263665	270271	262239	275268	270720	277434
136 (1)	G13	145654	130894	72045	139203	189278	187971	188884	194278	193203	193199	190339	196997	201429	202068	205096	205029	207501	205264	205628	207362	204120	218989	221965	222817	221135	222476	221740	227755	232846	228472	233638	232677	235276	235243	236874	245636	250752	248774	247579	249724	249555	251702	265878	268071	270990	265792	271430	276976
[truncated: 13 more columns]

## Sheet: Ext.Data.Fig.4f
		0	1	2	3	4	5	6	7	8	9	10	11	12	13	14	15
yeast WT	WT-Ubp6 (1)	815175	864373	894961	947164	1001977	1031293	1079716	1123958	1172705	1215523	1249841	1305464	1339568	1405274	1434343	1476652
yeast WT	WT-Ubp6 (1)	854009	903464	932043	990118	1047308	1079409	1135647	1180766	1229539	1268658	1308877	1359046	1401144	1432985	1496616	1528497
HS WT	WT-USP14 (1)	331059	332150	335113	338703	344073	353538	351843	354632	359603	368995	367749	369650	375502	384010	392084	390415
HS WT	WT-USP14 (1)	323326	325666	334159	337638	341604	342296	348548	353720	357625	360341	369276	368262	371000	381276	386909	389840
V343A L344A	134 (1)	332501	341532	337444	346938	348718	350138	356921	358385	365697	373744	376570	378541	386830	386409	394018	391854
V343A L344A	134 (1)	328111	333566	333632	345814	348138	349747	346623	362578	362373	371411	378024	376949	388064	387922	388775	394137
V343A	135 (1)	304191	305982	307896	304491	306505	310734	310613	308618	311595	313188	313334	317264	314145	318915	318084	323870
V343A	135 (1)	305311	303551	308929	312252	303010	308835	312312	313867	313950	311167	313519	318585	317158	317300	322863	319867
L344A	136 (1)	363005	376952	386008	391437	398581	403760	414309	414908	427507	431446	439994	453266	459154	468969	472513	472854
L344A	136 (1)	357553	358812	369843	386149	387333	389594	409392	400369	415752	432139	425826	436174	445628	450744	464750	468603
DIV 10000
yeast WT	WT-Ubp6 (1)	81.5175	86.4373	89.4961	94.7164	100.198	103.129	107.972	112.396	117.27	121.552	124.984	130.546	133.957	140.527	143.434	147.665
yeast WT	WT-Ubp6 (1)	85.4009	90.3464	93.2043	99.0118	104.731	107.941	113.565	118.077	122.954	126.866	130.888	135.905	140.114	143.298	149.662	152.85
HS WT	WT-USP14 (1)	33.1059	33.215	33.5113	33.8703	34.4073	35.3538	35.1843	35.4632	35.9603	36.8995	36.7749	36.965	37.5502	38.401	39.2084	39.0415
HS WT	WT-USP14 (1)	32.3326	32.5666	33.4159	33.7638	34.1604	34.2296	34.8548	35.372	35.7625	36.0341	36.9276	36.8262	37.1	38.1276	38.6909	38.984
V343A L344A	134 (1)	33.2501	34.1532	33.7444	34.6938	34.8718	35.0138	35.6921	35.8385	36.5697	37.3744	37.657	37.8541	38.683	38.6409	39.4018	39.1854
V343A L344A	134 (1)	32.8111	33.3566	33.3632	34.5814	34.8138	34.9747	34.6623	36.2578	36.2373	37.1411	37.8024	37.6949	38.8064	38.7922	38.8775	39.4137
V343A	135 (1)	30.4191	30.5982	30.7896	30.4491	30.6505	31.0734	31.0613	30.8618	31.1595	31.3188	31.3334	31.7264	31.4145	31.8915	31.8084	32.387
V343A	135 (1)	30.5311	30.3551	30.8929	31.2252	30.301	30.8835	31.2312	31.3867	31.395	31.1167	31.3519	31.8585	31.7158	31.73	32.2863	31.9867
L344A	136 (1)	36.3005	37.6952	38.6008	39.1437	39.8581	40.376	41.4309	41.4908	42.7507	43.1446	43.9994	45.3266	45.9154	46.8969	47.2513	47.2854
L344A	136 (1)	35.7553	35.8812	36.9843	38.6149	38.7333	38.9594	40.9392	40.0369	41.5752	43.2139	42.5826	43.6174	44.5628	45.0744	46.475	46.8603
for zeroing
yeast WT	WT-Ubp6 (1)	81.5175	81.5175	81.5175	81.5175	81.5175	81.5175	81.5175	81.5175	81.5175	81.5175	81.5175	81.5175	81.5175	81.5175	81.5175	81.5175
yeast WT	WT-Ubp6 (1)	85.4009	85.4009	85.4009	85.4009	85.4009	85.4009	85.4009	85.4009	85.4009	85.4009	85.4009	85.4009	85.4009	85.4009	85.4009	85.4009
HS WT	WT-USP14 (1)	33.1059	33.1059	33.1059	33.1059	33.1059	33.1059	33.1059	33.1059	33.1059	33.1059	33.1059	33.1059	33.1059	33.1059	33.1059	33.1059
HS WT	WT-USP14 (1)	32.3326	32.3326	32.3326	32.3326	32.3326	32.3326	32.3326	32.3326	32.3326	32.3326	32.3326	32.3326	32.3326	32.3326	32.3326	32.3326
V343A L344A	134 (1)	33.2501	33.2501	33.2501	33.2501	33.2501	33.2501	33.2501	33.2501	33.2501	33.2501	33.2501	33.2501	33.2501	33.2501	33.2501	33.2501
V343A L344A	134 (1)	32.8111	32.8111	32.8111	32.8111	32.8111	32.8111	32.8111	32.8111	32.8111	32.8111	32.8111	32.8111	32.8111	32.8111	32.8111	32.8111
V343A	135 (1)	30.4191	30.4191	30.4191	30.4191	30.4191	30.4191	30.4191	30.4191	30.4191	30.4191	30.4191	30.4191	30.4191	30.4191	30.4191	30.4191
V343A	135 (1)	30.5311	30.5311	30.5311	30.5311	30.5311	30.5311	30.5311	30.5311	30.5311	30.5311	30.5311	30.5311	30.5311	30.5311	30.5311	30.5311
L344A	136 (1)	36.3005	36.3005	36.3005	36.3005	36.3005	36.3005	36.3005	36.3005	36.3005	36.3005	36.3005	36.3005	36.3005	36.3005	36.3005	36.3005
L344A	136 (1)	35.7553	35.7553	35.7553	35.7553	35.7553	35.7553	35.7553	35.7553	35.7553	35.7553	35.7553	35.7553	35.7553	35.7553	35.7553	35.7553
zeroed		0	1	2	3	4	5	6	7	8	9	10	11	12	13	14	15	slope	RSQ	intercept
yeast WT	WT-Ubp6 (1)	0	4.9198	7.9786	13.1989	18.6802	21.6118	26.4541	30.8783	35.753	40.0348	43.4666	49.0289	52.4393	59.0099	61.9168	66.1477
yeast WT	WT-Ubp6 (1)	0	4.9455	7.8034	13.6109	19.3299	22.54	28.1638	32.6757	37.553	41.4649	45.4868	50.5037	54.7135	57.8976	64.2607	67.4488
HS WT	WT-USP14 (1)	0	0.1091	0.4054	0.7644	1.3014	2.2479	2.0784	2.3573	2.8544	3.7936	3.669	3.8591	4.4443	5.2951	6.1025	5.9356	0.418391	0.979712	-0.311841
HS WT	WT-USP14 (1)	0	0.234	1.0833	1.4312	1.8278	1.897	2.5222	3.0394	3.4299	3.7015	4.595	4.4936	4.7674	5.795	6.3583	6.6514	0.437236	0.989502	-0.0400816
V343A L344A	134 (1)	0	0.9031	0.4943	1.4437	1.6217	1.7637	2.442	2.5884	3.3196	4.1243	4.4069	4.604	5.4329	5.3908	6.1517	5.9353	0.421906	0.98123	-0.000391912
V343A L344A	134 (1)	0	0.5455	0.5521	1.7703	2.0027	2.1636	1.8512	3.4467	3.4262	4.33	4.9913	4.8838	5.9953	5.9811	6.0664	6.6026	0.456289	0.973466	-0.00912059
V343A	135 (1)	0	0.1791	0.3705	0.03	0.2314	0.6543	0.6422	0.4427	0.7404	0.8997	0.9143	1.3073	0.9954	1.4724	1.3893	1.9679	0.111709	0.890294	-0.073011
V343A	135 (1)	0	-0.176	0.3618	0.6941	-0.2301	0.3524	0.7001	0.8556	0.8639	0.5856	0.8208	1.3274	1.1847	1.1989	1.7552	1.4556	0.108048	0.797137	-0.0759824
L344A	136 (1)	0	1.3947	2.3003	2.8432	3.5576	4.0755	5.1304	5.1903	6.4502	6.8441	7.6989	9.0261	9.6149	10.5964	10.9508	10.9849	0.74118	0.991243	0.48229
L344A	136 (1)	0	0.1259	1.229	2.8596	2.978	3.2041	5.1839	4.2816	5.8199	7.4586	6.8273	7.8621	8.8075	9.3191	10.7197	11.105	0.7463	0.98106	-0.110915
slopes		0	1	2	3	4	5	6	7	8	9	10
yeast WT	WT-Ubp6 (1)	4.41601	4.4015	4.49131	4.40592	4.38917	4.42545	4.42631	4.31613	4.54458	4.55572	4.53257
yeast WT	WT-Ubp6 (1)	4.61888	4.74344	4.89229	4.72491	4.57788	4.55756	4.40128	4.37323	4.18531	4.44061	4.40757
HS WT	WT-USP14 (1)	0.433583	0.4546	0.418514	0.384234	0.415983	0.364234	0.393651	0.3807	0.409877	0.485943	0.5404
HS WT	WT-USP14 (1)	0.417551	0.407963	0.374934	0.407243	0.41384	0.497669	0.422726	0.36356	0.426337	0.490223	0.482963
V343A L344A	134 (1)	0.340677	0.333734	0.388783	0.370226	0.49506	0.542689	0.48772	0.524523	0.413683	0.397646	0.3498
V343A L344A	134 (1)	0.468794	0.331297	0.425046	0.351403	0.48628	0.61584	0.591446	0.507917	0.504654	0.364654	0.331146
V343A	135 (1)	0.0882257	0.0962371	0.0748714	0.119251	0.0971514	0.06772	0.139989	0.127966	0.124003	0.108869	0.171171
V343A	135 (1)	0.0552	0.0979457	0.0877	0.127251	0.164814	0.0573371	0.07868	0.0934629	0.113683	0.195417	0.12776
L344A	136 (1)	0.783117	0.706243	0.6237	0.685371	0.674757	0.700514	0.782806	0.8773	0.867731	0.851851	0.662446
L344A	136 (1)	0.748783	0.895249	0.641771	0.591203	0.838517	0.756526	0.647623	0.803566	0.645071	0.706466	0.870654
	AVERAGES																	slope	RSQ	intercept
	yeast WT	0	4.93265	7.891	13.4049	19.0051	22.0759	27.309	31.777	36.653	40.7499	44.4767	49.7663	53.5764	58.4537	63.0888	66.7983	4.48275	0.999385	0.126797
	zeroed	0	1	2	3	4	5	6	7	8	9	10	11	12	13	14	15	slope	RSQ	intercept
	HS WT	0	0.17155	0.74435	1.0978	1.5646	2.07245	2.3003	2.69835	3.14215	3.74755	4.132	4.17635	4.60585	5.54505	6.2304	6.2935	0.427814	0.991313	-0.175961
	zeroed	0	1	2	3	4	5	6	7	8	9	10	11	12	13	14	15	slope	RSQ	intercept
	V343A L344A	0	0.7243	0.5232	1.607	1.8122	1.96365	2.1466	3.01755	3.3729	4.22715	4.6991	4.7439	5.7141	5.68595	6.10905	6.26895	0.439097	0.983681	-0.00475625
	zeroed	0	1	2	3	4	5	6	7	8	9	10	11	12	13	14	15	slope	RSQ	intercept
	V343A	0	0.00155	0.36615	0.36205	0.00065	0.50335	0.67115	0.64915	0.80215	0.74265	0.86755	1.31735	1.09005	1.33565	1.57225	1.71175	0.109878	0.920913	-0.0744967
	zeroed	0	1	2	3	4	5	6	7	8	9	10	11	12	13	14	15	slope	RSQ	intercept
	L344A	0	0.7603	1.76465	2.8514	3.2678	3.6398	5.15715	4.73595	6.13505	7.15135	7.2631	8.4441	9.2112	9.95775	10.8353	11.045	0.74374	0.992581	0.185688
	STDEV
	yeast WT	0	0.0181726	0.123885	0.291328	0.459407	0.656337	1.20894	1.27095	1.27279	1.01123	1.4285	1.04284	1.6081	0.786515	1.65739	0.920017
	HS WT	0	0.0883176	0.479348	0.471499	0.372221	0.248124	0.313814	0.482318	0.40694	0.0651245	0.654781	0.448659	0.228466	0.353483	0.180878	0.506147
	V343A L344A	0	0.252861	0.0408708	0.230941	0.269408	0.282772	0.417759	0.60691	0.0753776	0.145452	0.413233	0.197848	0.397677	0.417405	0.0603162	0.471852
	V343A	0	0.251094	0.00615183	0.46959	0.32633	0.213476	0.0409415	0.291964	0.0873277	0.222102	0.0661145	0.0142128	0.133855	0.193394	0.25873	0.362251
	L344A	0	0.897177	0.757523	0.0115966	0.409839	0.616173	0.0378302	0.642548	0.445689	0.434517	0.616314	0.823072	0.570918	0.903187	0.163412	0.0849235
	For plotting in PRISM
		wild type	V343A L344A
	0	0	0
	1	0.17155	0.7243
	2	0.74435	0.5232
	3	1.0978	1.607
	4	1.5646	1.8122
	5	2.07245	1.96365
	6	2.3003	2.1466
	7	2.69835	3.01755
	8	3.14215	3.3729
	9	3.74755	4.22715
	10	4.132	4.6991
	11	4.17635	4.7439
	12	4.60585	5.7141
	13	5.54505	5.68595
	14	6.2304	6.10905
	15	6.2935	6.26895
		0	0	0
		1	0.17155	0.7243
		2	0.74435	0.5232
		3	1.0978	1.607
		4	1.5646	1.8122
		5	2.07245	1.96365
		6	2.3003	2.1466
		7	2.69835	3.01755
		8	3.14215	3.3729
		9	3.74755	4.22715
		10	4.132	4.6991
		11	4.17635	4.7439
		12	4.60585	5.7141
		13	5.54505	5.68595
		14	6.2304	6.10905
		15	6.2935	6.26895

## Sheet: Ext.Data.Fig.4g
	0	1	2	3	4	5	6	7	8	9	10	11	12	13	14	15
Ub-AMC alone + VS-ptsm	184512	184962	191745	194554	191250	190535	196255	197404	204869	200655	199714	202545	202057	205693	211394	209800
WT-Ubp6 (1)	193295	196469	197731	193902	201940	199251	205744	205428	205053	214700	209524	214559	215258	211657	213167	222300
WT-Ubp6 (1)	188160	187825	192279	197660	196538	199496	199893	199965	200863	206196	199857	207299	212625	208383	208652	212989
WT-USP14 (1)	393184	403514	422533	438808	455858	477488	492320	513263	528190	540989	555071	585849	600346	609239	615426	649587
WT-USP14 (1)	377802	397500	416713	424591	444247	469292	474229	501077	515616	527277	546874	566988	577613	598775	619856	633117
134 (1)	192492	191585	194128	196606	200236	198970	197478	207370	202446	208786	209383	207507	210695	217243	223478	220489
134 (1)	191288	188756	189851	188363	197541	196625	200066	199468	201669	199839	212216	207011	204894	208426	211068	212213
135 (1)	195433	200731	201990	199351	202097	201705	206268	206447	207580	206925	210904	215978	211451	219376	223373	227193
135 (1)	189579	190671	189752	198430	197217	201686	205874	207401	201480	208124	209011	209352	210076	212489	217287	225445
136 (1)	193771	197991	196367	201450	200645	207811	207821	212726	206569	212118	219131	222597	218475	216573	227053	225293
136 (1)	196997	201429	202068	205096	205029	207501	205264	205628	207362	204120	218989	221965	222817	221135	222476	221740
div 10000
Ub-AMC alone + VS-ptsm	18.4512	18.4962	19.1745	19.4554	19.125	19.0535	19.6255	19.7404	20.4869	20.0655	19.9714	20.2545	20.2057	20.5693	21.1394	20.98
WT-Ubp6 (1)	19.3295	19.6469	19.7731	19.3902	20.194	19.9251	20.5744	20.5428	20.5053	21.47	20.9524	21.4559	21.5258	21.1657	21.3167	22.23
WT-Ubp6 (1)	18.816	18.7825	19.2279	19.766	19.6538	19.9496	19.9893	19.9965	20.0863	20.6196	19.9857	20.7299	21.2625	20.8383	20.8652	21.2989
WT-USP14 (1)	39.3184	40.3514	42.2533	43.8808	45.5858	47.7488	49.232	51.3263	52.819	54.0989	55.5071	58.5849	60.0346	60.9239	61.5426	64.9587
WT-USP14 (1)	37.7802	39.75	41.6713	42.4591	44.4247	46.9292	47.4229	50.1077	51.5616	52.7277	54.6874	56.6988	57.7613	59.8775	61.9856	63.3117
134 (1)	19.2492	19.1585	19.4128	19.6606	20.0236	19.897	19.7478	20.737	20.2446	20.8786	20.9383	20.7507	21.0695	21.7243	22.3478	22.0489
134 (1)	19.1288	18.8756	18.9851	18.8363	19.7541	19.6625	20.0066	19.9468	20.1669	19.9839	21.2216	20.7011	20.4894	20.8426	21.1068	21.2213
135 (1)	19.5433	20.0731	20.199	19.9351	20.2097	20.1705	20.6268	20.6447	20.758	20.6925	21.0904	21.5978	21.1451	21.9376	22.3373	22.7193
135 (1)	18.9579	19.0671	18.9752	19.843	19.7217	20.1686	20.5874	20.7401	20.148	20.8124	20.9011	20.9352	21.0076	21.2489	21.7287	22.5445
136 (1)	19.3771	19.7991	19.6367	20.145	20.0645	20.7811	20.7821	21.2726	20.6569	21.2118	21.9131	22.2597	21.8475	21.6573	22.7053	22.5293
136 (1)	19.6997	20.1429	20.2068	20.5096	20.5029	20.7501	20.5264	20.5628	20.7362	20.412	21.8989	22.1965	22.2817	22.1135	22.2476	22.174
for zeroing
Ub-AMC alone + VS-ptsm	18.4512	18.4512	18.4512	18.4512	18.4512	18.4512	18.4512	18.4512	18.4512	18.4512	18.4512	18.4512	18.4512	18.4512	18.4512	18.4512
WT-Ubp6 (1)	19.3295	19.3295	19.3295	19.3295	19.3295	19.3295	19.3295	19.3295	19.3295	19.3295	19.3295	19.3295	19.3295	19.3295	19.3295	19.3295
WT-Ubp6 (1)	18.816	18.816	18.816	18.816	18.816	18.816	18.816	18.816	18.816	18.816	18.816	18.816	18.816	18.816	18.816	18.816
WT-USP14 (1)	39.3184	39.3184	39.3184	39.3184	39.3184	39.3184	39.3184	39.3184	39.3184	39.3184	39.3184	39.3184	39.3184	39.3184	39.3184	39.3184
WT-USP14 (1)	37.7802	37.7802	37.7802	37.7802	37.7802	37.7802	37.7802	37.7802	37.7802	37.7802	37.7802	37.7802	37.7802	37.7802	37.7802	37.7802
134 (1)	19.2492	19.2492	19.2492	19.2492	19.2492	19.2492	19.2492	19.2492	19.2492	19.2492	19.2492	19.2492	19.2492	19.2492	19.2492	19.2492
134 (1)	19.1288	19.1288	19.1288	19.1288	19.1288	19.1288	19.1288	19.1288	19.1288	19.1288	19.1288	19.1288	19.1288	19.1288	19.1288	19.1288
135 (1)	19.5433	19.5433	19.5433	19.5433	19.5433	19.5433	19.5433	19.5433	19.5433	19.5433	19.5433	19.5433	19.5433	19.5433	19.5433	19.5433
135 (1)	18.9579	18.9579	18.9579	18.9579	18.9579	18.9579	18.9579	18.9579	18.9579	18.9579	18.9579	18.9579	18.9579	18.9579	18.9579	18.9579
136 (1)	19.3771	19.3771	19.3771	19.3771	19.3771	19.3771	19.3771	19.3771	19.3771	19.3771	19.3771	19.3771	19.3771	19.3771	19.3771	19.3771
136 (1)	19.6997	19.6997	19.6997	19.6997	19.6997	19.6997	19.6997	19.6997	19.6997	19.6997	19.6997	19.6997	19.6997	19.6997	19.6997	19.6997
zeroed	0	1	2	3	4	5	6	7	8	9	10	11	12	13	14	15	slope	RSQ	intercept
Ub-AMC alone + VS-ptsm	0	0.045	0.7233	1.0042	0.6738	0.6023	1.1743	1.2892	2.0357	1.6143	1.5202	1.8033	1.7545	2.1181	2.6882	2.5288	0.160223	0.890902	0.146778
WT-Ubp6 (1)	0	0.3174	0.4436	0.0607	0.8645	0.5956	1.2449	1.2133	1.1758	2.1405	1.6229	2.1264	2.1963	1.8362	1.9872	2.9005	0.171137	0.884779	0.0118368
WT-Ubp6 (1)	0	-0.0335	0.4119	0.95	0.8378	1.1336	1.1733	1.1805	1.2703	1.8036	1.1697	1.9139	2.4465	2.0223	2.0492	2.4829	0.154699	0.894533	0.140507
WT-USP14 (1)	0	1.033	2.9349	4.5624	6.2674	8.4304	9.9136	12.0079	13.5006	14.7805	16.1887	19.2665	20.7162	21.6055	22.2242	25.6403	1.70107	0.996031	-0.31604
WT-USP14 (1)	0	1.9698	3.8911	4.6789	6.6445	9.149	9.6427	12.3275	13.7814	14.9475	16.9072	18.9186	19.9811	22.0973	24.2054	25.5315	1.69427	0.998011	0.0850941
134 (1)	0	-0.0907	0.1636	0.4114	0.7744	0.6478	0.4986	1.4878	0.9954	1.6294	1.6891	1.5015	1.8203	2.4751	3.0986	2.7997	0.198175	0.916929	-0.24244
134 (1)	0	-0.2532	-0.1437	-0.2925	0.6253	0.5337	0.8778	0.818	1.0381	0.8551	2.0928	1.5723	1.3606	1.7138	1.978	2.0925	0.162176	0.875953	-0.287036
135 (1)	0	0.5298	0.6557	0.3918	0.6664	0.6272	1.0835	1.1014	1.2147	1.1492	1.5471	2.0545	1.6018	2.3943	2.794	3.176	0.178994	0.895695	-0.0307412
135 (1)	0	0.1092	0.0173	0.8851	0.7638	1.2107	1.6295	1.7822	1.1901	1.8545	1.9432	1.9773	2.0497	2.291	2.7708	3.5866	0.200194	0.906894	0.00235882
136 (1)	0	0.422	0.2596	0.7679	0.6874	1.404	1.405	1.8955	1.2798	1.8347	2.536	2.8826	2.4704	2.2802	3.3282	3.1522	0.212224	0.918879	0.0711618
136 (1)	0	0.443244	0.507144	0.809944	0.803244	1.05044	0.826744	0.863144	1.03654	0.712344	2.19923	2.49683	2.58203	2.41383	2.54793	2.47433	0.174746	0.834955	0.049839
AVERAGES	0	1	2	3	4	5	6	7	8	9	10	11	12	13	14	15	slope	RSQ	intercept
Ub-AMC alone + VS-ptsm	0	0.045	0.7233	1.0042	0.6738	0.6023	1.1743	1.2892	2.0357	1.6143	1.5202	1.8033	1.7545	2.1181	2.6882	2.5288	0.160223	0.890902	0.146778
	0	1	2	3	4	5	6	7	8	9	10	11	12	13	14	15
WT-USP14 (1)	0	1.5014	3.413	4.62065	6.45595	8.7897	9.77815	12.1677	13.641	14.864	16.548	19.0925	20.3486	21.8514	23.2148	25.5859	1.69767	0.998572	-0.115473
	0	1	2	3	4	5	6	7	8	9	10	11	12	13	14	15
134 (1)	0	-0.17195	0.00995	0.05945	0.69985	0.59075	0.6882	1.1529	1.01675	1.24225	1.89095	1.5369	1.59045	2.09445	2.5383	2.4461	0.180176	0.948114	-0.264738
	0	1	2	3	4	5	6	7	8	9	10	11	12	13	14	15
135 (1)	0	0.3195	0.3365	0.63845	0.7151	0.91895	1.3565	1.4418	1.2024	1.50185	1.74515	2.0159	1.82575	2.34265	2.7824	3.3813	0.189594	0.940414	-0.0141912
	0	1	2	3	4	5	6	7	8	9	10	11	12	13	14	15
136 (1)	0	0.432622	0.383372	0.788922	0.745322	1.22722	1.11587	1.37932	1.15817	1.27352	2.36762	2.68972	2.52622	2.34702	2.93807	2.81327	0.193485	0.919335	0.0605004
STDEV
WT-USP14 (1)	0	0.754129	1.78403	2.55435	3.83931	5.15962	6.18033	7.65613	8.64813	9.17605	10.62	12.2701	12.9186	13.8474	14.2659	16.3748
134 (1)	0	0.114905	0.217294	0.497732	0.10543	0.0806809	0.268135	0.47362	0.0301935	0.547513	0.285459	0.0500632	0.325057	0.53832	0.792384	0.500066
135 (1)	0	0.297409	0.451417	0.348816	0.0688722	0.412597	0.38608	0.481398	0.0173948	0.498722	0.280085	0.0545886	0.316713	0.0730441	0.0164049	0.290338
136 (1)	0	0.0150221	0.17504	0.0297299	0.0819144	0.250002	0.408888	0.729986	0.172008	0.793625	0.23813	0.272778	0.0789367	0.094493	0.551732	0.479324
	For plotting in PRISM
		no USP14	wild type	V343A L344A
	0	0	0	0
	1	0.045	1.5014	-0.17195
	2	0.7233	3.413	0.00995
	3	1.0042	4.62065	0.05945
	4	0.6738	6.45595	0.69985
	5	0.6023	8.7897	0.59075
	6	1.1743	9.77815	0.6882
	7	1.2892	12.1677	1.1529
	8	2.0357	13.641	1.01675
	9	1.6143	14.864	1.24225
	10	1.5202	16.548	1.89095
	11	1.8033	19.0925	1.5369
	12	1.7545	20.3486	1.59045
	13	2.1181	21.8514	2.09445
	14	2.6882	23.2148	2.5383
	15	2.5288	25.5859	2.4461

## Sheet: Fig. 2f_free
	0	1	2	3	4	5	6	7	8	9	10	11	12	13	14	15	16	17	18	19	20	21	22	23	24	25	26	27	28	29	30	31	32	33	34	35	36	37	38	39	40	41	42	43	44	45	46	47	48
	11	12	13	14	15	16	17	18	19	20	21	22	23	24	25	26	27	28	29	30	31	32	33	34	35	36	37	38	39	40	41	42	43	44	45	46	47	48	49	50	51	52	53	54	55	56	57	58	59
Ub-AMC alone	259878	257073	260955	260406	258366	267041	258747	257986	266456	264581	256490	260646	263295	259353	259266	265710	258990	259721	257195	264432	263621	264259	264196	266889	267136	270971	265707	265492	267420	262481	268556	269320	266173	267219	269725	269556	266294	264836	268438	262514	266083	272757	266046	263597	273953	268699	274315	270262	268787
WT-Ubp6 (1)	815175	864373	894961	947164	1001977	1031293	1079716	1123958	1172705	1215523	1249841	1305464	1339568	1405274	1434343	1476652	1521566	1555509	1596826	1633377	1682465	1711586	1759935	1814606	1853941	1892350	1921383	1989550	2011433	2045129	2094181	2136313	2170742	2213903	2226441	2290657	2327699	2347506	2390458	2435361	2474403	2507128	2548621	2591527	2624118	2647508	2692350	2729247	2752916
WT-Ubp6 (1)	854009	903464	932043	990118	1047308	1079409	1135647	1180766	1229539	1268658	1308877	1359046	1401144	1432985	1496616	1528497	1593243	1613748	1673237	1702707	1735305	1793890	1834762	1891558	1927605	1979850	1997477	2068186	2089822	2116457	2153848	2204581	2243133	2277760	2331901	2354387	2394872	2433718	2459299	2502337	2551965	2589368	2624821	2659706	2714121	2735521	2761591	2781744	2849050
WT-USP14 (1)	331059	332150	335113	338703	344073	353538	351843	354632	359603	368995	367749	369650	375502	384010	392084	390415	388863	401856	395208	412979	411142	418813	420632	421349	429974	434711	431610	437515	444016	449821	461397	454827	457047	465999	476694	478549	486074	488515	491644	489738	493595	505501	509277	511906	520420	518364	529552	533660	533913
WT-USP14 (1)	323326	325666	334159	337638	341604	342296	348548	353720	357625	360341	369276	368262	371000	381276	386909	389840	389271	399304	398845	410610	409948	414533	417672	420279	422521	428049	436588	437964	442627	448206	452548	462847	463816	464640	478269	478909	481001	477839	489181	492624	502595	501665	506119	514135	511128	517130	525059	529746	533557
134 (1)	332501	341532	337444	346938	348718	350138	356921	358385	365697	373744	376570	378541	386830	386409	394018	391854	399655	409093	417485	417589	415299	428890	433109	433994	436004	441488	443251	449243	453624	454200	463338	465809	470200	473351	481267	487069	489048	501271	503320	500517	513111	519000	511163	517705	527552	527702	529478	544240	544371
134 (1)	328111	333566	333632	345814	348138	349747	346623	362578	362373	371411	378024	376949	388064	387922	388775	394137	403096	407710	404847	410469	417751	416674	423546	428799	433321	437674	443411	453411	450609	455847	461955	458143	462007	478324	480242	490229	490446	497919	501346	504215	505826	510584	511527	520781	517989	529940	537202	539978	544659
135 (1)	304191	305982	307896	304491	306505	310734	310613	308618	311595	313188	313334	317264	314145	318915	318084	323870	326781	329289	322947	328194	331697	330242	329542	334240	334822	334961	339333	334972	342098	344913	345225	345557	341875	346281	350859	351895	353912	354314	358370	365049	361897	357442	366861	362666	368781	377570	366523	367366	370838
135 (1)	305311	303551	308929	312252	303010	308835	312312	313867	313950	311167	313519	318585	317158	317300	322863	319867	323576	323634	327492	323871	327105	329419	333996	333776	333986	329877	340169	349615	338551	332310	337867	342004	347962	352922	352191	351286	352241	351461	356797	354181	355240	365141	357421	366745	362718	365819	371742	372768	375710
136 (1)	363005	376952	386008	391437	398581	403760	414309	414908	427507	431446	439994	453266	459154	468969	472513	472854	485841	496241	501818	501039	513278	522475	539639	542164	545531	554064	559666	559602	573685	588840	591933	597667	609255	621210	621640	637904	637869	647430	655549	665861	665221	676543	687172	694005	703363	707775	714490	726548	737557
136 (1)	357553	358812	369843	386149	387333	389594	409392	400369	415752	432139	425826	436174	445628	450744	464750	468603	476382	482965	492433	499157	508627	513999	521550	523881	536101	546375	543263	554820	566498	576601	587022	587895	596492	602565	612199	624412	630176	637486	640990	650181	663967	668205	671524	676971	691830	698080	704128	708975	715605
DIV 10000	0	1	2	3	4	5	6	7	8	9	10	11	12	13	14	15	16	17	18	19	20	21	22	23	24	25	26	27	28	29	30	31	32	33	34	35	36	37	38	39	40	41	42	43	44	45	46	47	48
WT-USP14 (1)	33.1059	33.215	33.5113	33.8703	34.4073	35.3538	35.1843	35.4632	35.9603	36.8995	36.7749	36.965	37.5502	38.401	39.2084	39.0415	38.8863	40.1856	39.5208	41.2979	41.1142	41.8813	42.0632	42.1349	42.9974	43.4711	43.161	43.7515	44.4016	44.9821	46.1397	45.4827	45.7047	46.5999	47.6694	47.8549	48.6074	48.8515	49.1644	48.9738	49.3595	50.5501	50.9277	51.1906	52.042	51.8364	52.9552	53.366	53.3913
WT-USP14 (1)	32.3326	32.5666	33.4159	33.7638	34.1604	34.2296	34.8548	35.372	35.7625	36.0341	36.9276	36.8262	37.1	38.1276	38.6909	38.984	38.9271	39.9304	39.8845	41.061	40.9948	41.4533	41.7672	42.0279	42.2521	42.8049	43.6588	43.7964	44.2627	44.8206	45.2548	46.2847	46.3816	46.464	47.8269	47.8909	48.1001	47.7839	48.9181	49.2624	50.2595	50.1665	50.6119	51.4135	51.1128	51.713	52.5059	52.9746	53.3557
134 (1)	33.2501	34.1532	33.7444	34.6938	34.8718	35.0138	35.6921	35.8385	36.5697	37.3744	37.657	37.8541	38.683	38.6409	39.4018	39.1854	39.9655	40.9093	41.7485	41.7589	41.5299	42.889	43.3109	43.3994	43.6004	44.1488	44.3251	44.9243	45.3624	45.42	46.3338	46.5809	47.02	47.3351	48.1267	48.7069	48.9048	50.1271	50.332	50.0517	51.3111	51.9	51.1163	51.7705	52.7552	52.7702	52.9478	54.424	54.4371
134 (1)	32.8111	33.3566	33.3632	34.5814	34.8138	34.9747	34.6623	36.2578	36.2373	37.1411	37.8024	37.6949	38.8064	38.7922	38.8775	39.4137	40.3096	40.771	40.4847	41.0469	41.7751	41.6674	42.3546	42.8799	43.3321	43.7674	44.3411	45.3411	45.0609	45.5847	46.1955	45.8143	46.2007	47.8324	48.0242	49.0229	49.0446	49.7919	50.1346	50.4215	50.5826	51.0584	51.1527	52.0781	51.7989	52.994	53.7202	53.9978	54.4659
135 (1)	30.4191	30.5982	30.7896	30.4491	30.6505	31.0734	31.0613	30.8618	31.1595	31.3188	31.3334	31.7264	31.4145	31.8915	31.8084	32.387	32.6781	32.9289	32.2947	32.8194	33.1697	33.0242	32.9542	33.424	33.4822	33.4961	33.9333	33.4972	34.2098	34.4913	34.5225	34.5557	34.1875	34.6281	35.0859	35.1895	35.3912	35.4314	35.837	36.5049	36.1897	35.7442	36.6861	36.2666	36.8781	37.757	36.6523	36.7366	37.0838
135 (1)	30.5311	30.3551	30.8929	31.2252	30.301	30.8835	31.2312	31.3867	31.395	31.1167	31.3519	31.8585	31.7158	31.73	32.2863	31.9867	32.3576	32.3634	32.7492	32.3871	32.7105	32.9419	33.3996	33.3776	33.3986	32.9877	34.0169	34.9615	33.8551	33.231	33.7867	34.2004	34.7962	35.2922	35.2191	35.1286	35.2241	35.1461	35.6797	35.4181	35.524	36.5141	35.7421	36.6745	36.2718	36.5819	37.1742	37.2768	37.571
136 (1)	36.3005	37.6952	38.6008	39.1437	39.8581	40.376	41.4309	41.4908	42.7507	43.1446	43.9994	45.3266	45.9154	46.8969	47.2513	47.2854	48.5841	49.6241	50.1818	50.1039	51.3278	52.2475	53.9639	54.2164	54.5531	55.4064	55.9666	55.9602	57.3685	58.884	59.1933	59.7667	60.9255	62.121	62.164	63.7904	63.7869	64.743	65.5549	66.5861	66.5221	67.6543	68.7172	69.4005	70.3363	70.7775	71.449	72.6548	73.7557
136 (1)	35.7553	35.8812	36.9843	38.6149	38.7333	38.9594	40.9392	40.0369	41.5752	43.2139	42.5826	43.6174	44.5628	45.0744	46.475	46.8603	47.6382	48.2965	49.2433	49.9157	50.8627	51.3999	52.155	52.3881	53.6101	54.6375	54.3263	55.482	56.6498	57.6601	58.7022	58.7895	59.6492	60.2565	61.2199	62.4412	63.0176	63.7486	64.099	65.0181	66.3967	66.8205	67.1524	67.6971	69.183	69.808	70.4128	70.8975	71.5605
for zeroing
WT-USP14 (1)	33.1059	33.1059	33.1059	33.1059	33.1059	33.1059	33.1059	33.1059	33.1059	33.1059	33.1059	33.1059	33.1059	33.1059	33.1059	33.1059	33.1059	33.1059	33.1059	33.1059	33.1059	33.1059	33.1059	33.1059	33.1059	33.1059	33.1059	33.1059	33.1059	33.1059	33.1059	33.1059	33.1059	33.1059	33.1059	33.1059	33.1059	33.1059	33.1059	33.1059	33.1059	33.1059	33.1059	33.1059	33.1059	33.1059	33.1059	33.1059	33.1059
WT-USP14 (1)	32.3326	32.3326	32.3326	32.3326	32.3326	32.3326	32.3326	32.3326	32.3326	32.3326	32.3326	32.3326	32.3326	32.3326	32.3326	32.3326	32.3326	32.3326	32.3326	32.3326	32.3326	32.3326	32.3326	32.3326	32.3326	32.3326	32.3326	32.3326	32.3326	32.3326	32.3326	32.3326	32.3326	32.3326	32.3326	32.3326	32.3326	32.3326	32.3326	32.3326	32.3326	32.3326	32.3326	32.3326	32.3326	32.3326	32.3326	32.3326	32.3326
134 (1)	33.2501	33.2501	33.2501	33.2501	33.2501	33.2501	33.2501	33.2501	33.2501	33.2501	33.2501	33.2501	33.2501	33.2501	33.2501	33.2501	33.2501	33.2501	33.2501	33.2501	33.2501	33.2501	33.2501	33.2501	33.2501	33.2501	33.2501	33.2501	33.2501	33.2501	33.2501	33.2501	33.2501	33.2501	33.2501	33.2501	33.2501	33.2501	33.2501	33.2501	33.2501	33.2501	33.2501	33.2501	33.2501	33.2501	33.2501	33.2501	33.2501
134 (1)	32.8111	32.8111	32.8111	32.8111	32.8111	32.8111	32.8111	32.8111	32.8111	32.8111	32.8111	32.8111	32.8111	32.8111	32.8111	32.8111	32.8111	32.8111	32.8111	32.8111	32.8111	32.8111	32.8111	32.8111	32.8111	32.8111	32.8111	32.8111	32.8111	32.8111	32.8111	32.8111	32.8111	32.8111	32.8111	32.8111	32.8111	32.8111	32.8111	32.8111	32.8111	32.8111	32.8111	32.8111	32.8111	32.8111	32.8111	32.8111	32.8111
135 (1)	30.4191	30.4191	30.4191	30.4191	30.4191	30.4191	30.4191	30.4191	30.4191	30.4191	30.4191	30.4191	30.4191	30.4191	30.4191	30.4191	30.4191	30.4191	30.4191	30.4191	30.4191	30.4191	30.4191	30.4191	30.4191	30.4191	30.4191	30.4191	30.4191	30.4191	30.4191	30.4191	30.4191	30.4191	30.4191	30.4191	30.4191	30.4191	30.4191	30.4191	30.4191	30.4191	30.4191	30.4191	30.4191	30.4191	30.4191	30.4191	30.4191
135 (1)	30.5311	30.5311	30.5311	30.5311	30.5311	30.5311	30.5311	30.5311	30.5311	30.5311	30.5311	30.5311	30.5311	30.5311	30.5311	30.5311	30.5311	30.5311	30.5311	30.5311	30.5311	30.5311	30.5311	30.5311	30.5311	30.5311	30.5311	30.5311	30.5311	30.5311	30.5311	30.5311	30.5311	30.5311	30.5311	30.5311	30.5311	30.5311	30.5311	30.5311	30.5311	30.5311	30.5311	30.5311	30.5311	30.5311	30.5311	30.5311	30.5311
136 (1)	36.3005	36.3005	36.3005	36.3005	36.3005	36.3005	36.3005	36.3005	36.3005	36.3005	36.3005	36.3005	36.3005	36.3005	36.3005	36.3005	36.3005	36.3005	36.3005	36.3005	36.3005	36.3005	36.3005	36.3005	36.3005	36.3005	36.3005	36.3005	36.3005	36.3005	36.3005	36.3005	36.3005	36.3005	36.3005	36.3005	36.3005	36.3005	36.3005	36.3005	36.3005	36.3005	36.3005	36.3005	36.3005	36.3005	36.3005	36.3005	36.3005
136 (1)	35.7553	35.7553	35.7553	35.7553	35.7553	35.7553	35.7553	35.7553	35.7553	35.7553	35.7553	35.7553	35.7553	35.7553	35.7553	35.7553	35.7553	35.7553	35.7553	35.7553	35.7553	35.7553	35.7553	35.7553	35.7553	35.7553	35.7553	35.7553	35.7553	35.7553	35.7553	35.7553	35.7553	35.7553	35.7553	35.7553	35.7553	35.7553	35.7553	35.7553	35.7553	35.7553	35.7553	35.7553	35.7553	35.7553	35.7553	35.7553	35.7553
zeroed	0	1	2	3	4	5	6	7	8	9	10	11	12	13	14	15	16	17	18	19	20	21	22	23	24	25	26	27	28	29	30	31	32	33	34	35	36	37	38	39	40	41	42	43	44	45	46	47	48
WT-USP14 (1)	0	0.1091	0.4054	0.7644	1.3014	2.2479	2.0784	2.3573	2.8544	3.7936	3.669	3.8591	4.4443	5.2951	6.1025	5.9356	5.7804	7.0797	6.4149	8.192	8.0083	8.7754	8.9573	9.029	9.8915	10.3652	10.0551	10.6456	11.2957	11.8762	13.0338	12.3768	12.5988	13.494	14.5635	14.749	15.5015	15.7456	16.0585	15.8679	16.2536	17.4442	17.8218	18.0847	18.9361	18.7305	19.8493	20.2601	20.2854
WT-USP14 (1)	0	0.234	1.0833	1.4312	1.8278	1.897	2.5222	3.0394	3.4299	3.7015	4.595	4.4936	4.7674	5.795	6.3583	6.6514	6.5945	7.5978	7.5519	8.7284	8.6622	9.1207	9.4346	9.6953	9.9195	10.4723	11.3262	11.4638	11.9301	12.488	12.9222	13.9521	14.049	14.1314	15.4943	15.5583	15.7675	15.4513	16.5855	16.9298	17.9269	17.8339	18.2793	19.0809	18.7802	19.3804	20.1733	20.642	21.0231
134 (1)	0	0.9031	0.4943	1.4437	1.6217	1.7637	2.442	2.5884	3.3196	4.1243	4.4069	4.604	5.4329	5.3908	6.1517	5.9353	6.7154	7.6592	8.4984	8.5088	8.2798	9.6389	10.0608	10.1493	10.3503	10.8987	11.075	11.6742	12.1123	12.1699	13.0837	13.3308	13.7699	14.085	14.8766	15.4568	15.6547	16.877	17.0819	16.8016	18.061	18.6499	17.8662	18.5204	19.5051	19.5201	19.6977	21.1739	21.187
134 (1)	0	0.5455	0.5521	1.7703	2.0027	2.1636	1.8512	3.4467	3.4262	4.33	4.9913	4.8838	5.9953	5.9811	6.0664	6.6026	7.4985	7.9599	7.6736	8.2358	8.964	8.8563	9.5435	10.0688	10.521	10.9563	11.53	12.53	12.2498	12.7736	13.3844	13.0032	13.3896	15.0213	15.2131	16.2118	16.2335	16.9808	17.3235	17.6104	17.7715	18.2473	18.3416	19.267	18.9878	20.1829	20.9091	21.1867	21.6548
135 (1)	0	0.1791	0.3705	0.03	0.2314	0.6543	0.6422	0.4427	0.7404	0.8997	0.9143	1.3073	0.9954	1.4724	1.3893	1.9679	2.259	2.5098	1.8756	2.4003	2.7506	2.6051	2.5351	3.0049	3.0631	3.077	3.5142	3.0781	3.7907	4.0722	4.1034	4.1366	3.7684	4.209	4.6668	4.7704	4.9721	5.0123	5.4179	6.0858	5.7706	5.3251	6.267	5.8475	6.459	7.3379	6.2332	6.3175	6.6647
135 (1)	0	-0.176	0.3618	0.6941	-0.2301	0.3524	0.7001	0.8556	0.8639	0.5856	0.8208	1.3274	1.1847	1.1989	1.7552	1.4556	1.8265	1.8323	2.2181	1.856	2.1794	2.4108	2.8685	2.8465	2.8675	2.4566	3.4858	4.4304	3.324	2.6999	3.2556	3.6693	4.2651	4.7611	4.688	4.5975	4.693	4.615	5.1486	4.887	4.9929	5.983	5.211	6.1434	5.7407	6.0508	6.6431	6.7457	7.0399
136 (1)	0	1.3947	2.3003	2.8432	3.5576	4.0755	5.1304	5.1903	6.4502	6.8441	7.6989	9.0261	9.6149	10.5964	10.9508	10.9849	12.2836	13.3236	13.8813	13.8034	15.0273	15.947	17.6634	17.9159	18.2526	19.1059	19.6661	19.6597	21.068	22.5835	22.8928	23.4662	24.625	25.8205	25.8635	27.4899	27.4864	28.4425	29.2544	30.2856	30.2216	31.3538	32.4167	33.1	34.0358	34.477	35.1485	36.3543	37.4552
136 (1)	0	0.1259	1.229	2.8596	2.978	3.2041	5.1839	4.2816	5.8199	7.4586	6.8273	7.8621	8.8075	9.3191	10.7197	11.105	11.8829	12.5412	13.488	14.1604	15.1074	15.6446	16.3997	16.6328	17.8548	18.8822	18.571	19.7267	20.8945	21.9048	22.9469	23.0342	23.8939	24.5012	25.4646	26.6859	27.2623	27.9933	28.3437	29.2628	30.6414	31.0652	31.3971	31.9418	33.4277	34.0527	34.6575	35.1422	35.8052
AVERAGE	0	1	2	3	4	5	6	7	8	9	10	11	12	13	14	15	16	17	18	19	20	21	22	23	24	25	26	27	28	29	30	31	32	33	34	35	36	37	38	39	40	41	42	43	44	45	46	47	48
WT-USP14 (1)	0	0.17155	0.74435	1.0978	1.5646	2.07245	2.3003	2.69835	3.14215	3.74755	4.132	4.17635	4.60585	5.54505	6.2304	6.2935	6.18745	7.33875	6.9834	8.4602	8.33525	8.94805	9.19595	9.36215	9.9055	10.4188	10.6907	11.0547	11.6129	12.1821	12.978	13.1645	13.3239	13.8127	15.0289	15.1537	15.6345	15.5985	16.322	16.3988	17.0903	17.6391	18.0506	18.5828	18.8582	19.0555	20.0113	20.4511	20.6543
134 (1)	0	0.7243	0.5232	1.607	1.8122	1.96365	2.1466	3.01755	3.3729	4.22715	4.6991	4.7439	5.7141	5.68595	6.10905	6.26895	7.10695	7.80955	8.086	8.3723	8.6219	9.2476	9.80215	10.109	10.4356	10.9275	11.3025	12.1021	12.181	12.4717	13.234	13.167	13.5797	14.5531	15.0448	15.8343	15.9441	16.9289	17.2027	17.206	17.9162	18.4486	18.1039	18.8937	19.2464	19.8515	20.3034	21.1803	21.4209
135 (1)	0	0.00155	0.36615	0.36205	0.00065	0.50335	0.67115	0.64915	0.80215	0.74265	0.86755	1.31735	1.09005	1.33565	1.57225	1.71175	2.04275	2.17105	2.04685	2.12815	2.465	2.50795	2.7018	2.9257	2.9653	2.7668	3.5	3.75425	3.55735	3.38605	3.6795	3.90295	4.01675	4.48505	4.6774	4.68395	4.83255	4.81365	5.28325	5.4864	5.38175	5.65405	5.739	5.99545	6.09985	6.69435	6.43815	6.5316	6.8523
136 (1)	0	0.7603	1.76465	2.8514	3.2678	3.6398	5.15715	4.73595	6.13505	7.15135	7.2631	8.4441	9.2112	9.95775	10.8353	11.045	12.0832	12.9324	13.6847	13.9819	15.0674	15.7958	17.0316	17.2744	18.0537	18.9941	19.1186	19.6932	20.9812	22.2442	22.9199	23.2502	24.2595	25.1609	25.6641	27.0879	27.3744	28.2179	28.7991	29.7742	30.4315	31.2095	31.9069	32.5209	33.7318	34.2649	34.903	35.7482	36.6302
		AV	STDEV
Free	WT	100	0.598548
	mutant	102.169	0.622796
[truncated: 7 more columns]

## Sheet: Fig. 2f_bound
		0	1	2	3	4	5	6	7	8	9	10	11	12	13	14	15	16	17	18	19	20	21	22	23	24	25	26	27	28	29	30	31	32	33	34	35	36	37	38	39	40	41	42	43	44	45	46	47
		11	12	13	14	15	16	17	18	19	20	21	22	23	24	25	26	27	28	29	30	31	32	33	34	35	36	37	38	39	40	41	42	43	44	45	46	47	48	49	50	51	52	53	54	55	56	57	58
Ub-AMC alone + VS-ptsm	G01	184512	184962	191745	194554	191250	190535	196255	197404	204869	200655	199714	202545	202057	205693	211394	209800	204244	210090	210026	214371	218104	222104	221749	223059	228449	229097	236677	228775	234439	237151	239256	234090	240992	244975	238631	242323	251058	247200	248745	254820	248895	255533	256911	261200	258318	254972	261725	259286
WT-Ubp6 (1)	G02	193295	196469	197731	193902	201940	199251	205744	205428	205053	214700	209524	214559	215258	211657	213167	222300	219191	220717	225168	222675	225135	227569	231422	235038	234254	238308	238416	248722	246156	248164	239237	246567	255867	252855	259237	255123	258236	262774	268113	268818	271524	271590	266574	275775	270553	281163	277486	287413
WT-Ubp6 (1)	G03	188160	187825	192279	197660	196538	199496	199893	199965	200863	206196	199857	207299	212625	208383	208652	212989	217031	214650	223345	222638	226798	223562	228430	229035	234318	229477	232827	234209	236195	240781	242053	248780	251353	249660	259465	253098	256052	260530	266303	260365	264844	263233	269713	259727	272797	272935	274877	278503
WT-USP14 (1)	G06	393184	403514	422533	438808	455858	477488	492320	513263	528190	540989	555071	585849	600346	609239	615426	649587	664428	682564	686216	712267	724086	744536	763148	769056	794216	813598	829149	847823	853413	874939	893065	907007	910844	940455	948559	971566	982673	995210	1018207	1023337	1047004	1070906	1086953	1108425	1112896	1129147	1147175	1165473
WT-USP14 (1)	G07	377802	397500	416713	424591	444247	469292	474229	501077	515616	527277	546874	566988	577613	598775	619856	633117	652185	670376	679555	700651	718482	733282	746819	763670	784620	789951	807715	830053	834865	855499	868622	885916	896687	921147	941543	951952	961977	973318	1012525	1023218	1052196	1058339	1067173	1084236	1093980	1105448	1121919	1130712
134 (1)	G08	192492	191585	194128	196606	200236	198970	197478	207370	202446	208786	209383	207507	210695	217243	223478	220489	219799	223132	225709	224679	226262	222650	229348	228157	231970	234939	239190	235826	230938	241417	243620	242023	245674	253876	248964	248336	251462	256646	260706	267741	265516	268206	267610	264507	273231	271826	271569	270572
134 (1)	G09	191288	188756	189851	188363	197541	196625	200066	199468	201669	199839	212216	207011	204894	208426	211068	212213	213927	220326	220250	219104	222751	226855	224565	230361	234588	232503	230008	237386	236278	240009	240622	243822	238731	243687	251045	251539	252123	253993	252752	260074	258884	259337	258025	259445	257264	263015	267969	267690
135 (1)	G10	195433	200731	201990	199351	202097	201705	206268	206447	207580	206925	210904	215978	211451	219376	223373	227193	224343	226562	228769	225335	232823	230090	235261	238488	234757	241386	242390	239725	249070	244287	250022	253364	249390	257386	253102	256229	261711	260162	260763	266883	272800	268073	270322	269495	278811	276148	278395	284675
135 (1)	G11	189579	190671	189752	198430	197217	201686	205874	207401	201480	208124	209011	209352	210076	212489	217287	225445	218205	222524	222151	224778	229071	223798	230052	228972	231651	234033	238420	236442	237632	244588	244627	255123	248022	255355	254959	253886	251832	257613	255559	263591	264523	263193	270188	267843	277702	270695	269139	272866
136 (1)	G12	193771	197991	196367	201450	200645	207811	207821	212726	206569	212118	219131	222597	218475	216573	227053	225293	227755	227612	234604	232282	236909	234225	236433	244159	242129	243402	248371	249250	253498	253987	253087	263665	270271	262239	275268	270720	277434	274541	276996	277355	279849	281280	280596	287249	290648	292788	284584	289227
136 (1)	G13	196997	201429	202068	205096	205029	207501	205264	205628	207362	204120	218989	221965	222817	221135	222476	221740	227755	232846	228472	233638	232677	235276	235243	236874	245636	250752	248774	247579	249724	249555	251702	265878	268071	270990	265792	271430	276976	279391	277195	278842	277258	279146	214702	287129	287782	288545	288752	292999
DIV 10000		0	1	2	3	4	5	6	7	8	9	10	11	12	13	14	15	16	17	18	19	20	21	22	23	24	25	26	27	28	29	30	31	32	33	34	35	36	37	38	39	40	41	42	43	44	45	46	47
Ub-AMC alone + VS-ptsm		18.4512	18.4962	19.1745	19.4554	19.125	19.0535	19.6255	19.7404	20.4869	20.0655	19.9714	20.2545	20.2057	20.5693	21.1394	20.98	20.4244	21.009	21.0026	21.4371	21.8104	22.2104	22.1749	22.3059	22.8449	22.9097	23.6677	22.8775	23.4439	23.7151	23.9256	23.409	24.0992	24.4975	23.8631	24.2323	25.1058	24.72	24.8745	25.482	24.8895	25.5533	25.6911	26.12	25.8318	25.4972	26.1725	25.9286
WT-Ubp6 (1)		19.3295	19.6469	19.7731	19.3902	20.194	19.9251	20.5744	20.5428	20.5053	21.47	20.9524	21.4559	21.5258	21.1657	21.3167	22.23	21.9191	22.0717	22.5168	22.2675	22.5135	22.7569	23.1422	23.5038	23.4254	23.8308	23.8416	24.8722	24.6156	24.8164	23.9237	24.6567	25.5867	25.2855	25.9237	25.5123	25.8236	26.2774	26.8113	26.8818	27.1524	27.159	26.6574	27.5775	27.0553	28.1163	27.7486	28.7413
WT-Ubp6 (1)		18.816	18.7825	19.2279	19.766	19.6538	19.9496	19.9893	19.9965	20.0863	20.6196	19.9857	20.7299	21.2625	20.8383	20.8652	21.2989	21.7031	21.465	22.3345	22.2638	22.6798	22.3562	22.843	22.9035	23.4318	22.9477	23.2827	23.4209	23.6195	24.0781	24.2053	24.878	25.1353	24.966	25.9465	25.3098	25.6052	26.053	26.6303	26.0365	26.4844	26.3233	26.9713	25.9727	27.2797	27.2935	27.4877	27.8503
WT-USP14 (1)		39.3184	40.3514	42.2533	43.8808	45.5858	47.7488	49.232	51.3263	52.819	54.0989	55.5071	58.5849	60.0346	60.9239	61.5426	64.9587	66.4428	68.2564	68.6216	71.2267	72.4086	74.4536	76.3148	76.9056	79.4216	81.3598	82.9149	84.7823	85.3413	87.4939	89.3065	90.7007	91.0844	94.0455	94.8559	97.1566	98.2673	99.521	101.821	102.334	104.7	107.091	108.695	110.843	111.29	112.915	114.718	116.547
WT-USP14 (1)		37.7802	39.75	41.6713	42.4591	44.4247	46.9292	47.4229	50.1077	51.5616	52.7277	54.6874	56.6988	57.7613	59.8775	61.9856	63.3117	65.2185	67.0376	67.9555	70.0651	71.8482	73.3282	74.6819	76.367	78.462	78.9951	80.7715	83.0053	83.4865	85.5499	86.8622	88.5916	89.6687	92.1147	94.1543	95.1952	96.1977	97.3318	101.252	102.322	105.22	105.834	106.717	108.424	109.398	110.545	112.192	113.071
134 (1)		19.2492	19.1585	19.4128	19.6606	20.0236	19.897	19.7478	20.737	20.2446	20.8786	20.9383	20.7507	21.0695	21.7243	22.3478	22.0489	21.9799	22.3132	22.5709	22.4679	22.6262	22.265	22.9348	22.8157	23.197	23.4939	23.919	23.5826	23.0938	24.1417	24.362	24.2023	24.5674	25.3876	24.8964	24.8336	25.1462	25.6646	26.0706	26.7741	26.5516	26.8206	26.761	26.4507	27.3231	27.1826	27.1569	27.0572
134 (1)		19.1288	18.8756	18.9851	18.8363	19.7541	19.6625	20.0066	19.9468	20.1669	19.9839	21.2216	20.7011	20.4894	20.8426	21.1068	21.2213	21.3927	22.0326	22.025	21.9104	22.2751	22.6855	22.4565	23.0361	23.4588	23.2503	23.0008	23.7386	23.6278	24.0009	24.0622	24.3822	23.8731	24.3687	25.1045	25.1539	25.2123	25.3993	25.2752	26.0074	25.8884	25.9337	25.8025	25.9445	25.7264	26.3015	26.7969	26.769
135 (1)		19.5433	20.0731	20.199	19.9351	20.2097	20.1705	20.6268	20.6447	20.758	20.6925	21.0904	21.5978	21.1451	21.9376	22.3373	22.7193	22.4343	22.6562	22.8769	22.5335	23.2823	23.009	23.5261	23.8488	23.4757	24.1386	24.239	23.9725	24.907	24.4287	25.0022	25.3364	24.939	25.7386	25.3102	25.6229	26.1711	26.0162	26.0763	26.6883	27.28	26.8073	27.0322	26.9495	27.8811	27.6148	27.8395	28.4675
135 (1)		18.9579	19.0671	18.9752	19.843	19.7217	20.1686	20.5874	20.7401	20.148	20.8124	20.9011	20.9352	21.0076	21.2489	21.7287	22.5445	21.8205	22.2524	22.2151	22.4778	22.9071	22.3798	23.0052	22.8972	23.1651	23.4033	23.842	23.6442	23.7632	24.4588	24.4627	25.5123	24.8022	25.5355	25.4959	25.3886	25.1832	25.7613	25.5559	26.3591	26.4523	26.3193	27.0188	26.7843	27.7702	27.0695	26.9139	27.2866
136 (1)		19.3771	19.7991	19.6367	20.145	20.0645	20.7811	20.7821	21.2726	20.6569	21.2118	21.9131	22.2597	21.8475	21.6573	22.7053	22.5293	22.7755	22.7612	23.4604	23.2282	23.6909	23.4225	23.6433	24.4159	24.2129	24.3402	24.8371	24.925	25.3498	25.3987	25.3087	26.3665	27.0271	26.2239	27.5268	27.072	27.7434	27.4541	27.6996	27.7355	27.9849	28.128	28.0596	28.7249	29.0648	29.2788	28.4584	28.9227
136 (1)		19.6997	20.1429	20.2068	20.5096	20.5029	20.7501	20.5264	20.5628	20.7362	20.412	21.8989	22.1965	22.2817	22.1135	22.2476	22.174	22.7755	23.2846	22.8472	23.3638	23.2677	23.5276	23.5243	23.6874	24.5636	25.0752	24.8774	24.7579	24.9724	24.9555	25.1702	26.5878	26.8071	27.099	26.5792	27.143	27.6976	27.9391	27.7195	27.8842	27.7258	27.9146	21.4702	28.7129	28.7782	28.8545	28.8752	29.2999
For zeroing
Ub-AMC alone + VS-ptsm		18.4512	18.4512	18.4512	18.4512	18.4512	18.4512	18.4512	18.4512	18.4512	18.4512	18.4512	18.4512	18.4512	18.4512	18.4512	18.4512	18.4512	18.4512	18.4512	18.4512	18.4512	18.4512	18.4512	18.4512	18.4512	18.4512	18.4512	18.4512	18.4512	18.4512	18.4512	18.4512	18.4512	18.4512	18.4512	18.4512	18.4512	18.4512	18.4512	18.4512	18.4512	18.4512	18.4512	18.4512	18.4512	18.4512	18.4512	18.4512
WT-Ubp6 (1)		19.3295	19.3295	19.3295	19.3295	19.3295	19.3295	19.3295	19.3295	19.3295	19.3295	19.3295	19.3295	19.3295	19.3295	19.3295	19.3295	19.3295	19.3295	19.3295	19.3295	19.3295	19.3295	19.3295	19.3295	19.3295	19.3295	19.3295	19.3295	19.3295	19.3295	19.3295	19.3295	19.3295	19.3295	19.3295	19.3295	19.3295	19.3295	19.3295	19.3295	19.3295	19.3295	19.3295	19.3295	19.3295	19.3295	19.3295	19.3295
WT-Ubp6 (1)		18.816	18.816	18.816	18.816	18.816	18.816	18.816	18.816	18.816	18.816	18.816	18.816	18.816	18.816	18.816	18.816	18.816	18.816	18.816	18.816	18.816	18.816	18.816	18.816	18.816	18.816	18.816	18.816	18.816	18.816	18.816	18.816	18.816	18.816	18.816	18.816	18.816	18.816	18.816	18.816	18.816	18.816	18.816	18.816	18.816	18.816	18.816	18.816
WT-USP14 (1)		39.3184	39.3184	39.3184	39.3184	39.3184	39.3184	39.3184	39.3184	39.3184	39.3184	39.3184	39.3184	39.3184	39.3184	39.3184	39.3184	39.3184	39.3184	39.3184	39.3184	39.3184	39.3184	39.3184	39.3184	39.3184	39.3184	39.3184	39.3184	39.3184	39.3184	39.3184	39.3184	39.3184	39.3184	39.3184	39.3184	39.3184	39.3184	39.3184	39.3184	39.3184	39.3184	39.3184	39.3184	39.3184	39.3184	39.3184	39.3184
WT-USP14 (1)		37.7802	37.7802	37.7802	37.7802	37.7802	37.7802	37.7802	37.7802	37.7802	37.7802	37.7802	37.7802	37.7802	37.7802	37.7802	37.7802	37.7802	37.7802	37.7802	37.7802	37.7802	37.7802	37.7802	37.7802	37.7802	37.7802	37.7802	37.7802	37.7802	37.7802	37.7802	37.7802	37.7802	37.7802	37.7802	37.7802	37.7802	37.7802	37.7802	37.7802	37.7802	37.7802	37.7802	37.7802	37.7802	37.7802	37.7802	37.7802
134 (1)		19.2492	19.2492	19.2492	19.2492	19.2492	19.2492	19.2492	19.2492	19.2492	19.2492	19.2492	19.2492	19.2492	19.2492	19.2492	19.2492	19.2492	19.2492	19.2492	19.2492	19.2492	19.2492	19.2492	19.2492	19.2492	19.2492	19.2492	19.2492	19.2492	19.2492	19.2492	19.2492	19.2492	19.2492	19.2492	19.2492	19.2492	19.2492	19.2492	19.2492	19.2492	19.2492	19.2492	19.2492	19.2492	19.2492	19.2492	19.2492
134 (1)		19.1288	19.1288	19.1288	19.1288	19.1288	19.1288	19.1288	19.1288	19.1288	19.1288	19.1288	19.1288	19.1288	19.1288	19.1288	19.1288	19.1288	19.1288	19.1288	19.1288	19.1288	19.1288	19.1288	19.1288	19.1288	19.1288	19.1288	19.1288	19.1288	19.1288	19.1288	19.1288	19.1288	19.1288	19.1288	19.1288	19.1288	19.1288	19.1288	19.1288	19.1288	19.1288	19.1288	19.1288	19.1288	19.1288	19.1288	19.1288
135 (1)		19.5433	19.5433	19.5433	19.5433	19.5433	19.5433	19.5433	19.5433	19.5433	19.5433	19.5433	19.5433	19.5433	19.5433	19.5433	19.5433	19.5433	19.5433	19.5433	19.5433	19.5433	19.5433	19.5433	19.5433	19.5433	19.5433	19.5433	19.5433	19.5433	19.5433	19.5433	19.5433	19.5433	19.5433	19.5433	19.5433	19.5433	19.5433	19.5433	19.5433	19.5433	19.5433	19.5433	19.5433	19.5433	19.5433	19.5433	19.5433
135 (1)		18.9579	18.9579	18.9579	18.9579	18.9579	18.9579	18.9579	18.9579	18.9579	18.9579	18.9579	18.9579	18.9579	18.9579	18.9579	18.9579	18.9579	18.9579	18.9579	18.9579	18.9579	18.9579	18.9579	18.9579	18.9579	18.9579	18.9579	18.9579	18.9579	18.9579	18.9579	18.9579	18.9579	18.9579	18.9579	18.9579	18.9579	18.9579	18.9579	18.9579	18.9579	18.9579	18.9579	18.9579	18.9579	18.9579	18.9579	18.9579
136 (1)		19.3771	19.3771	19.3771	19.3771	19.3771	19.3771	19.3771	19.3771	19.3771	19.3771	19.3771	19.3771	19.3771	19.3771	19.3771	19.3771	19.3771	19.3771	19.3771	19.3771	19.3771	19.3771	19.3771	19.3771	19.3771	19.3771	19.3771	19.3771	19.3771	19.3771	19.3771	19.3771	19.3771	19.3771	19.3771	19.3771	19.3771	19.3771	19.3771	19.3771	19.3771	19.3771	19.3771	19.3771	19.3771	19.3771	19.3771	19.3771
136 (1)		19.6997	19.6997	19.6997	19.6997	19.6997	19.6997	19.6997	19.6997	19.6997	19.6997	19.6997	19.6997	19.6997	19.6997	19.6997	19.6997	19.6997	19.6997	19.6997	19.6997	19.6997	19.6997	19.6997	19.6997	19.6997	19.6997	19.6997	19.6997	19.6997	19.6997	19.6997	19.6997	19.6997	19.6997	19.6997	19.6997	19.6997	19.6997	19.6997	19.6997	19.6997	19.6997	19.6997	19.6997	19.6997	19.6997	19.6997	19.6997
zeroed		0	1	2	3	4	5	6	7	8	9	10	11	12	13	14	15	16	17	18	19	20	21	22	23	24	25	26	27	28	29	30	31	32	33	34	35	36	37	38	39	40	41	42	43	44	45	46	47
Ub-AMC alone + VS-ptsm		0	0.045	0.7233	1.0042	0.6738	0.6023	1.1743	1.2892	2.0357	1.6143	1.5202	1.8033	1.7545	2.1181	2.6882	2.5288	1.9732	2.5578	2.5514	2.9859	3.3592	3.7592	3.7237	3.8547	4.3937	4.4585	5.2165	4.4263	4.9927	5.2639	5.4744	4.9578	5.648	6.0463	5.4119	5.7811	6.6546	6.2688	6.4233	7.0308	6.4383	7.1021	7.2399	7.6688	7.3806	7.046	7.7213	7.4774
WT-Ubp6 (1)		0	0.3174	0.4436	0.0607	0.8645	0.5956	1.2449	1.2133	1.1758	2.1405	1.6229	2.1264	2.1963	1.8362	1.9872	2.9005	2.5896	2.7422	3.1873	2.938	3.184	3.4274	3.8127	4.1743	4.0959	4.5013	4.5121	5.5427	5.2861	5.4869	4.5942	5.3272	6.2572	5.956	6.5942	6.1828	6.4941	6.9479	7.4818	7.5523	7.8229	7.8295	7.3279	8.248	7.7258	8.7868	8.4191	9.4118
WT-Ubp6 (1)		0	-0.0335	0.4119	0.95	0.8378	1.1336	1.1733	1.1805	1.2703	1.8036	1.1697	1.9139	2.4465	2.0223	2.0492	2.4829	2.8871	2.649	3.5185	3.4478	3.8638	3.5402	4.027	4.0875	4.6158	4.1317	4.4667	4.6049	4.8035	5.2621	5.3893	6.062	6.3193	6.15	7.1305	6.4938	6.7892	7.237	7.8143	7.2205	7.6684	7.5073	8.1553	7.1567	8.4637	8.4775	8.6717	9.0343
WT-USP14 (1)		0	1.033	2.9349	4.5624	6.2674	8.4304	9.9136	12.0079	13.5006	14.7805	16.1887	19.2665	20.7162	21.6055	22.2242	25.6403	27.1244	28.938	29.3032	31.9083	33.0902	35.1352	36.9964	37.5872	40.1032	42.0414	43.5965	45.4639	46.0229	48.1755	49.9881	51.3823	51.766	54.7271	55.5375	57.8382	58.9489	60.2026	62.5023	63.0153	65.382	67.7722	69.3769	71.5241	71.9712	73.5963	75.3991	77.2289
WT-USP14 (1)		0	1.9698	3.8911	4.6789	6.6445	9.149	9.6427	12.3275	13.7814	14.9475	16.9072	18.9186	19.9811	22.0973	24.2054	25.5315	27.4383	29.2574	30.1753	32.2849	34.068	35.548	36.9017	38.5868	40.6818	41.2149	42.9913	45.2251	45.7063	47.7697	49.082	50.8114	51.8885	54.3345	56.3741	57.415	58.4175	59.5516	63.4723	64.5416	67.4394	68.0537	68.9371	70.6434	71.6178	72.7646	74.4117	75.291
134 (1)		0	-0.0907	0.1636	0.4114	0.7744	0.6478	0.4986	1.4878	0.9954	1.6294	1.6891	1.5015	1.8203	2.4751	3.0986	2.7997	2.7307	3.064	3.3217	3.2187	3.377	3.0158	3.6856	3.5665	3.9478	4.2447	4.6698	4.3334	3.8446	4.8925	5.1128	4.9531	5.3182	6.1384	5.6472	5.5844	5.897	6.4154	6.8214	7.5249	7.3024	7.5714	7.5118	7.2015	8.0739	7.9334	7.9077	7.808
134 (1)		0	-0.2532	-0.1437	-0.2925	0.6253	0.5337	0.8778	0.818	1.0381	0.8551	2.0928	1.5723	1.3606	1.7138	1.978	2.0925	2.2639	2.9038	2.8962	2.7816	3.1463	3.5567	3.3277	3.9073	4.33	4.1215	3.872	4.6098	4.499	4.8721	4.9334	5.2534	4.7443	5.2399	5.9757	6.0251	6.0835	6.2705	6.1464	6.8786	6.7596	6.8049	6.6737	6.8157	6.5976	7.1727	7.6681	7.6402
135 (1)		0	0.5298	0.6557	0.3918	0.6664	0.6272	1.0835	1.1014	1.2147	1.1492	1.5471	2.0545	1.6018	2.3943	2.794	3.176	2.891	3.1129	3.3336	2.9902	3.739	3.4657	3.9828	4.3055	3.9324	4.5953	4.6957	4.4292	5.3637	4.8854	5.4589	5.7931	5.3957	6.1953	5.7669	6.0796	6.6278	6.4729	6.533	7.145	7.7367	7.264	7.4889	7.4062	8.3378	8.0715	8.2962	8.9242
135 (1)		0	0.1092	0.0173	0.8851	0.7638	1.2107	1.6295	1.7822	1.1901	1.8545	1.9432	1.9773	2.0497	2.291	2.7708	3.5866	2.8626	3.2945	3.2572	3.5199	3.9492	3.4219	4.0473	3.9393	4.2072	4.4454	4.8841	4.6863	4.8053	5.5009	5.5048	6.5544	5.8443	6.5776	6.538	6.4307	6.2253	6.8034	6.598	7.4012	7.4944	7.3614	8.0609	7.8264	8.8123	8.1116	7.956	8.3287
136 (1)		0	0.422	0.2596	0.7679	0.6874	1.404	1.405	1.8955	1.2798	1.8347	2.536	2.8826	2.4704	2.2802	3.3282	3.1522	3.3984	3.3841	4.0833	3.8511	4.3138	4.0454	4.2662	5.0388	4.8358	4.9631	5.46	5.5479	5.9727	6.0216	5.9316	6.9894	7.65	6.8468	8.1497	7.6949	8.3663	8.077	8.3225	8.3584	8.6078	8.7509	8.6825	9.3478	9.6877	9.9017	9.0813	9.5456
136 (1)		0	0.443244	0.507144	0.809944	0.803244	1.05044	0.826744	0.863144	1.03654	0.712344	2.19923	2.49683	2.58203	2.41383	2.54793	2.47433	3.07583	3.58493	3.14753	3.66413	3.56803	3.82793	3.82463	3.98773	4.86396	5.37556	5.17776	5.05826	5.27276	5.25586	5.47056	6.88817	7.10747	7.39937	6.87957	7.44337	7.99798	8.23948	8.01988	8.18458	8.02618	8.21498	1.7705	9.01325	9.07855	9.15485	9.17555	9.60025
AVERAGE		0	1	2	3	4	5	6	7	8	9	10	11	12	13	14	15	16	17	18	19	20	21	22	23	24	25	26	27	28	29	30	31	32	33	34	35	36	37	38	39	40	41	42	43	44	45	46	47
Ub-AMC alone + VS-ptsm		0	0.045	0.7233	1.0042	0.6738	0.6023	1.1743	1.2892	2.0357	1.6143	1.5202	1.8033	1.7545	2.1181	2.6882	2.5288	1.9732	2.5578	2.5514	2.9859	3.3592	3.7592	3.7237	3.8547	4.3937	4.4585	5.2165	4.4263	4.9927	5.2639	5.4744	4.9578	5.648	6.0463	5.4119	5.7811	6.6546	6.2688	6.4233	7.0308	6.4383	7.1021	7.2399	7.6688	7.3806	7.046	7.7213	7.4774
WT-USP14 (1)		0	1.5014	3.413	4.62065	6.45595	8.7897	9.77815	12.1677	13.641	14.864	16.548	19.0925	20.3486	21.8514	23.2148	25.5859	27.2814	29.0977	29.7393	32.0966	33.5791	35.3416	36.949	38.087	40.3925	41.6282	43.2939	45.3445	45.8646	47.9726	49.535	51.0969	51.8273	54.5308	55.9558	57.6266	58.6832	59.8771	62.9873	63.7784	66.4107	67.9129	69.157	71.0837	71.7945	73.1805	74.9054	76.26
134 (1)		0	-0.17195	0.00995	0.05945	0.69985	0.59075	0.6882	1.1529	1.01675	1.24225	1.89095	1.5369	1.59045	2.09445	2.5383	2.4461	2.4973	2.9839	3.10895	3.00015	3.26165	3.28625	3.50665	3.7369	4.1389	4.1831	4.2709	4.4716	4.1718	4.8823	5.0231	5.10325	5.03125	5.68915	5.81145	5.80475	5.99025	6.34295	6.4839	7.20175	7.031	7.18815	7.09275	7.0086	7.33575	7.55305	7.7879	7.7241
135 (1)		0	0.3195	0.3365	0.63845	0.7151	0.91895	1.3565	1.4418	1.2024	1.50185	1.74515	2.0159	1.82575	2.34265	2.7824	3.3813	2.8768	3.2037	3.2954	3.25505	3.8441	3.4438	4.01505	4.1224	4.0698	4.52035	4.7899	4.55775	5.0845	5.19315	5.48185	6.17375	5.62	6.38645	6.15245	6.25515	6.42655	6.63815	6.5655	7.2731	7.61555	7.3127	7.7749	7.6163	8.57505	8.09155	8.1261	8.62645
136 (1)		0	0.432622	0.383372	0.788922	0.745322	1.22722	1.11587	1.37932	1.15817	1.27352	2.36762	2.68972	2.52622	2.34702	2.93807	2.81327	3.23712	3.48452	3.61542	3.75762	3.94092	3.93667	4.04542	4.51327	4.84988	5.16933	5.31888	5.30308	5.62273	5.63873	5.70108	6.93879	7.37874	7.12309	7.51464	7.56914	8.18214	8.15824	8.17119	8.27149	8.31699	8.48294	5.2265	9.18052	9.38312	9.52827	9.12842	9.57292
STDEV
Ub-AMC alone + VS-ptsm
WT-USP14 (1)		0	0.662418	0.676136	0.0823779	0.26665	0.508127	0.191555	0.225991	0.198556	0.118087	0.508056	0.246002	0.519794	0.347755	1.40092	0.0769332	0.221961	0.22585	0.616668	0.266296	0.691409	0.291894	0.066963	0.706824	0.409132	0.584424	0.427941	0.168857	0.22387	0.286944	0.640709	0.403687	0.0866206	0.27761	0.591566	0.299248	0.375757	0.460327	0.685894	1.07926	1.4548	0.199051	0.310986	0.622749	0.249892	0.588101	0.698197	1.3703
134 (1)		0	0.114905	0.217294	0.497732	0.10543	0.0806809	0.268135	0.47362	0.0301935	0.547513	0.285459	0.0500632	0.325057	0.53832	0.792384	0.500066	0.330077	0.113279	0.300874	0.309076	0.16313	0.382474	0.253074	0.240982	0.270256	0.0871156	0.56413	0.195444	0.462731	0.014425	0.126855	0.212344	0.405809	0.635335	0.232285	0.311622	0.131875	0.10246	0.477297	0.457003	0.383818	0.541997	0.592626	0.272802	1.0439	0.537896	0.169423	0.118653
135 (1)		0	0.297409	0.451417	0.348816	0.0688722	0.412597	0.38608	0.481398	0.0173948	0.498722	0.280085	0.0545886	0.316713	0.0730441	0.0164049	0.290338	0.0200818	0.128411	0.054023	0.374554	0.148634	0.0309713	0.0456084	0.258943	0.194313	0.105995	0.133219	0.181797	0.394848	0.435224	0.0324562	0.53832	0.317208	0.270327	0.54525	0.248265	0.28461	0.233699	0.0459619	0.181161	0.171332	0.0688722	0.404465	0.297126	0.335522	0.028355	0.240558	0.421082
136 (1)		0	0.0150221	0.17504	0.0297299	0.0819144	0.250002	0.408888	0.729986	0.172008	0.793625	0.23813	0.272778	0.0789367	0.094493	0.551732	0.479324	0.228089	0.142011	0.661687	0.132205	0.527337	0.153772	0.312235	0.743216	0.0199135	0.291655	0.199572	0.346226	0.494931	0.541459	0.326003	0.0715781	0.383624	0.390728	0.898115	0.177856	0.260444	0.114888	0.213987	0.122912	0.41127	0.378955	4.88752	0.236564	0.430736	0.528104	0.0666431	0.0386417
		AV	STDEV
Bound	WT	100	1.30885
	mutant	0.451726	0.257185
Free	WT	100	0.598548
	mutant	102.169	0.622796
[truncated: 9 more columns]

## Sheet: Fig. 2f plot
				AV	STDEV
	USP14	Bound	WT	100	1.30885
			mutant	0.451726	0.257185
		Free	WT	100	0.598548
			mutant	102.169	0.622796
	For plotting in PRISM
				AV	AV	STDEV
	USP14	Bound	WTa	100.925	100	1.30885
			WTb	99.0745
			mutanta	0.633583	0.451726	0.257185
			mutantb	0.269869
		Free	WTa	99.5768	100	0.598548
			WTb	100.423
			mutanta	101.729	102.169	0.622796
			mutantb	102.609
